# Supplementary material for: An immune gene signature to predict prognosis and immunotherapeutic response in lung adenocarcinoma
Source: Sci Rep. 2022 May 17;12:8230. doi: 10.1038/s41598-022-12301-6 (PMC9114138; doi:10.1038/s41598-022-12301-6)
Supplement: Supplementary file 3 — Supplementary Tables. [file 41598_2022_12301_MOESM3_ESM.zip]

Archive with 10 entries (9 files):
- Supplementary Tables/
- Supplementary Tables/Table S1.xls
- Supplementary Tables/Table S2.xls
- Supplementary Tables/Table S3.xls
- Supplementary Tables/Table S4.xls
- Supplementary Tables/Table S5.xls
- Supplementary Tables/Table S6.xls
- Supplementary Tables/Table S7.xls
- Supplementary Tables/Table S8.xls
- Supplementary Tables/Table S9.xls
