# Supplementary material for: An immune gene signature to predict prognosis and immunotherapeutic response in lung adenocarcinoma
Source: Sci Rep. 2022 May 17;12:8230. doi: 10.1038/s41598-022-12301-6 (PMC9114138; doi:10.1038/s41598-022-12301-6)
Supplement: Supplementary file 3 — Supplementary Tables. [file 41598_2022_12301_MOESM3_ESM.zip › Supplementary Tables/Table S1.xls]

## Sheet: Sheet1
Table S1.Primer for RT-qPCR
ANGPTL4	forward	gaccctgaggtccttcacag
	reverse	aaactggctttgcagatgct
LIFR	forward	tccacaccgctcaaatgtta
	reverse	tatctgaggcccaactccag
PLK1	forward	gacaagtacggccttgggta
	reverse	tactgcaggctgtcaccatc
SHC3	forward	cccagtttgcaggaaaagag
	reverse	tctggcgtgctgtagatgtc
C6	forward	cccagagcagacacagacaa
	reverse	aaatctcccaggaggcagtt
GAPDH	forward	aagtggtcgttgagggcaatg
	reverse	ctgggctacactgagcacc
