# Supplementary material for: An immune gene signature to predict prognosis and immunotherapeutic response in lung adenocarcinoma
Source: Sci Rep. 2022 May 17;12:8230. doi: 10.1038/s41598-022-12301-6 (PMC9114138; doi:10.1038/s41598-022-12301-6)
Supplement: Supplementary file 3 — Supplementary Tables. [file 41598_2022_12301_MOESM3_ESM.zip › Supplementary Tables/Table S2.xls]

Table S2. 8191 differentially expressed genes (DEGs)
gene	conMean	treatMean	logFC	pValue	fdr
AC025031.4	0.033284544	0.301477702	3.179126988	1.59E-18	9.31E-18
AL024508.1	0.167481104	0.725839751	2.115652736	1.06E-17	5.72E-17
AL731533.2	0.124969804	0.649082564	2.376822457	2.88E-18	1.64E-17
AL357153.1	0.063785068	0.141222803	1.146682409	0.00031849	0.000482802
PKD1L2	0.024232176	0.24950915	3.364096872	1.28E-10	3.54E-10
AC068580.1	0.730165153	1.835669034	1.330011246	8.96E-12	2.75E-11
DKK2	4.361755342	0.982832595	-2.149891239	9.87E-28	1.85E-26
AC011498.6	0.264907463	0.574351609	1.116445717	3.30E-07	6.68E-07
TLL1	1.120510359	0.417604693	-1.423946155	3.78E-21	2.92E-20
JPT2	15.92627353	37.15174062	1.222021064	9.34E-30	2.73E-28
MIR3189	0.830776576	6.010508637	2.854954639	1.43E-08	3.28E-08
AC135048.4	0.169311197	0.411314029	1.28056289	1.27E-14	5.08E-14
AC104763.1	0.070235454	0.252566021	1.846389177	6.69E-10	1.73E-09
HOXA5	9.199363051	3.314615188	-1.472692585	8.57E-22	7.12E-21
CLEC1A	4.241683814	0.95341493	-2.153460961	8.32E-34	1.11E-31
AP000424.1	0.010079689	0.248281694	4.622454843	8.26E-21	6.14E-20
L2HGDH	0.828107485	1.749713001	1.079228361	1.46E-23	1.50E-22
AC010336.2	0.064154154	0.164475767	1.358260466	4.34E-07	8.70E-07
CCDC150	0.042963674	0.294557601	2.777360517	1.02E-28	2.37E-27
AC007000.3	0.105759719	0.412000249	1.961854961	0.011023023	0.014124604
LINC01234	0.005811448	0.307486652	5.725482224	2.32E-11	6.83E-11
ALDOA	94.92508949	234.5513047	1.305042167	4.72E-27	7.88E-26
EDRF1-AS1	0.092359625	0.207721589	1.169316938	0.002115605	0.002939761
SAA2	1.099715268	3.705003185	1.752344744	2.10E-05	3.58E-05
HOTAIR	0.002516574	0.433451981	7.428267618	4.27E-12	1.35E-11
RNU6-1181P	0.379304868	0.114943892	-1.722428085	2.75E-10	7.33E-10
PMEL	0.514617663	1.105530259	1.103165633	1.57E-19	1.02E-18
HTR3C	1.719445123	0.082687022	-4.378138349	2.56E-33	2.64E-31
RPL23AP58	0.053622088	0.15269417	1.509745686	0.028629191	0.034837785
TUBAL3	0.101952028	0.442521801	2.117858058	0.000120461	0.000190728
AC021087.3	0.078849414	0.299602449	1.925877477	2.59E-18	1.48E-17
IGKV2OR22-3	0.190959453	1.279622717	2.744380264	1.66E-08	3.77E-08
AC011298.1	0.001875764	0.385629938	7.683595028	2.10E-11	6.20E-11
IL12B	0.123453066	0.266299964	1.109089564	0.000916933	0.001326552
SCAT8	0.119018466	2.044649492	4.102596219	8.53E-24	9.03E-23
BMPR2	21.55282347	9.606106103	-1.16585323	1.28E-25	1.72E-24
AGT	1.646393729	15.75874636	3.258771473	5.98E-08	1.29E-07
SNORD14E	0.671396497	3.645999865	2.441077594	9.50E-16	4.25E-15
OGN	9.407155427	2.380191607	-1.982680825	1.25E-24	1.46E-23
LINC01269	0.171730704	0.86844007	2.338278294	1.51E-13	5.48E-13
TRGV6	0.505452107	0.137746834	-1.875555238	1.78E-25	2.34E-24
AC106881.1	0.29371102	0.145606311	-1.012324511	4.49E-17	2.27E-16
KLHL17	1.048681425	3.103992515	1.565548605	1.32E-21	1.08E-20
AC013457.1	5.024030661	0.644786921	-2.961950883	1.96E-20	1.40E-19
DCAF13	2.357971102	6.622089121	1.48974039	4.16E-33	3.85E-31
AC007546.2	0.012208884	0.126013736	3.367577778	6.88E-10	1.78E-09
SEC14L2	0.845199517	1.940531766	1.199088202	3.47E-11	1.01E-10
DNAJC12	0.637535509	13.03311618	4.35353256	2.16E-23	2.17E-22
SYT15	0.507586447	0.09868157	-2.362800977	4.79E-31	1.94E-29
AP001107.9	3.684176627	1.689723447	-1.124555086	3.31E-23	3.25E-22
CD36	19.92681363	2.925336491	-2.768036549	5.72E-33	4.83E-31
C9orf24	14.63635799	3.10229186	-2.238150283	7.70E-14	2.87E-13
KCNK9	0.011751453	0.192926934	4.03714354	0.000235134	0.000361494
IFNG-AS1	0.080996853	0.321683908	1.989706003	7.61E-08	1.63E-07
FRAS1	2.429087907	0.964973776	-1.33185306	5.29E-20	3.60E-19
SCARNA4	0.044052384	0.194655619	2.143631998	0.001445041	0.002044612
ESRP1	10.97352532	26.15289258	1.252943445	9.52E-30	2.77E-28
MEPE	0.04882844	0.139901636	1.518619243	0.000125385	0.00019824
GLB1L2	1.981057144	5.96757243	1.590873676	6.62E-16	3.01E-15
AC060764.1	0.275565889	0.101560052	-1.440064276	1.14E-11	3.47E-11
PCYT1B	0.762725446	0.215289511	-1.824885798	8.24E-22	6.87E-21
AP003354.2	0.056045181	0.201494711	1.846079737	0.000314935	0.000477726
KRT19	137.5143317	343.6391268	1.321312328	5.23E-12	1.64E-11
AL033527.3	0.042421741	0.188370815	2.150699714	7.51E-16	3.39E-15
EPHB1	0.185983861	0.587735447	1.659989474	0.000183369	0.000285
AP003559.1	0.037968832	0.485517169	3.676634788	9.52E-25	1.13E-23
AC010255.2	1.242913636	0.378306842	-1.71609728	2.19E-08	4.91E-08
AL031710.1	0.03162083	0.158825033	2.328491174	0.00095692	0.001380937
AL121820.2	0.495342098	1.506389942	1.604598128	6.98E-09	1.64E-08
ANKRD44-AS1	7.267674835	2.039800638	-1.833065717	7.54E-14	2.81E-13
AC007038.1	0.746543518	1.545912904	1.050160774	1.24E-07	2.61E-07
MIA	0.076116592	1.201875658	3.980932877	0.015351691	0.019309321
AL157388.1	0.052111118	0.203691519	1.966722789	7.67E-08	1.64E-07
RBMS3	4.771975424	1.91791803	-1.315045551	5.61E-27	9.31E-26
VGLL3	4.948746559	2.39383625	-1.047738691	1.03E-21	8.51E-21
TRMT112P3	0.051892113	0.106949766	1.043346143	0.00111853	0.001601951
MYBPC1	0.014824676	1.055731887	6.154099062	0.00010204	0.000162958
AC027288.3	5.238005288	0.629739474	-3.056190507	6.01E-33	5.01E-31
CT75	0.086205167	0.256603358	1.573693807	1.21E-08	2.79E-08
AL353572.1	0.044687996	0.281905059	2.657250115	1.19E-08	2.74E-08
SOCS3	154.0914536	60.3922668	-1.351351118	4.25E-09	1.02E-08
CTHRC1	2.855868888	43.63164383	3.933373176	4.91E-32	2.72E-30
AVPR2	1.234203407	0.358546932	-1.783346305	1.39E-27	2.55E-26
SLC9A5	0.479939863	1.029010842	1.100332633	1.65E-07	3.44E-07
AC007906.2	16.67288714	7.09973706	-1.231666448	4.03E-09	9.70E-09
S100A5	0.31707213	1.288690848	2.023023229	0.001196499	0.001707196
YBX2	0.047643085	1.389751677	4.866416468	1.32E-20	9.64E-20
FOCAD-AS1	0.065258874	0.172665571	1.403734442	0.000283289	0.000432106
AC079741.1	0.029185245	0.189552797	2.69928868	7.08E-07	1.39E-06
NCAPH	0.517332951	4.651237097	3.168449493	4.51E-32	2.53E-30
IGHVII-78-1	0.02795243	0.366192903	3.711558236	1.03E-14	4.15E-14
SENCR	1.263851573	0.538213441	-1.231576718	1.26E-23	1.31E-22
FLAD1	4.969547966	14.33483731	1.528338997	1.06E-33	1.33E-31
KIAA1324L	9.412421763	2.504405684	-1.910097687	2.53E-32	1.61E-30
AL353898.3	0.166977467	0.379009868	1.182581982	2.59E-12	8.41E-12
AC019226.2	0.048602508	0.265425435	2.449203964	5.20E-06	9.39E-06
HMGCLL1	0.785351419	0.259410519	-1.598101373	3.22E-26	4.76E-25
AL391807.1	0.23902004	0.101497364	-1.235689316	1.75E-17	9.23E-17
AL136296.1	0.235377598	0.709458318	1.591740906	0.004293899	0.005765202
NAA25	1.677291369	3.434507777	1.033970024	3.03E-24	3.37E-23
HSPD1P11	0.044448717	0.34987938	2.976643966	0.001936857	0.002700962
LINC02381	1.970244478	4.861515099	1.303031344	0.006493955	0.008547267
PADI3	0.012681544	1.837873134	7.179162981	6.59E-08	1.42E-07
RPL3P1	0.060692031	0.142718801	1.233596393	0.010136897	0.013056376
EMP2	179.356752	29.3525285	-2.611275367	3.37E-36	8.64E-33
AL117344.1	0.097316089	0.233387508	1.261977087	2.92E-05	4.90E-05
ZMYND15	4.130560644	2.017290268	-1.033918925	3.03E-21	2.37E-20
KCNMB3	0.096706892	0.368453693	1.929792702	1.53E-24	1.77E-23
SCN1A	1.215383078	0.37535858	-1.695069744	1.07E-23	1.12E-22
AC027544.1	0.082642728	0.305005592	1.883875907	0.021966475	0.027091126
MET	17.25153825	46.31649804	1.424801169	0.000129599	0.00020458
C10orf25	1.628071359	0.761462132	-1.096319739	1.04E-26	1.66E-25
AC018648.1	0.108121099	0.307693223	1.508844588	7.18E-08	1.54E-07
AC024901.1	0.063761173	0.545093676	3.095754098	4.48E-08	9.79E-08
AC004890.3	0.147431641	0.329117415	1.158556193	0.00055901	0.000825983
UBE2QL1	0.081691075	0.488365061	2.579709617	8.52E-10	2.18E-09
ZNF233	0.203766966	0.441446183	1.115317385	1.20E-06	2.29E-06
SLC15A2	12.24691415	4.522993368	-1.437068494	3.96E-27	6.69E-26
L3MBTL1	0.391584164	0.801964407	1.034215787	1.42E-08	3.26E-08
DPF1	0.068379719	0.204829931	1.582786141	0.000248156	0.000380754
GAPDHP60	0.079322561	0.236213497	1.574288239	3.62E-08	7.97E-08
AC127455.1	0.094679377	0.352816241	1.897794855	9.84E-08	2.09E-07
IGHV3-29	0.03133976	0.139479638	2.153988489	6.52E-06	1.17E-05
AC027117.2	0.340639833	1.363953448	2.001475352	0.000132293	0.000208619
AL360091.1	0.15360823	0.365964442	1.252447968	6.28E-05	0.000102278
C1orf35	2.724658712	5.567966502	1.031075001	4.31E-24	4.70E-23
SHMT2	7.959626407	24.22737504	1.605865479	7.31E-32	3.84E-30
Z98742.3	0.027369476	0.183741809	2.747040212	7.69E-08	1.65E-07
MRGPRF	4.72273661	2.302579322	-1.036372221	1.13E-16	5.53E-16
AC012531.1	0.006748149	0.111122971	4.04152141	4.92E-09	1.18E-08
AC117500.2	0.10160759	0.300029404	1.562095718	0.033031558	0.039884006
PTX3	5.269555236	1.506397473	-1.806578715	3.70E-13	1.30E-12
AC022007.1	0.634661868	1.296261916	1.030297182	5.25E-15	2.18E-14
H3C13	0.106642386	0.884072179	3.051383199	3.50E-07	7.07E-07
AC116345.1	0.007174972	0.354816054	5.627954175	8.03E-07	1.57E-06
AC093840.1	0.115248308	0.392652401	1.76850715	1.50E-12	4.99E-12
BNIP3P39	0.077490744	0.473617724	2.611627169	2.55E-05	4.31E-05
JPT1	13.88183705	48.1431966	1.794133437	2.49E-29	6.62E-28
ZNF474	1.25685051	0.532955646	-1.237725688	2.11E-07	4.35E-07
ATAD3B	1.296968995	3.954544459	1.608367523	1.90E-23	1.92E-22
AC023051.1	0.041435401	0.246561256	2.573010321	0.00767452	0.010018368
WNT3A	5.128756637	0.336272205	-3.930907677	1.69E-34	4.24E-32
EEF1A2	0.396092564	34.21684575	6.432725346	3.99E-19	2.50E-18
FCGBP	2.112353922	6.955744354	1.719353333	0.000269089	0.000411587
SVEP1	6.632568847	1.764773123	-1.910085022	5.71E-27	9.44E-26
PRR4	0.208695648	0.953660437	2.192075153	1.18E-06	2.26E-06
VTCN1	0.526806688	4.149361642	2.977543837	2.39E-07	4.90E-07
ZNF793	0.301730367	0.689762917	1.192840667	1.54E-09	3.83E-09
AL445222.2	0.312460054	0.739445915	1.242772866	9.11E-12	2.80E-11
MIF	17.57730964	44.02822301	1.324714347	1.23E-20	9.00E-20
ARMH2	0.727244557	0.072163486	-3.333099664	2.45E-16	1.16E-15
JUND	183.3261141	73.62765759	-1.316092598	2.05E-22	1.84E-21
TLR10	0.44719002	1.155136784	1.3691038	1.11E-09	2.81E-09
AC099509.1	0.118123803	1.817789673	3.943813663	3.20E-17	1.64E-16
AC009686.2	0.337405981	0.912426746	1.435223189	6.66E-12	2.07E-11
AC137896.1	0.17779082	0.581374649	1.709287326	0.012016145	0.015329159
KHDRBS2	3.182086	1.107116319	-1.52316602	3.26E-24	3.61E-23
ASF1B	1.551261558	8.916342222	2.523010031	2.07E-30	7.20E-29
PILRA	15.00874485	5.869190039	-1.354570005	1.69E-27	3.04E-26
CCNF	0.809897727	3.357330567	2.051502951	9.35E-32	4.73E-30
LHB	0.095016735	0.461667887	2.28060185	3.56E-16	1.66E-15
LRRN4CL	1.062928673	0.510911218	-1.05690027	1.36E-12	4.52E-12
AL049828.1	0.044712256	0.183433033	2.036511216	9.17E-07	1.78E-06
ERHP1	0.047109017	0.110895865	1.235130451	0.001107421	0.001586828
BNIP3P40	0.089443894	0.694531974	2.956986213	0.004640021	0.006206841
AL161757.2	0.044549199	0.156380925	1.811593149	0.003540729	0.004800541
TRIP13	1.075390564	6.789392823	2.658421841	3.37E-25	4.26E-24
HEPHL1	0.034749765	0.342097258	3.2993314	1.86E-08	4.19E-08
PDZD2	7.466943966	1.773431772	-2.073974077	2.13E-30	7.39E-29
SERINC2	13.09778015	58.39088146	2.156420769	6.52E-28	1.28E-26
MCM10	0.142682069	1.870007598	3.712168184	2.41E-32	1.55E-30
HOXA4	1.811456169	0.702511832	-1.366555469	2.39E-24	2.69E-23
LHFPL3-AS2	11.04934841	2.915914739	-1.921940853	3.16E-27	5.41E-26
RAPGEFL1	1.204359941	2.843776027	1.239541217	6.31E-08	1.36E-07
IGLV1-41	1.086562621	7.90917257	2.86375545	8.66E-07	1.68E-06
LARGE2	2.036758431	12.32195734	2.596884661	3.61E-23	3.54E-22
ANKRD18A	0.097712746	0.413217772	2.080283636	5.63E-15	2.34E-14
AC074212.1	0.25543365	0.534621157	1.065568338	1.29E-06	2.47E-06
AC005519.1	0.315538495	0.639111163	1.018250865	3.63E-06	6.66E-06
ADGRD1	6.001252949	2.661473869	-1.173038338	8.45E-21	6.27E-20
BNIP5	0.012676507	0.618104989	5.607622766	1.71E-22	1.55E-21
PLPPR3	1.674050626	0.723553018	-1.21017252	8.32E-11	2.33E-10
AC104695.2	0.166367321	0.430478573	1.37156935	1.42E-06	2.70E-06
ATP13A4	15.3112469	7.368583375	-1.055132586	3.46E-18	1.96E-17
AC017067.1	0.038242946	0.157782164	2.044668547	0.015773021	0.019800467
AC138904.1	0.037384658	0.369345536	3.304452915	1.07E-22	9.88E-22
AC079921.1	0.174041725	0.420564937	1.272895351	3.32E-06	6.11E-06
IGHV3-76	0.191928627	1.32019487	2.782109081	1.74E-11	5.18E-11
SNORA71C	0.494322246	3.627109622	2.875296611	6.03E-12	1.88E-11
GRTP1	1.636114783	5.22172542	1.674252631	4.92E-28	9.87E-27
ACTL6A	8.008319102	16.97737544	1.084042082	9.53E-28	1.80E-26
TENM3	0.302222994	0.682689795	1.175616758	0.009941489	0.012818369
AC092821.2	0.044438184	0.126991328	1.5148582	4.62E-05	7.62E-05
GPR37	0.354804241	2.635221994	2.892829344	1.82E-12	5.98E-12
LINC02036	0.26695629	1.121228079	2.070404335	8.17E-09	1.91E-08
PRELID3A	0.488322129	1.062495654	1.121551879	4.71E-16	2.17E-15
BATF	6.027610458	14.55958652	1.272311295	8.64E-14	3.20E-13
IQCC	1.176966942	2.368424954	1.008854159	3.14E-18	1.78E-17
HNRNPA1P59	0.170614093	0.433532722	1.345404072	5.82E-07	1.15E-06
CCNE1	0.364592986	4.02120427	3.46326891	5.15E-33	4.44E-31
AL591686.2	0.440592888	0.213798604	-1.043193775	2.45E-10	6.55E-10
AL024498.1	0.126536733	0.3753238	1.568579524	2.41E-21	1.90E-20
PTPRN	0.033530889	0.723300185	4.431031902	1.45E-10	3.97E-10
TACC1	27.83443949	8.89810481	-1.645301035	3.99E-32	2.27E-30
CRTAC1	48.44688729	9.033355434	-2.423070095	3.33E-32	1.98E-30
TTK	0.231631261	2.532818742	3.450841959	2.25E-32	1.46E-30
MUC3A	0.231659691	6.285591049	4.761969471	5.73E-16	2.62E-15
BUB1B	0.315959567	3.725578933	3.559652774	1.75E-34	4.30E-32
RRP7BP	0.567385803	1.233613263	1.120488223	5.02E-18	2.80E-17
AL357054.4	1.294126129	0.440443573	-1.554949127	3.58E-25	4.50E-24
AL136528.1	0.058296675	0.16312176	1.484463737	3.49E-05	5.82E-05
PEAK3	0.681798641	0.322280651	-1.081028148	2.46E-14	9.57E-14
CDH18	0.006402018	0.219817687	5.101636924	0.001258877	0.001791297
AC144831.1	1.792980253	0.580486119	-1.627026125	6.47E-25	7.85E-24
RPL18P13	0.034756121	0.156571066	2.171478666	0.001071517	0.001538242
MSR1	37.22487112	8.463701183	-2.136906256	5.21E-31	2.10E-29
BTNL8	0.514739681	0.212720794	-1.274881937	6.09E-26	8.64E-25
ZNF117	2.175157593	6.375971531	1.551525258	1.82E-10	4.94E-10
MT-TE	0.755247436	0.287774876	-1.392008734	1.06E-10	2.95E-10
GATA6	11.99963915	3.945991433	-1.604531293	2.71E-28	5.76E-27
CHRNA9	0.042504517	1.603414307	5.237387279	4.45E-05	7.35E-05
NHS	0.466535642	1.870581852	2.003427889	3.86E-17	1.97E-16
ACOT11	0.374786522	0.982777422	1.390795642	9.68E-21	7.14E-20
MRTO4	8.297395305	17.14167453	1.046777624	3.57E-27	6.08E-26
AL121790.2	2.489906017	0.940725695	-1.404245273	1.37E-07	2.87E-07
CPSF1P1	0.114588193	0.326340213	1.509918376	2.91E-05	4.89E-05
IGHD3-22	0.152802953	1.981797617	3.697065316	1.61E-10	4.39E-10
AC027801.5	0.083847699	0.262249654	1.645097775	4.49E-07	8.98E-07
AC105206.1	0.298895848	0.084235444	-1.827143547	2.27E-26	3.43E-25
DTNB-AS1	0.272264515	1.470631625	2.433355045	5.18E-14	1.96E-13
LINC00634	0.009641582	0.163748895	4.086071521	2.44E-23	2.43E-22
NOVA2	2.342191142	0.481968775	-2.280847228	4.33E-33	3.92E-31
CEP83-DT	0.101645012	0.221442187	1.123390683	3.92E-11	1.13E-10
PRSS53	0.119296806	0.383984732	1.686493529	8.27E-16	3.72E-15
AC005274.1	0.433647656	0.208938741	-1.053443291	2.87E-10	7.63E-10
FOSB	164.797766	18.92101403	-3.122635372	3.41E-20	2.38E-19
LINC02678	0.031919891	0.810706061	4.66665129	5.45E-25	6.68E-24
AC009005.1	0.645257943	3.059378311	2.245290616	1.42E-23	1.46E-22
AL359644.1	0.079332735	0.210237733	1.406033428	0.036582708	0.043939944
FCGR3B	4.111799511	0.910605322	-2.174872125	4.07E-18	2.28E-17
CCL20	10.72870234	29.75677402	1.47174254	1.95E-05	3.33E-05
SULT1C4	3.58618018	0.820087367	-2.128598456	8.61E-30	2.54E-28
PRKDC	6.825312797	16.49468986	1.273034582	4.75E-21	3.63E-20
ARSL	2.499550914	10.9758753	2.134595177	5.15E-07	1.02E-06
IGHV4-39	39.12692111	237.6890619	2.60284202	1.54E-13	5.59E-13
SLC39A8	99.29098475	19.51687059	-2.346940988	2.41E-35	1.39E-32
AC004836.1	2.660149731	1.041969496	-1.35219441	2.80E-14	1.08E-13
LINC01355	0.400762352	1.289380806	1.685859519	1.45E-14	5.76E-14
IGKV1-5	60.44539108	428.8440014	2.826748696	7.70E-14	2.87E-13
AL049874.2	0.025970838	0.11760366	2.178968472	4.94E-07	9.83E-07
TMEM177	1.427576176	4.661827118	1.707327773	4.94E-35	2.05E-32
SELPLG	39.66055746	16.0355349	-1.306432477	1.55E-28	3.45E-27
FRK	1.491557247	3.207499555	1.104629714	3.57E-16	1.66E-15
AC015853.1	0.053809003	0.187891874	1.803983181	1.09E-08	2.52E-08
UBE2V2P3	0.074848569	0.15311118	1.032532997	0.014651204	0.018472492
HMGA1P2	0.274281788	0.686610566	1.323833229	5.77E-10	1.50E-09
AC019155.1	0.055836316	0.179379963	1.683743072	2.59E-07	5.30E-07
AC111152.2	0.657054012	0.198809032	-1.724628671	5.53E-19	3.40E-18
AC018766.1	0.159482301	0.32263837	1.016521699	0.000928238	0.001341892
ANKRD34B	0.018364449	0.712085967	5.277063912	6.82E-13	2.34E-12
SBSPON	4.40916561	1.047654128	-2.073343162	5.66E-31	2.26E-29
AC079775.1	0.103431285	0.330776931	1.677185997	7.06E-09	1.66E-08
LINC01655	0.464631572	2.083850108	2.165092414	1.77E-05	3.04E-05
LINC00954	0.079349849	0.267740571	1.754536391	3.99E-09	9.61E-09
IGHV1OR15-3	0.054521803	0.153898862	1.497077375	2.18E-06	4.08E-06
LNCAROD	0.004205792	0.364731953	6.438315445	2.08E-11	6.15E-11
DDN-AS1	0.077642123	0.491060167	2.660988337	4.06E-28	8.25E-27
AC090695.2	0.077236669	0.218612167	1.501015847	8.19E-06	1.45E-05
PIM2	13.11400654	28.94863327	1.142386717	1.97E-10	5.33E-10
AC092436.3	0.062329343	0.38387591	2.622656612	4.05E-06	7.37E-06
EHD2	90.03063881	40.16792389	-1.16437216	3.78E-26	5.55E-25
SCIMP	5.483892966	2.098592917	-1.385778072	1.77E-26	2.70E-25
AL110115.1	0.064614311	0.390742839	2.596293796	1.60E-07	3.34E-07
AC005829.1	0.150761964	0.315577909	1.065723723	2.00E-06	3.75E-06
MIR4530	0.491051883	0.177314684	-1.469563452	5.77E-07	1.14E-06
KLHDC8A	0.146836616	0.708265894	2.2700793	3.86E-14	1.47E-13
AL662791.1	0.271946217	0.858909837	1.659185337	4.72E-14	1.79E-13
RNA5SP123	0.097199827	0.320362037	1.720677546	0.00321653	0.004381558
AC021087.4	0.014984136	0.188399977	3.652290942	1.09E-11	3.33E-11
PLAT	7.54567	26.14058264	1.792570385	0.01024447	0.013183279
FAM43A	7.092136356	3.477527067	-1.028158531	5.40E-16	2.48E-15
TAF7L	0.014024277	0.327208812	4.544213257	4.51E-17	2.28E-16
AC004134.1	0.083022801	0.186627452	1.16858171	0.024018118	0.029476666
AP002856.2	1.983339871	0.130173552	-3.929423657	8.48E-14	3.15E-13
AC079384.1	0.095844498	1.349713757	3.815814052	0.006223675	0.008213047
GRIK2	0.051815561	0.337848341	2.704918445	7.55E-10	1.94E-09
AC098934.3	0.778955105	1.721743674	1.14425829	4.08E-07	8.20E-07
GRK5	16.5577189	3.246859881	-2.3503869	2.35E-34	5.03E-32
AC244093.5	0.090840652	0.265630554	1.548011142	1.08E-07	2.28E-07
TYMSOS	0.144320583	0.883860687	2.614541917	1.05E-26	1.67E-25
AC093620.1	0.232024248	0.492704566	1.086447256	3.03E-05	5.09E-05
LRRC20	3.663425508	9.027434444	1.301122758	1.57E-23	1.60E-22
AC004112.1	0.680384331	0.266594401	-1.351703432	9.75E-24	1.02E-22
AL365181.2	0.039209858	1.700314188	5.43844114	7.84E-19	4.75E-18
AC011933.1	0.184649767	0.42761077	1.211506751	0.022032899	0.027161449
KLK6	0.04491025	4.857782435	6.757109301	2.60E-14	1.01E-13
BRIX1	3.67669839	9.514307974	1.371687892	6.95E-31	2.71E-29
COL4A3	7.170553393	2.989199276	-1.262325387	5.28E-17	2.66E-16
AL109811.1	0.054873601	0.121742255	1.149645841	5.80E-09	1.38E-08
AC024451.3	0.053038239	0.146677338	1.467541204	0.033843758	0.040809253
SOCAR	0.139637289	0.340985426	1.288025825	1.61E-09	4.02E-09
BX324167.1	0.024030261	0.114483186	2.252211488	0.008559829	0.011119404
SGO2	0.575351242	1.908525865	1.729943867	7.90E-25	9.46E-24
AC005839.1	0.334443827	0.799880782	1.258021073	3.79E-12	1.21E-11
SMIM31	0.257406535	1.783292957	2.792423138	8.83E-07	1.72E-06
CIB2	1.194003027	3.159854313	1.404051549	1.48E-09	3.71E-09
SLC16A7	0.838938168	2.102487954	1.325461146	6.13E-06	1.10E-05
KISS1	0.314317263	1.385279029	2.139883182	1.67E-07	3.48E-07
RNU6-633P	0.485359439	0.156270602	-1.635007146	7.80E-14	2.90E-13
BOP1	4.98393661	17.7882639	1.835568089	5.60E-30	1.73E-28
SLC39A4	3.806649831	11.18465584	1.554927095	3.42E-19	2.16E-18
AC243962.1	0.085316948	0.178174375	1.062385602	0.000154195	0.000241575
TMEM79	1.392480851	3.817302344	1.45489597	3.77E-30	1.22E-28
P4HA3	0.376918698	1.974052223	2.388834885	1.64E-25	2.16E-24
SLC5A4-AS1	0.07723721	0.177080366	1.197036308	0.009159914	0.011860921
SLIT2	13.11457268	2.626407609	-2.32000806	7.11E-32	3.75E-30
AC131097.2	0.055188809	0.269977696	2.290392555	4.13E-08	9.04E-08
HPDL	0.110448516	1.373831594	3.636759229	1.08E-26	1.72E-25
EEF1B2P7	0.056784325	0.19462611	1.777140629	0.010733675	0.013772935
APBB1	9.959497712	4.291716135	-1.214518329	6.76E-28	1.32E-26
NOS1	0.896052456	0.254530888	-1.815742449	5.51E-27	9.15E-26
MC1R	0.45317949	1.118391079	1.303270285	1.95E-15	8.44E-15
LRRC26	0.128208041	0.744699151	2.538170962	0.010174193	0.013097219
SFTPD	712.3834559	163.148566	-2.126467705	2.32E-29	6.20E-28
RNU7-171P	1.108557637	0.550571781	-1.009681208	2.19E-09	5.39E-09
AL357093.2	4.795891991	1.571148429	-1.609979687	6.99E-11	1.97E-10
MIR6797	0.318141941	1.121821869	1.818101132	5.44E-12	1.71E-11
AL121906.1	0.039811156	0.12399713	1.639062063	2.31E-05	3.91E-05
PGM5P4	1.576925746	0.390332557	-2.014339023	4.91E-28	9.87E-27
KCNQ2	0.003690361	0.163164628	5.46642259	6.39E-07	1.26E-06
FAM72D	0.054545671	0.294813975	2.434268315	5.06E-19	3.13E-18
HOXC-AS2	0.006809278	0.312332433	5.519436809	1.28E-18	7.61E-18
AC104687.2	0.043599227	0.283463274	2.700787379	8.59E-12	2.64E-11
LINC02709	0.068382463	0.31912896	2.222441246	7.47E-26	1.04E-24
LGALS7B	0.199241736	1.897260648	3.251326097	0.002656708	0.003653645
AL133410.1	0.325302991	0.758223266	1.220838638	6.26E-09	1.48E-08
AL132639.3	0.15364029	0.314262022	1.032411345	9.73E-08	2.06E-07
LAMTOR3P2	0.039806188	0.192645821	2.274886281	0.00031072	0.000471724
GTF2IP9	0.338848125	0.808587839	1.254765716	8.28E-07	1.61E-06
AL139246.4	0.04701566	0.13141097	1.482872438	0.000398948	0.000599382
AC015712.6	0.039884915	0.370103453	3.214013482	6.55E-13	2.25E-12
AC008417.1	0.024609474	0.129225101	2.392600594	0.000316834	0.000480481
AL139132.1	0.050732322	0.238992633	2.235989056	5.90E-06	1.06E-05
ATP6V0A4	0.52430481	2.328737656	2.151070436	0.035811937	0.043052269
TIGD1	1.080376393	2.280318759	1.077701487	9.95E-18	5.39E-17
FP671120.8	0.297959922	0.775522581	1.3800505	4.38E-05	7.24E-05
AC068228.2	0.005872596	0.406842464	6.114328083	1.72E-29	4.71E-28
AC017076.1	0.099833344	0.274023463	1.456705764	0.000248576	0.000381372
AC015849.1	0.044942788	0.110822334	1.302087128	0.000637429	0.000936785
FNDC1	1.164088571	6.628074913	2.509389077	4.37E-15	1.83E-14
AL512656.2	0.128958699	0.337389151	1.387504494	2.53E-06	4.70E-06
AC008443.7	0.144483509	0.373553927	1.370411696	0.000407988	0.000612446
IKZF2	0.971123254	1.96876249	1.019562758	4.50E-12	1.42E-11
MZT1P2	0.053207248	0.14354925	1.431851098	5.92E-05	9.66E-05
AC128709.3	1.175466659	0.064846571	-4.180059529	3.49E-38	2.02E-34
TMEM92	2.661121373	7.157536238	1.427428757	3.94E-16	1.83E-15
C22orf15	1.596250928	0.550234354	-1.536569337	1.17E-11	3.55E-11
LINC00592	0.059592632	0.252174193	2.081214773	1.30E-07	2.72E-07
SNRPGP10	0.573092685	1.176600673	1.03778438	1.68E-09	4.18E-09
ZNF587	1.437117466	3.163393697	1.138295127	1.13E-19	7.46E-19
OR7E128P	0.084036135	0.28419093	1.757778797	3.42E-12	1.09E-11
INTS7	3.379315475	6.818606847	1.012745964	9.69E-28	1.82E-26
AC092112.1	0.054622328	0.19570886	1.841146371	0.000451407	0.000674294
AC139720.1	0.062181331	0.246015293	1.984194594	3.57E-05	5.95E-05
INHA	0.086599977	6.965934769	6.329806506	6.79E-16	3.08E-15
NAALADL2-AS2	0.0096358	0.667349824	6.113894908	7.08E-11	2.00E-10
PCDH17	7.86339078	2.689961961	-1.547565781	2.16E-23	2.17E-22
SOHLH1	0.001849832	0.164797156	6.477153207	6.32E-09	1.49E-08
SNORD17	0.711182249	52.87467254	6.216213698	8.06E-11	2.26E-10
OMP	0.036452281	0.184622074	2.340494057	1.27E-09	3.19E-09
AC093535.1	0.182441977	0.499270712	1.452384569	1.97E-06	3.70E-06
FAM184A	3.590913746	1.68303028	-1.093289867	3.68E-19	2.32E-18
EPS8L1	3.129880797	8.122873822	1.375882522	7.72E-13	2.64E-12
GABRR2	0.087631121	0.214331548	1.290328996	1.55E-08	3.53E-08
IGHV3OR16-12	0.160576935	0.800131801	2.316972985	2.44E-09	5.98E-09
AC010608.2	0.026360786	0.217506431	3.044592777	1.49E-07	3.12E-07
ARL2BPP4	0.050892331	0.399418936	2.972382553	1.47E-09	3.67E-09
FAM86HP	0.599459775	1.454614076	1.278901589	1.89E-15	8.19E-15
PHOSPHO1	1.017380149	0.369042032	-1.463001802	1.75E-20	1.26E-19
OXCT2	0.073458209	0.237811961	1.694825641	1.77E-09	4.40E-09
CASP12	0.749097273	0.14936516	-2.326309398	4.70E-30	1.49E-28
TMCO1-AS1	0.079467427	0.199251121	1.326152299	3.11E-10	8.25E-10
IL34	4.524821456	2.068750158	-1.129101444	2.11E-21	1.68E-20
AC007368.1	0.017104608	0.391873051	4.51792942	2.59E-06	4.82E-06
AC068722.2	0.55558185	0.245976727	-1.175477648	1.42E-11	4.28E-11
SDK1	1.614830934	3.969170873	1.297454543	0.000298965	0.000454755
LINC00609	0.026364743	0.227698124	3.110440557	0.012153496	0.01549497
OR7E14P	1.017659771	2.462205852	1.274696069	5.93E-17	2.97E-16
SHCBP1	0.508370824	2.740970464	2.430733643	3.02E-29	7.85E-28
DSP	8.222985073	40.73766762	2.308629268	2.12E-19	1.36E-18
C1QL1	0.100405656	0.533005486	2.408309841	7.21E-07	1.42E-06
AC073115.2	0.029853137	0.138127191	2.21004288	1.80E-05	3.08E-05
TSTA3	11.78329653	33.32500126	1.499861722	1.47E-28	3.29E-27
AL353747.2	0.617032177	0.213087006	-1.533903106	7.76E-07	1.52E-06
AGER	1096.0319	37.75774667	-4.859373309	4.08E-36	9.42E-33
TNS2	24.4305038	10.06487605	-1.279354209	3.16E-26	4.70E-25
AP001160.1	0.324357505	0.780165054	1.266194555	4.15E-15	1.74E-14
AL022724.2	0.108168398	0.281682421	1.380790458	0.006770736	0.00889181
DGAT1	7.419317831	15.08420153	1.023679881	5.10E-20	3.48E-19
AC087521.1	0.947624401	0.171499264	-2.466112967	5.19E-24	5.62E-23
SCNN1D	0.373186963	1.169746866	1.648225871	8.33E-11	2.33E-10
TRPV3	0.054080761	0.214824217	1.989969289	1.35E-10	3.70E-10
LINC00543	0.101219977	0.449083913	2.149490991	0.015836505	0.019873683
AC027281.1	1.364107015	0.368864292	-1.886794789	2.85E-10	7.60E-10
AL592148.2	0.010953661	0.156042691	3.832455697	6.41E-09	1.51E-08
KRT8P3	0.987553336	2.379291458	1.268601437	2.43E-07	4.98E-07
APOBEC1	0.003166631	0.959779287	8.243610329	8.01E-14	2.98E-13
LSP1P4	0.347539304	0.815246451	1.23006011	3.27E-11	9.51E-11
VSIG10L	0.718063839	2.995163223	2.060450609	1.60E-07	3.34E-07
KIF23	0.479610402	3.178824489	2.728558511	3.17E-30	1.04E-28
AL136162.1	0.110100658	0.451451363	2.035747476	9.19E-21	6.79E-20
MAB21L3	0.07932196	0.261148065	1.719075779	2.88E-05	4.84E-05
AL445524.1	1.115697236	8.264333481	2.888952892	1.06E-30	3.94E-29
FGF2	2.567314637	0.721667832	-1.830853262	1.29E-28	2.94E-27
LINC02185	1.633596144	0.492869398	-1.728774054	1.49E-24	1.72E-23
IGKV1-27	13.73132891	74.87728243	2.44705682	1.79E-09	4.44E-09
FERP1	0.171835333	0.370449155	1.108248829	0.000281792	0.000429935
SLC39A7	42.83001593	87.32844378	1.027829417	1.11E-25	1.51E-24
GDF15	15.30220505	46.21328016	1.594567933	5.75E-06	1.03E-05
ATP2A1	0.09944275	0.365266402	1.877010963	5.82E-18	3.22E-17
AL358115.1	0.035965368	0.198877294	2.467198286	1.24E-12	4.16E-12
AC005363.2	0.046055733	0.12656622	1.458439742	5.64E-05	9.21E-05
MNDA	23.72041998	9.614224913	-1.302887095	7.70E-25	9.23E-24
PTPRH	0.107119648	4.148640595	5.275343645	2.81E-29	7.36E-28
OR2W3	0.418598338	0.103187213	-2.020302378	3.21E-31	1.39E-29
CMTM2	1.465564431	0.336864956	-2.121214136	4.68E-26	6.77E-25
AC092828.1	0.033273401	0.315624588	3.245768347	1.78E-06	3.36E-06
LINC01389	0.236780231	0.794067348	1.74571274	3.34E-15	1.42E-14
PCLAF	0.635051454	4.965515092	2.966997988	8.99E-33	7.00E-31
AL772161.1	0.166612937	0.390004714	1.226991134	0.000567848	0.00083799
ADARB2	0.221223316	0.101269979	-1.127296894	2.59E-18	1.48E-17
DAPK2	5.475326898	1.577199493	-1.79557995	4.53E-30	1.44E-28
AL133255.1	0.034468783	0.123400826	1.839989773	2.95E-05	4.96E-05
TMPOP2	0.023878364	0.132107047	2.467931502	6.76E-17	3.37E-16
CCL7	0.324145963	1.346087781	2.054056983	9.28E-11	2.59E-10
P3H2	20.53986953	5.858753066	-1.809761467	2.79E-28	5.90E-27
TAF1D	4.013137119	8.996718049	1.16466836	4.00E-27	6.74E-26
TICRR	0.089272635	0.756087181	3.082262686	4.79E-31	1.94E-29
AC015799.1	0.091625461	0.439441817	2.261851703	0.01646643	0.020624989
RPS7P3	0.181290008	0.364158009	1.006265162	5.22E-08	1.14E-07
LINC00968	2.734100875	0.272155742	-3.328562094	1.77E-34	4.30E-32
ADAMTS15	2.44613299	0.957072215	-1.35380315	1.83E-23	1.85E-22
AKR1B10	0.273728491	50.59486707	7.530101612	3.24E-14	1.25E-13
AC133473.1	0.065434279	0.316613679	2.274605069	4.49E-05	7.41E-05
ARHGAP31	17.32236385	4.435201982	-1.965564104	1.67E-34	4.23E-32
FABP5P1	0.303252255	0.094757851	-1.678200982	3.43E-21	2.66E-20
GRIA1	2.913542827	0.252019511	-3.531167185	1.27E-33	1.53E-31
AC103702.2	0.039446594	0.905591181	4.520887275	1.71E-09	4.25E-09
RN7SL213P	0.046315859	0.110747763	1.257699384	0.010173434	0.013097219
AL354718.3	0.120695381	0.256378463	1.086904612	0.000212762	0.000328673
AC104024.2	0.028432316	0.287020055	3.335548012	9.45E-20	6.27E-19
NKX6-1	0.020195049	0.123330917	2.61046094	2.31E-06	4.30E-06
AC131649.2	3.927162809	0.762237425	-2.36517506	1.07E-22	9.88E-22
AC113410.4	0.116770131	0.36201062	1.632360735	2.67E-05	4.51E-05
AL513523.3	0.065327216	0.289936526	2.149981021	3.95E-11	1.14E-10
ADAMDEC1	1.062665904	5.625022903	2.404170878	5.47E-14	2.06E-13
GTF2IP13	0.797030825	2.424940791	1.605242095	2.34E-14	9.13E-14
EML1	4.316769678	1.467405284	-1.556684735	6.85E-30	2.05E-28
TPSD1	3.686062815	1.737199883	-1.085316896	0.001581782	0.002227043
CYP27B1	0.431851363	2.429641558	2.492136744	5.47E-29	1.36E-27
BPIFB2	0.497693875	14.13513788	4.827883513	5.94E-06	1.07E-05
AC005618.1	0.1462747	0.384250556	1.393367086	2.07E-07	4.26E-07
CDHR4	3.385300165	1.206489269	-1.488468676	3.32E-10	8.80E-10
NPTX1	0.36896714	5.408485784	3.873660498	0.001681482	0.002361228
CHRNB2	0.034290035	0.30433359	3.149792294	0.014002984	0.017702982
NCAPG	0.325072785	3.376134255	3.37653759	5.10E-32	2.79E-30
MPHOSPH9	0.778290915	1.753191104	1.171601842	4.13E-19	2.59E-18
GRHL3-AS1	0.018751751	0.134631228	2.843915845	3.96E-15	1.66E-14
AC083798.1	0.135479315	0.654090588	2.271417857	2.46E-05	4.16E-05
AL139383.1	0.221264891	0.105075442	-1.074349032	1.46E-17	7.77E-17
FGF12-AS2	0.013589789	0.110375531	3.021825394	1.73E-05	2.97E-05
PTTG1	2.31055669	12.76020859	2.465339521	7.17E-29	1.72E-27
PIH1D3	1.618602709	0.389466065	-2.055179381	1.51E-11	4.52E-11
TMEM132C	0.475209462	0.122743563	-1.952916191	3.50E-25	4.41E-24
PPIAP52	0.024209453	0.121920019	2.332292639	0.000264354	0.000404613
SPDYC	0.034443417	0.789137224	4.517976002	0.012278937	0.015644541
IGHVIII-67-2	0.327391863	0.857949769	1.389874719	2.97E-06	5.49E-06
TUBA4B	4.890012942	1.187923208	-2.041396706	5.35E-12	1.68E-11
NSUN5	4.550920102	9.785517147	1.104489839	1.81E-27	3.24E-26
IDSP1	0.130372868	0.331259921	1.345320007	3.17E-05	5.31E-05
GEN1	0.5529228	1.374521528	1.313779535	5.55E-22	4.73E-21
AC009065.3	0.220332854	3.133912484	3.830208358	4.34E-25	5.39E-24
FCHO1	1.246652686	2.547115505	1.030804793	2.30E-10	6.19E-10
CTAGE7P	0.074771307	0.240081229	1.682965946	9.70E-15	3.92E-14
HMGA1	22.9883022	122.4220377	2.412891462	2.54E-30	8.58E-29
DUOX1	27.60375805	5.127676984	-2.428487405	4.10E-32	2.32E-30
CCL19	13.78240329	32.76171282	1.249183307	3.25E-07	6.57E-07
Z86062.1	0.013994942	0.143670353	3.359785001	0.000143979	0.000226275
AC084125.2	0.111736126	0.463538538	2.052593584	8.54E-17	4.21E-16
PGAM1P7	0.038103231	0.19644706	2.366155328	7.85E-15	3.20E-14
AC011444.3	0.333105677	0.099946634	-1.736750061	1.31E-19	8.59E-19
AC006058.1	0.83457556	0.386723323	-1.109740896	6.39E-15	2.63E-14
SYCE1L	0.664449642	1.591561954	1.260211548	5.61E-09	1.33E-08
AL512604.1	0.450728764	1.794935821	1.993600833	3.31E-10	8.76E-10
LINC01908	0.549827647	0.178056851	-1.626641505	3.35E-10	8.88E-10
MANEAL	1.745762631	6.861814735	1.974732764	3.50E-21	2.72E-20
COA4	11.16000854	22.5962533	1.017745447	5.66E-27	9.37E-26
AC113349.1	1.224789221	0.386540307	-1.663842725	6.26E-12	1.95E-11
ECE2	0.445743722	2.085256275	2.225938316	2.29E-31	1.02E-29
C14orf39	0.019193912	0.122840988	2.678071321	9.76E-10	2.48E-09
AC009093.3	8.221546447	0.529075654	-3.957863848	8.83E-32	4.51E-30
KRT81	0.206410234	13.77540248	6.060436157	2.89E-18	1.65E-17
CCT2	19.70029898	41.65362523	1.080224538	1.45E-18	8.54E-18
CHPF2	12.00277188	26.52299344	1.143875995	1.58E-29	4.39E-28
INHBE	0.068631063	0.334641942	2.285684675	0.000147973	0.000232283
CYGB	11.47971081	5.457718778	-1.072716336	1.25E-24	1.46E-23
KRT4	13.24883847	3.42722902	-1.950751378	7.00E-28	1.36E-26
CLIC3	53.8552322	16.34280237	-1.720431124	9.36E-28	1.77E-26
TEKT5	0.064272254	0.363592355	2.500053901	9.01E-19	5.43E-18
SHANK3	8.372975915	3.396975419	-1.301489696	6.94E-21	5.21E-20
AC007842.1	0.316623818	0.694164564	1.132507933	5.20E-09	1.24E-08
WDR97	0.07399923	0.330172933	2.157639692	1.31E-13	4.79E-13
SBK1	1.087408385	7.003310478	2.68714319	4.93E-21	3.76E-20
IL36G	0.022258495	0.52254094	4.553116145	4.77E-17	2.41E-16
AL662844.3	0.28686539	0.611272621	1.091442033	1.95E-05	3.33E-05
TXNDC12-AS1	0.049430005	0.217839035	2.139803539	0.000168409	0.000262686
KRT27	0.359479595	0.105737751	-1.76541933	1.08E-24	1.27E-23
MAG	0.300111555	0.078198346	-1.940288875	1.49E-20	1.08E-19
H2BC19P	0.108738916	0.447069735	2.039631528	2.58E-19	1.64E-18
IL1RL2	0.25857038	1.424421888	2.461747584	8.21E-27	1.33E-25
ADGRL4	11.04275166	5.030525512	-1.134318688	2.46E-20	1.74E-19
LINC01484	0.092188159	0.3817979	2.050155799	2.74E-11	8.01E-11
AL450992.1	0.302818461	1.847311668	2.608902225	1.82E-18	1.06E-17
AL121652.1	0.040371517	0.321117743	2.991692682	2.20E-05	3.74E-05
AL928711.1	0.101396278	0.202967183	1.001241794	0.003084099	0.00421055
RNU6ATAC38P	0.11079514	0.520749461	2.232694839	9.35E-05	0.00014994
AL355864.1	0.11463998	0.503584507	2.135123641	7.60E-14	2.83E-13
OVCH2	1.010513375	0.148290518	-2.768590157	3.18E-31	1.38E-29
IGLV3-6	0.068699183	0.579857701	3.077334046	3.08E-10	8.18E-10
CCDC28B	1.057980269	2.156265686	1.027222229	6.08E-15	2.51E-14
LINC02454	0.029336912	0.231398153	2.979588439	0.000744364	0.001086203
USH1G	0.010787263	0.132070955	3.613912429	1.82E-08	4.13E-08
MRPL40P1	0.037013277	0.169265858	2.193176233	9.18E-10	2.34E-09
NFE2L3	4.144886864	12.07976171	1.543187367	2.19E-18	1.26E-17
CSTL1	0.00434516	0.189039212	5.443132299	5.18E-12	1.63E-11
AC004988.1	0.841538468	0.317280739	-1.407269276	3.61E-18	2.04E-17
AC022075.1	0.261155656	0.769609388	1.559216447	8.34E-08	1.78E-07
LMNB1	3.371487373	13.89547198	2.043157739	1.61E-29	4.46E-28
LINC01719	0.210321506	0.655884983	1.640846468	3.35E-19	2.12E-18
IGHV3OR16-15	0.218017951	0.567854653	1.38107478	1.58E-11	4.74E-11
MTG1	0.837294307	1.91577298	1.194119891	3.05E-20	2.14E-19
CHEK1	0.535429217	2.816160849	2.394961967	1.05E-32	7.84E-31
KRT80	2.616653703	15.54409476	2.57057169	6.75E-26	9.52E-25
IGHV4-31	10.45326227	57.24995304	2.453321259	5.27E-10	1.37E-09
BRCA1	0.689916217	2.12706458	1.624370758	9.06E-20	6.03E-19
TRIM15	0.008203101	0.728591765	6.472797416	3.95E-15	1.66E-14
OXLD1	6.973143847	14.23917847	1.029984764	4.27E-21	3.28E-20
HYDIN	0.479765009	0.187727769	-1.353685867	4.56E-07	9.12E-07
BIRC5	0.806704192	11.45560242	3.827869766	2.17E-32	1.43E-30
TMEM106B	4.532966475	9.282026673	1.033984352	5.58E-18	3.09E-17
AP004608.1	0.127037284	1.069419026	3.073503369	5.13E-07	1.02E-06
AC053503.1	0.0255434	0.147238175	2.527129318	1.50E-18	8.81E-18
TFPI2	4.839896502	74.81384239	3.950257127	8.03E-06	1.42E-05
LRRN3	3.891021885	0.693411359	-2.488365719	1.04E-29	3.00E-28
FRY	4.730229881	1.866152502	-1.34184341	1.49E-28	3.33E-27
CRACD	0.342646221	1.013311615	1.56428622	3.26E-10	8.63E-10
AL121672.3	0.104851369	0.238934914	1.188271986	3.64E-05	6.06E-05
SEPTIN4-AS1	0.144817584	0.312379752	1.109064153	7.54E-15	3.08E-14
C1QA	436.3972288	163.6434866	-1.41508576	8.49E-26	1.17E-24
KRT8P11	0.219756552	0.6047518	1.46043698	2.49E-06	4.64E-06
SLC41A2	3.263969729	7.950586926	1.284433689	1.94E-18	1.13E-17
RPL9P29	0.496718752	1.040463601	1.066725377	1.52E-07	3.18E-07
TTC3-AS1	0.035668154	0.188760965	2.403852009	1.68E-12	5.54E-12
AC009065.6	0.218587435	3.348591549	3.93727203	3.60E-24	3.97E-23
AC020978.1	0.065031894	0.172663918	1.408747282	0.000269328	0.000411925
AC099791.2	0.057174842	0.12893288	1.173167837	0.00020211	0.000312867
PRC1-AS1	0.038170305	0.131739414	1.787164423	1.48E-13	5.37E-13
COL4A2-AS1	0.363118346	0.161157805	-1.17196576	6.86E-11	1.94E-10
AC084117.1	0.565886567	1.305305114	1.205802279	3.36E-06	6.18E-06
ENO1	199.1813949	500.9532122	1.330592971	8.80E-28	1.68E-26
AC112721.1	0.027845936	0.221334939	2.990692528	2.49E-14	9.71E-14
MIR497HG	0.507358498	0.218261696	-1.216946549	3.21E-24	3.56E-23
ALDH3B2	0.556564178	4.315778835	2.955000975	3.63E-17	1.85E-16
NECAB1	3.927605395	0.495888259	-2.985563017	6.33E-34	9.09E-32
AC099667.1	0.067111134	0.238748879	1.830869919	2.84E-12	9.17E-12
MUC16	0.216073092	1.752019246	3.019427298	1.08E-09	2.74E-09
IGHV3-41	0.415953089	2.416125524	2.538202672	4.23E-13	1.48E-12
AL365436.1	0.238130576	0.59224473	1.314440582	1.22E-12	4.09E-12
CPOX	3.632832966	7.519834392	1.049605856	2.13E-28	4.62E-27
LINC01134	0.081957303	0.246657952	1.589567379	8.69E-14	3.22E-13
COL18A1	11.39553934	25.39601466	1.156132908	6.16E-12	1.92E-11
LARP1P1	0.021385966	0.198177582	3.21205746	1.23E-12	4.10E-12
KIFC1	1.107668334	8.277815336	2.901724101	2.06E-30	7.14E-29
FAM167A	9.537329203	2.765315598	-1.786141175	2.77E-24	3.09E-23
ETV4	0.921362695	14.53646823	3.979763799	1.28E-33	1.53E-31
AC010359.2	0.232861257	0.47718142	1.035067245	4.25E-09	1.02E-08
AL133163.1	0.056548852	0.127590526	1.173951561	0.002236123	0.003099772
IBSP	0.266931305	1.532909593	2.521732197	2.13E-18	1.23E-17
AL031777.1	0.094517221	0.783325902	3.050963553	8.53E-15	3.47E-14
AL645940.1	0.137877974	0.284489681	1.044984315	9.71E-07	1.88E-06
LINC01785	0.366594319	0.120863875	-1.600801329	9.23E-36	1.18E-32
PRICKLE2	4.403275305	1.837611679	-1.260745117	3.73E-25	4.68E-24
ETV5	18.75167314	9.170642366	-1.03192463	2.40E-20	1.70E-19
AC020763.3	0.075000334	0.170095283	1.181374208	0.002772342	0.003803847
AP001972.1	0.709936993	0.243949241	-1.541109996	1.66E-21	1.34E-20
RUSC1	4.466120475	10.79669862	1.273496164	6.63E-31	2.61E-29
PKMYT1	0.28672725	2.541627387	3.148001615	3.55E-31	1.52E-29
AC106795.2	0.161236357	0.349435303	1.115848275	0.000927424	0.001340881
CASKIN2	18.60028271	6.405078972	-1.538036286	3.84E-28	7.83E-27
IGDCC4	0.205409038	0.526308716	1.357409625	6.74E-12	2.10E-11
TESMIN	0.137980027	1.005579208	2.865495374	2.12E-19	1.36E-18
RNU6-1005P	0.128693807	0.647683136	2.331345554	0.002543087	0.003505315
FLRT3	28.6516039	9.227654189	-1.634580058	9.36E-28	1.77E-26
MDK	16.85298103	152.9470067	3.181956162	4.49E-30	1.43E-28
ALOX15P1	0.147587639	0.325812272	1.142469049	1.12E-05	1.95E-05
MOCS1	6.096025322	2.624753454	-1.215686981	9.16E-26	1.26E-24
IGHV3-30	24.8814524	140.2662821	2.495025642	1.12E-12	3.76E-12
TATDN2P2	0.503424732	1.109585451	1.140172777	1.16E-06	2.23E-06
SIRT7	2.649412695	5.620517515	1.085030387	1.53E-25	2.03E-24
ADAMTSL3	3.280825069	0.736180516	-2.1559272	7.49E-31	2.89E-29
SNRK	11.79590003	5.732510684	-1.041046457	7.78E-28	1.50E-26
TAC4	0.23938255	1.926395284	3.008513871	7.15E-06	1.27E-05
CHRNB1	1.520987202	3.620614574	1.251226592	1.08E-19	7.14E-19
TM6SF2	0.100101732	0.232406071	1.215180818	6.51E-08	1.40E-07
SLCO2B1	23.48196671	9.735123869	-1.270282004	2.37E-25	3.06E-24
CPB2	24.67002168	4.015999568	-2.618927964	5.10E-30	1.60E-28
AF131215.7	0.731991487	0.176844117	-2.049348644	3.02E-28	6.33E-27
TAC3	0.020108547	0.804346108	5.321935664	0.002143731	0.002977411
SNAP23P1	0.050794924	0.179606586	1.822084001	4.84E-07	9.64E-07
HMGB3P7	0.073045115	0.176246268	1.270733008	4.04E-05	6.69E-05
MEX3B	0.504476083	1.209496484	1.261548796	5.70E-18	3.15E-17
SLC26A8	0.063963276	0.134386162	1.071068841	0.001367897	0.001939028
AL023803.2	0.078747478	0.251656772	1.676151786	2.49E-13	8.88E-13
UCN2	0.019724927	0.364770935	4.2088989	2.00E-18	1.16E-17
ANXA10	0.036571955	7.139525292	7.608946589	1.93E-10	5.21E-10
AC073575.1	0.093347473	0.455222225	2.285888124	5.68E-07	1.13E-06
RHCG	0.092153328	1.144477709	3.634509279	7.88E-05	0.000127015
AC011503.1	0.077447113	0.230879465	1.575856504	0.000297923	0.000453379
LINC02236	0.03765427	0.173183761	2.201418263	3.42E-14	1.31E-13
WDR4	2.104495525	4.390468128	1.060900331	2.74E-25	3.51E-24
NOP16	3.242543051	6.581865022	1.021370712	8.48E-23	7.93E-22
KAZALD1	1.43189109	2.96051133	1.04792461	6.63E-09	1.56E-08
COL5A1	7.162019949	31.9200048	2.156022426	1.99E-21	1.58E-20
AC007342.8	0.384181708	0.923933854	1.266000739	3.03E-08	6.73E-08
AC087276.1	0.055102649	0.547471172	3.312589415	1.40E-06	2.66E-06
RNU1-124P	0.060493034	0.378294302	2.644668126	0.000600663	0.000884778
TEKT3	0.77119246	0.241867103	-1.672876391	3.53E-13	1.24E-12
RPL19P16	0.426409388	0.191775277	-1.15282246	9.62E-14	3.55E-13
NPIPB11	0.117583991	0.237695469	1.015422758	0.002167606	0.003008943
SLC5A3	2.05859839	6.626757097	1.686640635	6.37E-19	3.90E-18
AC073115.1	0.053336047	0.170045553	1.672738473	6.73E-05	0.000109191
TSACC	0.088407122	0.813500615	3.201908932	1.99E-32	1.33E-30
FGD6	2.954851305	6.420397523	1.119577093	3.43E-15	1.45E-14
DOC2A	0.258710219	0.55407861	1.098753631	0.037684224	0.045176101
RPS3AP38	0.119023987	0.410879883	1.787464348	5.87E-06	1.05E-05
TBX5	5.298917356	2.093892682	-1.339510125	2.54E-23	2.53E-22
INSL3	0.111188624	0.508627471	2.193600193	9.41E-24	9.91E-23
AL591178.1	1.136052371	0.488589858	-1.217333522	7.86E-12	2.43E-11
HSPB3	1.279456966	0.249522178	-2.35829167	1.11E-27	2.06E-26
ARHGEF38-IT1	0.260770726	0.887533797	1.767020133	0.032205104	0.038945119
FSIP2	0.020370261	0.186075035	3.191348167	1.57E-07	3.28E-07
LINC00501	0.005583282	0.307876305	5.78509354	8.33E-13	2.83E-12
IGHV1OR15-6	0.016909548	0.176483311	3.383621793	6.71E-08	1.44E-07
IGKV3D-7	0.081927789	1.038864893	3.664511356	2.27E-10	6.10E-10
CXCR1	2.556918624	0.390156368	-2.712281895	1.80E-23	1.82E-22
FIGNL2-DT	0.133683814	0.46439194	1.796518133	0.000588977	0.000868173
AC011005.4	0.049800779	0.185597031	1.897933407	1.75E-06	3.31E-06
BNIP3P11	0.488015006	2.462825126	2.335316777	5.16E-21	3.93E-20
ATP1B2	1.934118271	0.721947321	-1.421710542	5.03E-24	5.45E-23
AL138921.1	0.12675784	0.26849649	1.082828246	1.73E-09	4.30E-09
SNORD101	1.311854334	2.700301593	1.041513014	1.53E-07	3.20E-07
AC010632.1	0.053790485	0.169238194	1.653632284	1.43E-07	2.99E-07
SDS	1.517472061	4.268200151	1.491957876	2.34E-10	6.29E-10
AC037487.1	0.026525429	0.144654354	2.447161766	1.51E-07	3.16E-07
MIR3142HG	0.330528217	0.930679293	1.493510669	1.91E-06	3.58E-06
ALG1L2	0.118089893	0.527725618	2.159902523	7.41E-26	1.04E-24
AC004925.1	0.02015212	0.12922847	2.680920404	2.43E-09	5.96E-09
RNU6-1209P	0.113013812	0.737457607	2.706061017	2.17E-08	4.88E-08
GPR84	0.418236177	1.686276716	2.011451536	6.09E-17	3.05E-16
IGHV3-19	0.548977067	2.917750928	2.410038944	5.42E-11	1.55E-10
IGKV6-21	3.022474719	21.03626566	2.799076444	1.52E-09	3.79E-09
BSPRY	7.366591475	15.70837436	1.092464743	3.99E-20	2.76E-19
WNT7A	3.087011915	0.894289544	-1.787397139	6.37E-28	1.25E-26
KRTAP3-1	0.034982632	0.379364208	3.438872819	0.010410964	0.013383374
PPP1R14D	0.247972633	17.15772614	6.11253365	8.06E-28	1.55E-26
RSPH14	0.941272438	0.371554945	-1.34103678	1.85E-05	3.16E-05
RWDD4P1	0.089849927	0.690038771	2.941088191	1.96E-07	4.05E-07
AP002992.1	0.050463706	0.183882186	1.865463649	1.65E-06	3.12E-06
CAMK2A	0.286126673	0.109478879	-1.386001424	2.55E-23	2.54E-22
AC103724.4	0.385016847	0.180657342	-1.091665685	2.00E-12	6.57E-12
AP002478.1	0.025329393	0.259275513	3.355601574	0.001046208	0.00150331
RUFY4	0.080730011	0.434006888	2.426540943	4.58E-13	1.60E-12
SOX15	0.623827583	1.759369702	1.495839423	0.017595254	0.021965074
FCRL4	0.02411463	0.149014334	2.627470552	7.63E-18	4.18E-17
GLDC	0.180111453	1.448383725	3.007482043	3.07E-09	7.46E-09
HSPE1P4	0.069110793	0.156441721	1.178642377	5.39E-05	8.82E-05
NOTCH4	8.249686254	2.571328131	-1.681825526	5.76E-28	1.14E-26
CD300LF	13.64143586	4.480086904	-1.606396884	1.35E-28	3.06E-27
AL033397.2	0.063618226	1.300671733	4.353672942	4.03E-18	2.26E-17
RPL32P33	0.01347448	0.370377607	4.78069541	5.40E-18	2.99E-17
POLR2H	7.142637203	17.57617423	1.299092327	3.24E-32	1.94E-30
FCGR3A	84.56689644	39.0017223	-1.116555199	8.36E-20	5.58E-19
AC022144.1	0.417117029	1.363097609	1.708364756	2.92E-13	1.04E-12
AC017100.1	0.250537506	0.630746812	1.332034417	2.71E-05	4.57E-05
DGCR10	0.09164961	0.43461402	2.245534069	1.86E-08	4.20E-08
AL354707.2	0.0674583	0.209311777	1.633585626	0.000168424	0.000262691
MAGEA12	0.015506392	2.89764035	7.545871658	1.49E-05	2.57E-05
ENHO	1.830017292	0.718519218	-1.34875863	1.20E-15	5.30E-15
AC090709.1	0.011865675	0.145893915	3.62005358	6.85E-08	1.47E-07
AC008870.4	0.013409935	0.111896958	3.060796643	1.12E-13	4.11E-13
AL135786.1	0.801706708	0.295351013	-1.440643987	4.58E-21	3.51E-20
AC105429.1	0.052217555	0.197197909	1.917037443	9.59E-10	2.44E-09
SNORD124	0.159067495	0.610734512	1.940906317	5.86E-11	1.66E-10
DTHD1	1.731064773	0.61190868	-1.50027144	2.94E-12	9.47E-12
WIF1	72.65457983	16.07342099	-2.176376724	1.45E-29	4.05E-28
RN7SL449P	0.027448057	0.162107065	2.562171049	0.00055897	0.000825983
AC093249.4	0.129741945	0.513899291	1.985840693	3.32E-18	1.88E-17
RN7SL221P	0.121227525	0.520309052	2.101651507	2.78E-14	1.08E-13
AL354702.1	0.102905271	0.237166347	1.204582437	1.92E-09	4.75E-09
PBLD	1.203901983	2.771425095	1.202910077	2.69E-07	5.50E-07
LINC01301	0.086457351	0.214362115	1.309989426	5.52E-10	1.44E-09
SEPTIN4	3.052710915	1.183054947	-1.367573894	7.58E-28	1.46E-26
AC007663.4	0.230974604	0.524863521	1.184208098	2.00E-12	6.58E-12
AL512413.1	0.19337866	0.927181662	2.261423436	7.48E-15	3.06E-14
RNU6-548P	0.079422729	0.550145209	2.792188628	2.74E-11	8.01E-11
AC068870.2	6.470426	2.887490326	-1.164044586	4.79E-25	5.91E-24
AC120114.1	0.133914408	0.453005123	1.75821617	1.98E-21	1.58E-20
WFDC3	0.301116295	4.924719066	4.031648741	2.59E-24	2.91E-23
ACE	14.86397658	4.925421862	-1.593500932	5.67E-29	1.41E-27
JPH4	1.198291249	0.220843097	-2.43988496	2.22E-34	4.93E-32
AC105914.2	1.556401405	0.239513779	-2.700033629	8.24E-31	3.16E-29
SPATC1L	1.576031222	3.602448422	1.192681659	1.49E-13	5.40E-13
NQO1	11.45178669	99.72122335	3.122327878	2.77E-23	2.75E-22
BNIP3P16	0.091236832	0.412781668	2.177690646	0.023143912	0.028461222
AL355987.5	0.037211567	0.304598162	3.033084188	1.28E-19	8.43E-19
PLCL1	1.753395785	0.585139169	-1.583299985	1.87E-30	6.58E-29
AC021945.1	0.035083805	0.139310387	1.989425693	1.92E-12	6.31E-12
LRRC59	22.68129305	45.52476437	1.00514866	1.52E-27	2.76E-26
AC021218.1	0.038828863	0.379083875	3.287315718	9.78E-06	1.72E-05
RSPO1	2.338415747	0.309225272	-2.918801315	1.86E-34	4.42E-32
AC009237.15	1.181653717	2.416676983	1.032217337	0.000525287	0.000778914
IGHV3-66	2.984487963	17.4367656	2.546577115	4.29E-12	1.36E-11
MED8-AS1	0.410770958	0.997362849	1.279784282	2.12E-12	6.95E-12
ITGA2	4.838762664	15.83725941	1.710612619	3.82E-10	1.01E-09
CX3CR1	3.997152686	1.461474418	-1.451548107	9.14E-17	4.50E-16
KLB	1.749076303	0.764632892	-1.193754062	3.61E-25	4.54E-24
AC140479.2	0.028732928	0.590378816	4.360864049	1.34E-30	4.90E-29
AC002558.1	0.057303962	0.115236404	1.007889758	0.021813756	0.026921458
DMGDH	0.183621532	0.693565777	1.917297467	0.000121437	0.000192208
SRP72P2	0.029697592	0.190604645	2.68216543	0.000551267	0.00081524
LINC00862	0.027329621	0.462413129	4.080645019	6.41E-24	6.87E-23
AC084262.1	0.012135483	0.22628248	4.220821487	1.49E-14	5.92E-14
MARCKSL1	31.3964032	129.671578	2.0461911	7.56E-29	1.81E-27
FOXRED2	2.870354932	6.015661167	1.067494166	1.09E-12	3.66E-12
TIE1	14.52681522	4.059271704	-1.839425635	9.90E-32	4.95E-30
PLAAT1	0.204219909	1.576316129	2.948361471	4.66E-14	1.77E-13
MIR4326	0.375314285	1.017726488	1.439178786	2.35E-05	3.99E-05
SH3GL3	1.712072569	0.103759202	-4.044432654	1.84E-35	1.34E-32
VPS37D	0.793540424	2.443058454	1.622312761	1.49E-15	6.54E-15
LINC02576	0.094425273	0.544488897	2.52765767	2.73E-19	1.74E-18
LINC00896	0.038598378	0.441456608	3.515659511	3.40E-25	4.29E-24
AC090877.1	0.107394195	0.295464729	1.460069907	1.96E-05	3.35E-05
BICDL1	1.097062831	4.579152017	2.061434306	9.09E-25	1.08E-23
GSDMA	0.325078329	0.703375556	1.113507816	1.82E-05	3.12E-05
ESPNL	0.147902378	0.366541448	1.309331102	0.006914058	0.009071781
AC007731.2	0.170433871	0.521658294	1.613893015	2.92E-16	1.37E-15
KAT2A	5.546513814	19.49554126	1.813491034	2.35E-31	1.04E-29
TMPRSS11D	0.011720547	0.282355921	4.590403032	8.00E-07	1.56E-06
GAS5	25.77775	61.13343334	1.245835249	6.94E-15	2.85E-14
TNFRSF18	0.954041822	6.548463316	2.779031983	1.77E-23	1.79E-22
CABP7	0.065856602	0.33553387	2.349058427	2.77E-11	8.10E-11
SLC12A3	0.043674145	0.131952814	1.59517074	0.001178119	0.001682289
TRIM2	4.803648864	14.40351767	1.584218592	1.35E-17	7.20E-17
AP001189.3	3.510269729	0.691992541	-2.342753499	1.46E-29	4.08E-28
OR7E36P	0.398452538	0.076152549	-2.387443653	1.94E-21	1.55E-20
HPX	0.21050347	0.708894506	1.75172693	0.036954504	0.044361147
AC009533.1	0.440339511	1.278567421	1.537840031	3.50E-16	1.63E-15
CLDN5	45.08862727	7.497092812	-2.58836042	3.06E-32	1.85E-30
RN7SKP150	0.197922974	0.404094133	1.029752324	5.19E-05	8.52E-05
SLCO4A1-AS1	0.252465373	0.907611234	1.845988939	0.007232199	0.0094711
TINAG	0.003750501	0.640037307	7.414928948	2.95E-12	9.49E-12
AL731563.4	0.145194429	0.313327758	1.109686483	3.53E-11	1.02E-10
PRR7	0.608962708	1.769988331	1.53931406	1.63E-16	7.83E-16
AC099811.5	0.027061662	0.20298071	2.907020287	0.008518073	0.011068273
CD300E	2.881826222	1.239954338	-1.216696348	7.33E-18	4.01E-17
CBARP	0.107795496	0.471511744	2.128996807	5.68E-19	3.49E-18
IGHV7-81	0.301552603	2.280449406	2.918836571	2.31E-19	1.48E-18
MYOC	2.724226461	0.132028844	-4.366921585	1.76E-33	1.98E-31
AP000553.2	0.094307376	0.854426497	3.179513874	9.58E-21	7.07E-20
AC015921.1	0.025482361	0.25428229	3.318860128	1.84E-27	3.29E-26
TRIM71	0.537083225	0.200558648	-1.421121483	3.98E-23	3.88E-22
CTNNAL1	29.24189932	12.15881426	-1.266034477	2.98E-26	4.43E-25
ABCG2	3.89180578	1.047588965	-1.893366947	5.70E-30	1.75E-28
SNORD91A	0.064927086	0.171906059	1.404728018	3.57E-05	5.95E-05
AC034206.1	0.010539193	0.180126915	4.095177474	1.18E-10	3.26E-10
AL513320.1	0.207694234	0.650117356	1.646239008	1.41E-12	4.71E-12
CELA2B	0.438284469	0.114586382	-1.935431956	3.51E-19	2.21E-18
RCC1	4.919104186	18.05383918	1.875838145	1.80E-35	1.34E-32
MBNL1-AS1	1.611462434	0.525512094	-1.616574684	1.37E-30	4.98E-29
HTR3A	0.053750719	3.456097915	6.006716229	5.86E-28	1.16E-26
FER1L4	0.123506232	2.467421957	4.320348704	1.42E-29	3.98E-28
EYA4	0.942789155	0.408440585	-1.206808936	3.42E-19	2.16E-18
CDH5	42.53584305	8.024166761	-2.406255554	2.81E-34	5.55E-32
AC084876.1	0.128375298	0.333055785	1.375396221	6.98E-09	1.64E-08
FFAR4	3.355884427	0.718564636	-2.223503192	4.21E-27	7.07E-26
CMA1	0.774337107	0.257760444	-1.586930892	2.31E-12	7.52E-12
AL355802.3	0.245772969	0.642691532	1.386800213	9.35E-14	3.45E-13
CYP26A1	0.043997561	0.327199189	2.894673726	7.93E-05	0.000127856
AC018628.2	0.370642564	0.851077942	1.199262691	0.000172046	0.000268142
AC018410.1	0.189846594	0.421334792	1.15013294	0.004125244	0.005549721
AC114488.1	0.11152968	0.549409302	2.300453652	8.90E-11	2.49E-10
FO680682.1	0.031909776	0.242624535	2.92665508	4.43E-09	1.06E-08
PPP1R14B	12.9630129	59.87534946	2.207561099	9.08E-33	7.02E-31
ALPK2	0.038779013	0.203349748	2.390615216	2.93E-21	2.30E-20
PRPF40B	0.595593739	1.194304211	1.003769871	4.05E-17	2.06E-16
PDXDC1	9.662620153	19.77700389	1.033337528	1.08E-28	2.50E-27
AC027544.2	0.059305091	0.249215549	2.071166223	0.000206686	0.000319607
PTPRG-AS1	0.102429924	0.393197978	1.94061866	6.43E-22	5.43E-21
PDIA2	0.085351648	2.563160991	4.908361277	2.10E-15	9.08E-15
TTC6	0.249509522	0.695090628	1.478106219	0.001540371	0.002172579
AC073957.1	0.017380247	0.133294995	2.939102094	1.18E-06	2.25E-06
CBX2	0.580479256	3.526945662	2.603102932	4.71E-21	3.60E-20
LINC02365	0.025390185	0.304417137	3.58370679	1.54E-07	3.22E-07
IGKV1OR-3	0.039258347	0.285778089	2.863823978	9.92E-10	2.52E-09
AC008105.1	0.223237877	0.474370176	1.087431475	4.74E-07	9.45E-07
ZFYVE9	8.155260915	3.663132473	-1.154653159	9.24E-25	1.10E-23
SLC2A5	0.257897718	1.560478414	2.597117486	1.54E-24	1.78E-23
AC025884.1	0.288348789	0.774387344	1.42524041	0.035461473	0.042657518
GIMAP1	6.070269085	1.679808417	-1.853463768	7.67E-32	3.98E-30
RFLNA	0.385342712	2.44154977	2.663583177	1.65E-10	4.49E-10
AC023024.1	0.121346659	0.327224008	1.431144208	6.74E-12	2.10E-11
AC015813.5	0.37318828	0.771681552	1.04810194	5.61E-17	2.82E-16
AP000829.1	0.006982944	0.115728028	4.050759047	3.44E-06	6.32E-06
MIR4713HG	0.012869764	0.30123033	4.548809548	2.97E-11	8.68E-11
AC074117.1	0.789477314	1.845503625	1.225044857	6.29E-21	4.75E-20
NCKAP1L	10.89143776	5.096608673	-1.095584925	4.94E-22	4.24E-21
C3orf67	0.143554257	0.42901524	1.579432786	1.03E-15	4.57E-15
FAT2	0.095559278	0.449179889	2.232825482	0.017031952	0.021302155
SLC25A21	0.098201107	0.500568298	2.349755738	7.41E-11	2.09E-10
AC018781.1	0.025017205	0.112024028	2.162815662	1.30E-05	2.25E-05
MMACHC	0.939575764	2.1085318	1.166157374	2.36E-30	8.08E-29
AC114489.2	0.012455831	0.308191633	4.628934514	1.28E-11	3.87E-11
THNSL1	1.417353251	3.100847629	1.129463266	3.60E-24	3.97E-23
CTSV	0.403291073	2.110804324	2.387899467	5.12E-13	1.78E-12
CYTOR	1.664040344	4.455844542	1.421008488	2.15E-22	1.93E-21
CYP4F26P	0.088843124	0.259350064	1.545568697	0.001459966	0.002064593
AC090015.1	0.002919873	0.491095167	7.393953335	2.05E-23	2.06E-22
ZBTB12BP	0.086269437	0.249728138	1.533436938	3.57E-11	1.03E-10
AL355472.3	0.083270517	0.314010841	1.914936686	9.47E-10	2.41E-09
FAM83D	1.196151783	6.449026797	2.430680996	1.53E-24	1.77E-23
IGKV1-37	0.034142131	0.285379574	3.063257052	1.37E-08	3.13E-08
NABP2	8.005474695	16.76103543	1.066052419	4.18E-29	1.06E-27
AC109460.2	0.561072186	1.155130921	1.041798072	1.20E-09	3.02E-09
ST6GALNAC6	25.64383475	11.17113929	-1.198835691	3.75E-33	3.52E-31
SNORD67	0.084221649	0.944164872	3.486775777	3.63E-05	6.05E-05
RPL7AP3	0.022392158	0.153514428	2.777308777	0.016721208	0.020930496
PILRB	0.571609757	1.389184526	1.281135797	1.81E-08	4.09E-08
TFAP2A	0.153290239	2.173972018	3.825995629	1.34E-28	3.04E-27
CR936218.1	0.726426054	1.590465759	1.13056146	0.00026908	0.000411587
TCF24	0.031476195	0.189376256	2.588922392	3.11E-08	6.90E-08
JPH2	1.137140183	0.468512583	-1.279250414	2.27E-18	1.31E-17
ABCB9	0.287270059	0.773419314	1.428843155	1.64E-24	1.88E-23
LTF	11.62665872	31.51265523	1.438494767	0.028511186	0.034703328
UGT8	0.703389002	3.523379601	2.324565234	7.70E-10	1.98E-09
RNU6-88P	0.279168144	0.706878893	1.34032874	3.60E-07	7.27E-07
TBRG4	5.070502051	11.76652401	1.214487685	1.91E-30	6.67E-29
PYGO2	11.36542629	23.397309	1.041690813	1.83E-29	4.98E-28
LINC00659	0.015851094	0.275544374	4.119630392	7.63E-08	1.63E-07
RNU6-341P	0.177073549	1.283362556	2.85750817	1.06E-05	1.86E-05
RNA5SP154	0.273321825	0.105876353	-1.368220263	2.51E-08	5.62E-08
DES	36.04133512	5.018988382	-2.844183944	6.00E-32	3.23E-30
ASCL5	0.224092724	0.533524226	1.251457976	5.33E-05	8.73E-05
POLB	3.182296254	7.817244572	1.296592026	1.83E-26	2.79E-25
CPA3	42.21663458	14.69289563	-1.522692829	3.72E-21	2.88E-20
FAR2	3.662767559	1.798033663	-1.026514118	1.18E-20	8.62E-20
SEMA3B	18.93284847	7.015992979	-1.432172274	4.48E-23	4.34E-22
AP001271.2	0.054431142	0.126327943	1.214669596	4.70E-05	7.74E-05
BNIP3P10	0.037367622	0.312994048	3.066274567	3.50E-15	1.48E-14
AC096637.3	0.624878462	0.206125705	-1.600051188	8.23E-06	1.46E-05
AC016737.1	0.110923387	0.489066954	2.140468414	2.50E-18	1.44E-17
CLDN4	40.79847797	100.5761668	1.301701239	2.07E-20	1.47E-19
MATR3	0.215392466	0.465584675	1.112075782	7.07E-10	1.82E-09
ELAVL4	0.034416355	0.139546694	2.019581743	1.21E-08	2.79E-08
GGH	3.334023305	9.800934236	1.555655086	7.02E-08	1.51E-07
SLC52A1	0.408282448	0.936886207	1.198306282	7.25E-05	0.000117377
AC125807.2	2.98332919	0.747372469	-1.997023854	1.45E-30	5.21E-29
ITIH3	0.692695614	0.278862251	-1.312668883	1.83E-21	1.46E-20
CXCL9	14.67826556	40.45107091	1.462496393	0.000542737	0.000803242
RRS1	7.805936271	16.95062873	1.118695197	3.26E-20	2.28E-19
FOXD2	0.218720028	0.585280407	1.420042651	3.42E-21	2.66E-20
KIF18B	0.200138318	3.070484299	3.939396913	3.67E-33	3.46E-31
AC068987.3	0.447245903	1.157408704	1.371758227	0.01151397	0.014723481
LINC01412	0.41257337	0.101492182	-2.02328211	9.89E-25	1.17E-23
SNORD94	1.021481446	9.027839122	3.143717711	2.35E-10	6.32E-10
IGHD2-2	0.368431122	2.098522281	2.509906943	2.73E-07	5.58E-07
GFRA1	1.59482038	0.63521556	-1.328075788	2.49E-19	1.59E-18
SNORA58B	0.082558756	0.310964299	1.913255813	2.20E-05	3.75E-05
AC111170.4	0.085331352	0.254972036	1.579191216	0.001807229	0.002529355
TMSB15A	3.608168669	1.320512873	-1.450168416	4.01E-19	2.52E-18
CRYAB	13.23141936	3.801814084	-1.799207942	8.20E-29	1.95E-27
IGKV3-15	21.56139405	164.3741037	2.930460664	1.56E-16	7.54E-16
GPRC5A	173.218769	74.72205093	-1.212989302	6.74E-24	7.21E-23
RSKR	0.400438186	1.08343494	1.435961062	9.99E-14	3.68E-13
ENTPD7	1.902842605	4.837030064	1.345965272	2.29E-24	2.59E-23
FAM53A	0.202067391	0.557279172	1.463563715	2.44E-21	1.93E-20
AL356273.5	0.115919241	0.356634101	1.621324609	0.000127839	0.000201884
AL645608.6	0.028891159	0.381359123	3.722450218	5.32E-16	2.44E-15
LIPK	0.000820972	0.275055948	8.388176905	9.07E-15	3.68E-14
UQCC3	4.250509237	9.655159869	1.183664452	3.82E-23	3.74E-22
FLVCR2	7.754971898	3.575617801	-1.116929019	2.02E-25	2.63E-24
CDHR2	0.055214495	0.955258452	4.112772157	5.25E-15	2.18E-14
SNX18P7	0.039851368	0.248818075	2.642390126	6.32E-06	1.13E-05
SNORA9B	0.225518149	0.547107356	1.27858041	5.69E-07	1.13E-06
CA9	0.269006765	13.52854626	5.652220555	1.57E-25	2.08E-24
TNFSF12	29.6930039	14.15270194	-1.069045542	1.09E-30	4.04E-29
WASF3	6.300715356	1.849464581	-1.768407964	4.96E-29	1.25E-27
U62317.3	0.090827772	0.199289605	1.133661074	8.64E-07	1.68E-06
RPL31P2	0.052807344	0.121119143	1.197616414	0.013383479	0.01696577
SLC25A25-AS1	0.62379036	1.624776315	1.381107952	1.70E-11	5.08E-11
AC004461.2	0.064785931	0.1937994	1.580811651	6.83E-08	1.47E-07
SCN4A	0.03015416	0.332248165	3.461832265	4.84E-08	1.06E-07
MYH11	21.5627428	6.764877367	-1.672405015	5.30E-23	5.09E-22
AC011330.2	0.159285978	0.364242274	1.193279099	6.17E-09	1.46E-08
TRIM54	0.066624033	0.980245054	3.879027866	1.58E-12	5.25E-12
PBK	0.412441831	4.809440874	3.543606613	6.04E-31	2.40E-29
SALL1	0.005954415	0.421521676	6.145503133	4.24E-09	1.02E-08
AC023271.2	0.039729394	0.269763897	2.763418604	2.11E-05	3.59E-05
CCL2	59.71353761	23.98547971	-1.315896747	8.87E-07	1.72E-06
AC027796.2	0.134140573	0.552384578	2.04192737	4.57E-13	1.59E-12
RAC3	1.863929485	10.15970077	2.446438725	7.45E-25	8.95E-24
AC125611.2	0.045132563	0.247535566	2.455395211	3.10E-16	1.45E-15
GSR	19.50857373	42.36082533	1.118622392	5.35E-11	1.52E-10
CYP21A1P	0.13663537	0.358073131	1.389923269	0.000185094	0.000287586
AC025176.1	0.072289888	0.341801612	2.241293446	8.26E-13	2.81E-12
AADAC	7.578857469	3.235662173	-1.227919388	2.47E-20	1.75E-19
SOBP	1.709871744	0.72782083	-1.232232868	9.88E-26	1.35E-24
SLC15A1	0.06057068	1.052504994	4.119063649	1.12E-09	2.82E-09
CXCL12	14.45390595	6.667420838	-1.116258716	1.11E-20	8.14E-20
SLC28A2	0.051556702	1.147356352	4.476009747	0.008844408	0.011471667
ECEL1P2	5.915078254	0.728760667	-3.020880255	3.34E-33	3.25E-31
DCST1-AS1	0.539753069	1.915857798	1.827619035	5.06E-26	7.26E-25
AL928654.1	0.444787859	1.077588221	1.276616672	2.04E-15	8.81E-15
MMP12	1.174265464	20.82348911	4.148381324	4.56E-23	4.41E-22
AL035446.1	3.399965861	1.460475434	-1.219082169	7.17E-17	3.56E-16
IGHV3-71	0.504898572	3.128716946	2.631505642	4.07E-13	1.43E-12
AL096701.1	0.142732225	0.447187603	1.647569101	1.41E-15	6.18E-15
NDP	0.081567135	0.835803275	3.357103519	0.000852338	0.001236967
FBXO15	0.618674372	0.272564705	-1.182581518	3.01E-07	6.11E-07
RPL7P57	0.06630842	0.236444574	1.834238043	5.79E-06	1.04E-05
HOXA11	0.012201744	0.265969304	4.446100426	1.76E-05	3.02E-05
ART4	1.278057263	0.314856501	-2.021186118	1.16E-28	2.67E-27
AC120193.1	0.020816146	0.143680462	2.787089023	7.95E-09	1.86E-08
AC147067.2	1.816397532	0.488530549	-1.894559296	2.69E-25	3.45E-24
AC087683.2	0.161270393	0.448634423	1.476058712	0.002672857	0.00367345
AC007342.9	0.475637977	1.360200037	1.515883022	3.10E-11	9.03E-11
PDZK1P1	0.085614232	0.19903708	1.217114674	7.60E-08	1.63E-07
IHH	2.305315554	1.102482706	-1.064208217	1.92E-26	2.93E-25
AL512353.1	0.299255669	0.650824705	1.120890437	1.33E-05	2.31E-05
SPACA3	0.056103193	0.181767635	1.695940561	0.007438088	0.009726212
CYCSP6	0.013070615	1.088195194	6.379466518	9.30E-10	2.37E-09
AC010999.2	0.067437616	0.155519056	1.205465923	5.45E-05	8.93E-05
TSPAN5	2.044910812	4.886913485	1.256885642	6.73E-14	2.52E-13
MUC13	0.302009235	19.55030364	6.01645454	5.76E-12	1.80E-11
VGF	0.038337162	2.473861955	6.011877649	2.41E-21	1.90E-20
MIR6859-1	0.243324805	0.554448316	1.188169583	0.000260019	0.000398136
AC006277.1	0.131816423	0.332266802	1.333812034	2.49E-10	6.67E-10
AL590560.3	0.905210967	2.189528852	1.274294491	9.72E-05	0.000155562
SIGLEC16	1.030605741	0.366644335	-1.491039382	1.61E-15	7.00E-15
CEROX1	0.19356581	0.50036273	1.370150186	0.001756411	0.002461063
ARHGAP11A	0.653920431	3.047996366	2.220674179	7.70E-29	1.84E-27
PIF1	0.172689174	0.980295756	2.505039432	6.98E-26	9.83E-25
CES1P1	0.650582763	0.291908624	-1.156215766	1.35E-12	4.50E-12
SCN2B	0.831064283	0.247863047	-1.74541687	2.41E-25	3.11E-24
AC127024.8	0.045967607	0.460966379	3.325972064	4.95E-14	1.88E-13
AC007991.2	0.860401736	2.5204303	1.550587719	0.026416024	0.03227213
CCDC137	5.53763	12.27607086	1.148508311	9.43E-27	1.51E-25
AL139300.2	0.242015675	0.103956869	-1.21911541	4.17E-18	2.34E-17
FOXD3-AS1	0.0058424	1.081933091	7.532834515	1.01E-27	1.89E-26
FKBP11	2.916833729	11.11398021	1.929900523	4.61E-31	1.89E-29
IGLV10-54	6.297315566	26.55780792	2.076327202	0.000156035	0.000244275
LINC02065	0.007333778	0.121993865	4.056108096	3.09E-12	9.92E-12
SLC26A1	0.521015692	1.200378263	1.20409037	2.49E-15	1.07E-14
AC107032.2	0.218115052	0.467920673	1.101174638	3.59E-08	7.91E-08
LINC01926	0.009726424	0.174966141	4.169022506	3.94E-15	1.66E-14
AC245884.8	0.336419779	0.842341485	1.32414269	2.80E-09	6.84E-09
AC096920.1	0.200597542	0.098955541	-1.019451526	2.15E-08	4.84E-08
PPM1H	1.984255753	4.589860046	1.209852176	1.49E-09	3.73E-09
FGF11	0.022391735	0.22846748	3.350950618	1.88E-26	2.86E-25
AL513327.3	0.149293656	0.471658285	1.659589147	0.000116659	0.000185025
PID1	16.70973166	4.849073402	-1.784907568	2.12E-31	9.57E-30
AC069499.2	0.20155727	0.519998677	1.367318134	1.57E-10	4.27E-10
AC139491.2	0.038729032	0.188242973	2.281108647	0.00103116	0.001482517
FAM83H	10.19399836	25.29419408	1.311086247	2.25E-21	1.78E-20
AC006504.3	0.114078126	0.252920582	1.148662252	0.000222898	0.000343619
EIF3FP1	0.063582559	0.151294934	1.250660685	0.01839243	0.022907017
LINC02387	0.027470875	0.332259857	3.59633722	1.65E-10	4.50E-10
AL136221.1	0.064638822	0.42084981	2.702832662	9.32E-15	3.78E-14
AL592148.1	0.074089569	0.299933867	2.017302086	1.28E-06	2.45E-06
TAPT1-AS1	0.597506563	1.196935875	1.002319398	4.99E-11	1.43E-10
APBA2	0.686626353	3.031062485	2.14222646	2.17E-13	7.76E-13
RNU6V	0.170176219	0.397899579	1.225374932	0.001616995	0.002274542
BPIFA2	0.109904382	4.721622949	5.424962019	3.04E-12	9.77E-12
MUC22	0.059321353	0.201687339	1.765497111	0.001427912	0.002020871
KCNAB1	1.376180719	0.507183041	-1.440091526	8.27E-28	1.59E-26
AC004816.1	0.767409097	6.342805927	3.047053429	2.42E-33	2.56E-31
PDIK1L	2.493295797	5.047361142	1.017475266	2.55E-20	1.80E-19
AC080037.2	0.047270421	2.094894165	5.469795825	3.07E-28	6.42E-27
WDR38	9.074752452	2.430039226	-1.900878687	2.32E-11	6.85E-11
GLDN	4.628101788	0.909075504	-2.347948565	2.66E-29	7.01E-28
HLF	8.221995814	3.529071469	-1.22019999	1.13E-20	8.26E-20
LINC00973	0.023189352	1.881659639	6.342399394	8.63E-09	2.02E-08
BX284668.6	0.034069473	0.168177633	2.303434322	4.67E-09	1.12E-08
NUP210L	0.072797958	0.444886721	2.611468141	5.83E-10	1.52E-09
CST5	2.114165753	0.603280281	-1.809188157	5.35E-22	4.57E-21
XPR1	4.979491322	20.57072184	2.046522143	2.00E-30	6.97E-29
IGKV1-17	13.84206233	84.82253077	2.615388621	1.02E-11	3.11E-11
AC012625.1	0.031966516	0.139393583	2.124530738	0.000423337	0.000634579
LINC02598	0.040019315	0.176760913	2.143030902	2.86E-05	4.81E-05
LINC00265	0.8082718	1.772049745	1.132506684	9.74E-13	3.29E-12
RDM1	0.03564065	0.47851024	3.746954235	1.93E-31	8.87E-30
USH1C	0.08469655	1.364220365	4.009629688	0.005386578	0.007157015
SLC15A3	18.62506493	8.098175345	-1.201576669	6.58E-25	7.97E-24
LINC00884	0.254429259	0.867653394	1.769854246	3.13E-17	1.60E-16
AC016737.2	0.059990632	0.180653359	1.590414937	0.001073376	0.001540432
AC090912.2	0.044562948	0.158121398	1.827116032	7.49E-09	1.76E-08
AC090579.1	0.276565465	0.624782213	1.175732365	1.66E-06	3.13E-06
AC091167.6	0.069606728	0.179633806	1.367760208	4.00E-06	7.30E-06
AC008760.2	0.610229527	1.868119848	1.614163119	0.012805531	0.016269753
PYGM	0.557058451	0.271223641	-1.038345781	5.34E-22	4.56E-21
RPS15AP30	0.061106199	0.409838233	2.745663924	4.57E-05	7.54E-05
AL606469.1	4.222428878	0.133126547	-4.987202929	3.37E-36	8.64E-33
GJB6	0.053556777	2.066728212	5.270135736	1.82E-18	1.06E-17
RRM2	1.112912007	11.5945539	3.381035879	3.99E-32	2.27E-30
NPC1L1	0.044581193	1.018781684	4.514265882	1.16E-08	2.68E-08
KIF4A	0.298840887	4.779644844	3.999453968	3.84E-34	6.39E-32
LINC01287	0.008176874	0.583239075	6.156394105	5.58E-06	1.01E-05
GALNT16	0.589641951	0.265514129	-1.151050536	8.19E-19	4.95E-18
XRCC2	0.149461916	1.570327715	3.39321584	2.62E-34	5.36E-32
THY1	5.818969073	16.11839604	1.469872703	5.03E-16	2.31E-15
AC016582.1	0.104742271	0.464570468	2.149053662	0.041291673	0.049288496
NPM1P19	0.033974156	0.113704845	1.742784119	0.003579564	0.004851771
IGKV1OR2-11	0.136566243	1.087202834	2.992948303	1.15E-10	3.17E-10
AC006001.1	0.043274908	0.123634071	1.514473704	2.83E-07	5.76E-07
AC005865.1	0.013576985	0.11154892	3.038441465	0.000396377	0.000595791
NEK10	0.578564795	0.272735434	-1.084976393	3.15E-05	5.28E-05
AC003681.1	0.080846425	0.2071453	1.357387198	2.29E-05	3.88E-05
EPYC	0.017792621	0.794682867	5.481028311	1.02E-15	4.55E-15
AC099811.4	0.039360868	0.3730906	3.244692053	0.002299319	0.003182984
C1GALT1C1L	0.443134898	0.926229091	1.063623123	0.004365875	0.005858095
CHODL	0.192869481	0.90113472	2.22411793	0.000201673	0.00031221
KIF22	5.002909915	12.33027538	1.301365641	9.01E-30	2.64E-28
AC073316.2	0.040015215	0.702553396	4.133987297	1.39E-10	3.81E-10
DAP	37.93752373	82.0101605	1.112177147	6.44E-27	1.06E-25
SEMA3D	1.100681527	0.537950227	-1.032852498	2.78E-17	1.44E-16
AC005884.1	0.82642666	0.213522653	-1.952497659	2.02E-25	2.63E-24
CNGA1	0.113504704	0.629739676	2.472003477	2.27E-11	6.71E-11
AC119424.1	1.335677869	0.149431203	-3.160018774	1.51E-24	1.75E-23
MIR8071-2	2.554475081	5.872291072	1.200896618	1.39E-08	3.18E-08
KRTCAP3	11.92317081	37.51662731	1.653762185	3.15E-21	2.46E-20
EFCAB1	3.236405992	0.852561332	-1.92451707	3.72E-14	1.42E-13
LOXL1	3.630644932	8.24296113	1.182936847	4.61E-13	1.61E-12
LINC00482	0.697942232	1.793189328	1.361348282	5.07E-06	9.16E-06
TMEM99	3.256121763	6.74716891	1.051127629	2.70E-16	1.27E-15
SKA3	0.246597221	2.522875387	3.354840503	3.64E-33	3.46E-31
PUS7	2.10051778	5.62518877	1.421156514	1.53E-30	5.48E-29
GPT	0.297428446	1.295157244	2.122512727	1.88E-11	5.58E-11
AP003086.1	0.082189269	0.26038083	1.663601279	0.000119687	0.000189582
AL358075.2	0.242324731	0.600849946	1.310063091	6.00E-05	9.79E-05
AL132712.1	0.582233386	1.923927023	1.724384603	2.62E-23	2.61E-22
SLC14A1	2.250132705	0.337431316	-2.737344313	3.72E-24	4.09E-23
AC090559.1	4.425517508	1.638904949	-1.433113985	1.71E-25	2.25E-24
AP005899.1	0.416634512	1.04842756	1.331372927	4.63E-06	8.39E-06
LINC02804	0.039542388	0.272400725	2.784258652	1.16E-17	6.25E-17
CHKB-CPT1B	0.095525563	0.295704095	1.630195465	1.39E-11	4.19E-11
PERM1	0.111654232	1.005354148	3.170593954	1.36E-31	6.54E-30
AC009962.1	0.293452349	0.121715734	-1.269610583	2.85E-25	3.65E-24
AL589765.4	0.803460661	2.544753662	1.663226713	6.79E-22	5.72E-21
LINC01607	0.197957367	1.1753314	2.569805936	4.03E-22	3.50E-21
AC129926.1	0.091986978	0.503258909	2.451799263	0.000313768	0.00047608
AC036214.3	0.067863893	0.145530078	1.100601252	3.37E-09	8.16E-09
WDR46	9.317014	18.63652251	1.000193119	1.95E-31	8.92E-30
AC009509.1	0.132576732	0.483806595	1.867602836	1.32E-08	3.02E-08
GSDMB	1.444453936	5.211269707	1.851110726	4.64E-19	2.88E-18
ZP3	0.599899282	2.595115477	2.113006526	2.43E-21	1.91E-20
CDK15	0.270292937	0.133368975	-1.019100718	5.63E-15	2.34E-14
RMI2	1.131554951	6.147781491	2.441759242	2.64E-33	2.70E-31
FKBP3	10.87851297	23.53299529	1.113203598	1.50E-27	2.74E-26
DPYSL4	0.287938445	0.753024765	1.386936886	2.34E-07	4.80E-07
AL158801.1	0.06005343	0.776679364	3.693000581	0.031467542	0.038081099
TNXB	10.03415451	1.761244876	-2.510251644	2.14E-29	5.75E-28
FAM111B	0.457942202	3.489784383	2.929900472	4.92E-31	1.99E-29
GNG13	0.045264236	0.151155042	1.739585584	2.96E-06	5.47E-06
FAM220A	5.423165949	10.98023658	1.017701917	1.52E-27	2.76E-26
HNRNPA1P50	0.059863294	0.135588135	1.179487364	0.041560912	0.049589383
NKD2	8.028921458	3.970829899	-1.01576564	4.67E-17	2.37E-16
WDR76	1.171565944	2.870056679	1.292641066	2.55E-20	1.80E-19
EFNA3	0.365423439	3.297703856	3.173820767	2.88E-35	1.48E-32
SOD1P3	0.036540353	0.116392278	1.671432894	3.77E-05	6.27E-05
GTSE1	0.291776469	2.800318884	3.262655677	1.21E-32	8.85E-31
SDCBP2	3.055555678	9.817718715	1.683953063	0.003174159	0.004326645
CCSER1	0.155515442	0.554208355	1.833370622	6.16E-15	2.54E-14
ZNF93	0.480383937	1.254913887	1.385328551	3.81E-17	1.94E-16
AP000424.2	0.04966669	0.323706447	2.70433558	3.06E-11	8.92E-11
Z85994.1	0.010183335	0.117176321	3.524399052	6.27E-10	1.62E-09
PKP3	7.188182169	23.1336523	1.686294178	2.25E-27	3.95E-26
AL031736.1	0.024575336	0.227607296	3.211263742	1.87E-05	3.21E-05
KDM4A-AS1	0.257893166	0.642208324	1.316267822	2.08E-15	8.97E-15
AC104462.1	0.063578448	0.231463746	1.864176542	1.62E-07	3.37E-07
MAP3K19	1.082291852	0.40630081	-1.413469443	1.19E-07	2.51E-07
AC018665.1	1.331208781	2.920995031	1.133723048	3.78E-08	8.30E-08
LINC02785	0.857294025	0.241822932	-1.825839026	5.80E-23	5.54E-22
U47924.1	0.046028001	0.273780119	2.572433989	5.12E-16	2.35E-15
QKI	14.34018078	6.393218849	-1.165448826	3.03E-30	9.99E-29
TMEM252	0.382235322	0.165626642	-1.206526343	2.35E-21	1.86E-20
FOXD3	0.008310178	0.171261068	4.365173997	2.09E-12	6.86E-12
CACNB4	0.732441049	0.287864578	-1.347322374	2.66E-23	2.65E-22
RNY1P9	0.2325335	0.633311691	1.445477138	0.003818699	0.005156839
EPOP	0.763590729	2.212068882	1.53452482	2.27E-18	1.31E-17
UBE2D3P3	0.038053102	0.151222493	1.990586769	5.92E-06	1.06E-05
CASC19	0.028390578	0.741825781	4.707596292	4.81E-05	7.91E-05
PACC1	2.307816453	4.659404412	1.013617068	3.21E-20	2.25E-19
AC012435.2	0.052064847	0.135512849	1.380048107	4.31E-11	1.24E-10
ERO1A	7.350824644	33.06255884	2.169220374	2.40E-34	5.09E-32
AC093281.2	0.004244745	0.212650807	5.64666478	1.40E-12	4.67E-12
OR2S1P	0.398660037	0.115272224	-1.790114068	2.22E-24	2.51E-23
AL671710.1	0.156540393	0.316178955	1.014206377	7.98E-15	3.25E-14
RPS5P2	0.040640112	0.14103618	1.795089021	0.00077271	0.001126143
GFAP	0.018383578	0.167725732	3.189614533	1.88E-16	8.98E-16
AC020891.2	0.004726109	0.195072539	5.367213889	1.85E-11	5.49E-11
FEZF1-AS1	0.032075844	2.557826667	6.317287443	2.28E-27	4.00E-26
AC114748.1	0.301673647	1.069064411	1.8252882	4.84E-06	8.76E-06
CDX1	0.061047242	0.237577235	1.960398589	4.26E-16	1.97E-15
CHPF	19.04167373	49.0135936	1.364021632	6.47E-23	6.13E-22
STARD13	6.336682407	1.773230456	-1.837347663	1.11E-33	1.38E-31
KIF26A	1.811094793	0.727175349	-1.316486861	2.58E-23	2.57E-22
KRT1	0.47299188	0.154758187	-1.611799685	4.87E-10	1.27E-09
POU6F2	0.036646896	0.636390359	4.11814908	3.35E-05	5.60E-05
LILRB3	3.016600881	1.304584276	-1.209333685	4.52E-24	4.93E-23
AC002558.2	0.022567468	0.126951376	2.491959574	0.0361194	0.043410536
PRKCA-AS1	0.004097686	0.235740614	5.846247081	0.002188931	0.003037086
FRMPD3	0.114296412	0.499324282	2.127196949	4.48E-08	9.79E-08
FDX1P1	0.082327335	0.268467686	1.705305027	0.000241806	0.000371379
AC068234.2	0.258099764	0.686105588	1.410501793	7.29E-05	0.000117925
LINC01473	0.181603512	0.395400272	1.122521756	2.26E-05	3.84E-05
FAM81A	0.30591662	0.862160171	1.494817427	7.45E-16	3.37E-15
LINC01238	0.126316451	0.329663751	1.383952719	1.03E-07	2.17E-07
SLC5A11	0.033602452	0.126504671	1.91255226	0.000440722	0.000659271
LINC01132	0.205035995	0.457229691	1.15704189	3.94E-07	7.92E-07
SNORA3B	0.376759414	1.108141351	1.556426455	0.000544846	0.000806054
C8G	0.320408726	1.125984282	1.813201345	1.77E-06	3.34E-06
SMYD5	5.605276186	11.28606834	1.009685626	2.73E-31	1.19E-29
ITLN1	71.72515732	20.76837781	-1.788090694	2.66E-25	3.42E-24
AP001619.1	0.059420232	0.260958976	2.134796884	7.67E-13	2.62E-12
AQP4	106.6202558	15.23791699	-2.806743941	9.04E-35	2.72E-32
ABCC2	0.120474618	3.662774551	4.926135773	6.28E-08	1.35E-07
IGHV3-20	1.677003343	10.11456527	2.592476843	2.92E-10	7.78E-10
CLSPN	0.209080796	1.567854075	2.906658831	9.99E-29	2.33E-27
RCC2	20.25124661	44.2190543	1.126657452	5.99E-29	1.47E-27
IGKV1D-33	0.100056928	2.070184701	4.370866515	1.42E-11	4.27E-11
MEF2B	0.157935434	0.380367151	1.268057769	2.06E-12	6.74E-12
HTR2B	0.439000945	1.861873527	2.084459126	0.002268203	0.003141603
ARL4AP5	0.052220255	0.177567976	1.765689996	1.38E-06	2.62E-06
P2RY4	0.035160924	0.204317645	2.538768925	1.73E-05	2.97E-05
LINC00355	0.011596287	0.304651988	4.715427283	6.26E-07	1.23E-06
HDGF	50.97307983	113.033437	1.148942177	6.55E-29	1.59E-27
LINC01348	0.107721441	0.771555839	2.840465138	1.30E-18	7.73E-18
AC008115.3	0.52589215	1.550767299	1.560143351	2.23E-15	9.59E-15
AC008870.5	0.066985524	0.202954443	1.599234672	2.97E-12	9.56E-12
H2BC21	6.551763593	15.72662424	1.263253819	4.36E-07	8.72E-07
DTX2	3.376737068	8.981799529	1.411374675	1.67E-22	1.52E-21
IQCN	3.747949746	0.772070963	-2.279296249	9.97E-20	6.60E-19
RIMS4	0.723478271	0.268288909	-1.431162275	3.53E-24	3.90E-23
H4C11	0.093845745	0.502541034	2.420878166	8.10E-14	3.01E-13
ANKRD1	41.1378444	2.083343128	-4.303493823	3.29E-31	1.42E-29
TAS2R15P	0.210635899	0.551240258	1.387929916	0.011487694	0.014694887
SLCO1B3	0.006367019	1.009585599	7.308929509	9.34E-12	2.87E-11
HCN2	0.097242613	0.538919585	2.470409457	6.28E-16	2.86E-15
NPIPB14P	0.121347528	0.312918689	1.366643102	1.83E-11	5.44E-11
C2CD4D	0.192345226	1.201663123	2.643262574	3.48E-27	5.93E-26
TMEM176B	34.46912051	69.58558619	1.013484012	1.11E-07	2.33E-07
G6PD	18.98467842	52.21509142	1.459631279	1.89E-05	3.23E-05
AP005230.1	0.013893206	0.237956249	4.098244899	2.09E-15	9.04E-15
WNK3	0.078719728	0.296760869	1.914503732	0.022720208	0.027966964
PCDH8	0.005932577	0.253567925	5.417569487	0.000844196	0.00122592
AC025171.3	0.252628826	0.563182329	1.156582799	3.30E-05	5.52E-05
CBY3	0.097074728	0.212944519	1.133309934	2.89E-08	6.43E-08
AC010894.2	0.348975198	0.832765763	1.254786251	1.06E-12	3.58E-12
SELENOI	2.728034814	7.387954396	1.437312906	8.45E-30	2.50E-28
RNU4-5P	0.087159062	0.17760971	1.026987876	0.015639189	0.019643135
COLGALT2	1.170300347	0.57322005	-1.029717854	3.58E-23	3.51E-22
AC025580.2	0.176418543	0.503460867	1.512877438	4.55E-13	1.59E-12
COL6A3	15.5825238	40.86349975	1.390883853	2.78E-12	8.97E-12
IGHV1-12	1.098298081	6.055255259	2.462918119	6.13E-11	1.74E-10
RPL7P21	0.066939613	0.238629138	1.833838108	0.021943171	0.027063829
CD33	2.522869339	1.039894353	-1.278628524	5.59E-24	6.03E-23
INSYN1	0.965610737	0.379591536	-1.346993896	6.57E-23	6.22E-22
FAT1	4.750937424	11.85176232	1.318817489	8.83E-13	3.00E-12
AC012485.2	0.113438634	0.414417988	1.869174555	0.025667291	0.031415546
GFY	0.003373581	0.301279499	6.480677889	4.65E-11	1.33E-10
AC113191.1	2.120167536	5.552028697	1.388836754	9.09E-13	3.08E-12
ATP4B	0.051875447	0.264533983	2.350329294	8.99E-06	1.59E-05
SLC39A11	4.898822644	13.51780681	1.464354134	7.45E-32	3.90E-30
H2BC13	0.071411593	1.390099982	4.282886546	2.86E-14	1.11E-13
AC007991.3	0.027846385	0.115888231	2.057172096	0.000644521	0.000946666
TTC25	4.495020464	1.900199456	-1.242176824	1.08E-07	2.28E-07
AL590006.1	0.026666077	0.23182553	3.119961926	5.95E-07	1.18E-06
PSMG3	7.047119441	22.48013117	1.673544882	6.57E-31	2.59E-29
CDCP1	5.997690915	12.93023416	1.10826932	1.45E-10	3.97E-10
LRRC37A14P	0.402500922	0.123964501	-1.699065046	3.09E-23	3.05E-22
IGHJ1	1.110079883	9.789635544	3.140591652	8.97E-12	2.76E-11
MKI67	0.685663359	6.618967889	3.271033938	3.52E-31	1.51E-29
AC132938.6	0.208331504	0.63513216	1.608175806	4.55E-12	1.44E-11
AC018529.3	0.018214078	0.136615778	2.906998225	0.007347481	0.009614261
LNX1-AS2	0.025164666	0.124063304	2.301605082	2.36E-11	6.96E-11
AC091181.1	0.027047173	0.195754088	2.855492742	0.01307995	0.016601945
UBFD1	4.227026797	8.75506483	1.050474603	9.96E-30	2.89E-28
GCNT3	0.222371428	8.533226501	5.262048007	1.03E-28	2.38E-27
CDRT15	0.060574832	0.12746419	1.073301597	0.000923821	0.001335925
TRAV18	0.082849565	0.210061844	1.34224811	0.000474013	0.000706691
EFCAB13	0.273403275	0.73226261	1.421330605	1.97E-11	5.85E-11
AC023830.1	0.053702217	0.119004994	1.147968557	0.029629352	0.035986329
SLC25A15	1.775496075	3.767447356	1.085365182	4.77E-19	2.96E-18
AC145343.1	0.214243939	1.997755917	3.221054033	1.63E-31	7.61E-30
NHLRC4	2.630872232	0.962501432	-1.450680593	8.16E-16	3.67E-15
MAP3K20-AS1	0.091488076	0.21534836	1.235016709	0.010677541	0.013707764
AFAP1L1	8.413644339	2.851211863	-1.561155589	6.94E-28	1.35E-26
IGHV8-51-1	0.052574327	0.329735057	2.6488769	3.46E-09	8.39E-09
IGHJ3P	2.445812559	17.8742002	2.86949294	2.17E-14	8.50E-14
SERINC1	127.234019	62.67065858	-1.021622401	8.08E-34	1.09E-31
RNF183	0.057081176	1.074035643	4.233883005	1.36E-14	5.42E-14
NME1-NME2	0.288689654	0.645454211	1.160795348	1.80E-11	5.36E-11
CYP1A2	0.894631983	0.073951371	-3.596645538	2.04E-33	2.25E-31
LRRK2-DT	12.29947117	3.671594325	-1.744117717	1.01E-25	1.38E-24
RNF182	1.385244819	0.38588783	-1.843887522	1.56E-28	3.47E-27
LINC01703	0.168692638	0.952592725	2.497462514	9.05E-29	2.14E-27
SAGE1	0.006604643	0.18223644	4.786187094	0.005722184	0.007579827
AC239584.1	0.012224472	0.250269181	4.355636603	1.04E-06	2.01E-06
AL121772.1	0.121423377	0.536836424	2.144436362	1.31E-14	5.23E-14
C11orf65	0.131764731	0.281669136	1.09603723	9.94E-07	1.92E-06
BOLA2P3	0.051309372	0.34748076	2.75963884	2.41E-15	1.03E-14
PIP5KL1	0.945040641	3.01432398	1.673386209	7.30E-15	2.99E-14
AC091849.1	0.746353488	1.882958243	1.335070019	9.98E-09	2.32E-08
CTSG	3.488351188	1.069992542	-1.704944549	6.33E-14	2.37E-13
MARCO	216.7747369	29.6791834	-2.868673331	3.67E-33	3.46E-31
AC105053.1	0.29618936	0.133394568	-1.150819902	9.70E-18	5.26E-17
C1orf226	2.543088154	5.46385751	1.103338388	1.54E-13	5.59E-13
AF131215.5	2.516450946	0.924196644	-1.445118719	3.60E-24	3.97E-23
ABCA12	0.033973098	1.583876355	5.542923114	2.54E-30	8.58E-29
MATN3	9.068594475	3.499076607	-1.373904717	7.27E-21	5.44E-20
DACH1	3.868592949	0.78538683	-2.300333626	2.17E-30	7.50E-29
LBP	0.139284191	4.43140539	4.991660884	0.00030051	0.000456984
MSI2	1.666140976	4.234732831	1.345760477	8.63E-26	1.19E-24
AL445465.3	0.038489443	0.138431354	1.846636038	0.003141495	0.004284901
AL139385.1	0.060536331	0.280153465	2.210344198	8.61E-10	2.20E-09
AC084864.1	0.037278224	0.488973438	3.713351047	8.13E-26	1.13E-24
CRIP3	0.079072105	0.213975417	1.436204324	0.002404637	0.003321216
AC005154.1	0.261185516	0.723781526	1.470479392	0.000523816	0.000776832
AC138932.6	0.217865971	0.71252053	1.709490709	1.57E-08	3.58E-08
ADAM15	17.42432492	36.81897107	1.079346548	6.84E-21	5.14E-20
RPS10P16	0.099626905	0.239228111	1.263779618	4.05E-07	8.13E-07
APOBR	13.73005051	4.963263511	-1.467975975	1.10E-23	1.15E-22
FOXI3	0.009377565	1.176204818	6.970710196	4.15E-16	1.92E-15
WWC2-AS2	0.598328242	0.214911719	-1.477193009	3.37E-25	4.26E-24
AC090192.2	0.006352781	0.230709808	5.182547278	8.33E-11	2.33E-10
ITLN2	22.15003258	0.96912905	-4.514476221	3.87E-35	1.85E-32
SELENOKP1	0.134795436	0.274203999	1.024477966	0.000109922	0.000174916
SFXN4	5.172299966	14.66165983	1.503170587	4.29E-33	3.92E-31
AC012645.4	0.11397622	0.347640557	1.608863552	2.43E-11	7.14E-11
AL645939.2	0.157467604	0.334096294	1.085208929	0.001187109	0.001694289
HECW1	0.027386753	0.160396535	2.550092833	4.86E-21	3.71E-20
SLC34A3	0.091998758	0.337233519	1.874061653	3.48E-06	6.39E-06
Z95114.3	0.718312807	0.175484923	-2.033265149	1.51E-29	4.21E-28
ZNF469	0.359988268	0.731388736	1.02268852	6.26E-07	1.23E-06
AC005828.6	0.249131171	0.79648405	1.676739928	0.002132929	0.002962587
PYDC1	0.007687311	0.182773447	4.571433647	1.34E-06	2.56E-06
BNIP3P42	0.010216485	0.293051663	4.842184138	4.08E-08	8.94E-08
MIR31HG	0.052159307	0.56948869	3.448670586	8.03E-06	1.42E-05
TLCD1	4.773113983	17.57053694	1.880155586	7.84E-29	1.87E-27
PIN4P1	0.180756742	0.393232829	1.121334316	1.18E-08	2.72E-08
DLK2	0.640291173	1.341340344	1.066875319	1.17E-05	2.04E-05
TAF1A-AS1	0.510301374	1.139618754	1.159129837	1.69E-15	7.36E-15
TRMU	1.452539941	3.031517129	1.06146214	2.27E-22	2.03E-21
IGKV1OR22-5	0.180312274	1.370096738	2.925708251	3.61E-11	1.04E-10
TRGJP2	5.330452383	1.223144605	-2.123663001	3.13E-22	2.76E-21
KCNA4	0.929887265	0.070244331	-3.726602124	1.86E-31	8.60E-30
IGHD	19.95454907	63.98674876	1.681055486	0.001402453	0.0019863
LINGO1	0.198592972	1.21760184	2.616155969	6.07E-18	3.35E-17
IRAIN	0.104568471	0.283697969	1.439907906	2.73E-06	5.06E-06
CDC7	1.207460507	3.285505326	1.444139278	1.42E-19	9.26E-19
AC061975.7	0.032383341	0.119412967	1.882635756	3.38E-07	6.83E-07
AC090515.6	0.031869126	0.135079369	2.083576003	0.001910393	0.002665506
MIR645	0.668063041	0.316007544	-1.080025249	6.12E-11	1.74E-10
AC084083.1	0.041548198	0.231963805	2.481041888	9.89E-10	2.52E-09
GINS4	0.242279559	1.447950368	2.579267554	7.45E-32	3.90E-30
PARAL1	5.824633176	0.804344043	-2.85628257	3.59E-31	1.53E-29
PDE1C	0.923669405	0.407114031	-1.18194364	3.14E-22	2.76E-21
IER3	31.79485061	68.37305153	1.104634685	3.94E-10	1.04E-09
RNU6-315P	0.128151651	0.490598881	1.93669188	0.013854346	0.017527093
AC246787.2	0.071491168	0.360072306	2.332449722	1.38E-09	3.45E-09
LINC01765	3.239791519	0.661854511	-2.291314955	2.39E-16	1.13E-15
AC098591.3	0.172881466	0.561433848	1.699332831	0.001404167	0.001988606
AC092755.1	0.151092719	0.465615288	1.623704292	0.000477865	0.000711889
COCH	0.14495787	2.130686356	3.877612674	1.67E-20	1.20E-19
AMOTL1	13.09981329	4.307836178	-1.604510957	6.04E-31	2.40E-29
ZDHHC9	15.41566595	40.92770677	1.408680619	5.30E-23	5.09E-22
AC087289.1	0.079226759	0.188136028	1.247716449	2.27E-08	5.09E-08
AC012306.3	0.089217067	0.209353815	1.230551576	6.60E-06	1.18E-05
AC117834.1	0.026642975	0.163223257	2.615019549	0.003031017	0.004141793
PRSS45P	0.124979646	0.430920423	1.78572831	7.83E-09	1.84E-08
AC105339.2	0.039291632	0.156446474	1.993375156	4.77E-21	3.64E-20
TMEM262	0.165563877	0.35257179	1.090529107	4.05E-14	1.54E-13
TBX6	0.502178478	1.179256103	1.231604963	2.71E-11	7.93E-11
SH3D21	1.037359861	2.476637471	1.25546625	7.17E-17	3.56E-16
PPIAP2	0.12743275	0.289031564	1.181490954	1.82E-08	4.11E-08
AC013268.3	0.016370551	0.250337857	3.934701652	2.41E-24	2.71E-23
IDH2	23.17754983	57.79848172	1.318303533	1.81E-26	2.77E-25
AC003070.2	0.389435601	0.118177466	-1.720429807	5.38E-23	5.16E-22
ITFG1-AS1	0.151619308	0.335928634	1.147701291	5.57E-07	1.11E-06
AC015911.4	0.036602202	0.139800493	1.933367106	2.68E-14	1.04E-13
SPATA18	7.066710915	2.877619639	-1.296162982	5.63E-13	1.95E-12
AL034397.3	2.681486292	1.065481001	-1.33152801	4.84E-19	3.00E-18
DUXAP9	0.020029496	0.121917582	2.605708189	1.42E-12	4.73E-12
SEMA7A	2.368736881	5.125548588	1.113588471	5.99E-06	1.08E-05
RPS15AP10	0.281860878	0.895830514	1.668242562	6.95E-10	1.79E-09
KRT18P5	0.074471834	0.195646174	1.393480106	3.17E-12	1.02E-11
NPM1P29	0.030859285	0.247832078	3.005586398	0.000503003	0.000747404
ST14	24.80228949	76.45902954	1.624213587	2.86E-28	6.04E-27
CASQ2	2.21524538	0.376799538	-2.555597411	9.04E-28	1.72E-26
MIR34C	3.588551575	0.905032313	-1.987360448	3.94E-13	1.38E-12
FAM136A	6.65263961	16.54724827	1.314592537	1.58E-35	1.34E-32
LRRIQ1	1.25167487	0.541539129	-1.208722373	2.07E-07	4.26E-07
AC073592.10	0.078080094	0.258357183	1.726340305	0.011017281	0.01411803
ADCYAP1R1	0.434891539	0.110091793	-1.981948721	1.15E-24	1.35E-23
F2RL3	5.775988371	1.754005116	-1.719414882	9.58E-13	3.24E-12
FIGNL1	1.164035853	3.911705569	1.748662289	6.48E-30	1.95E-28
SLC22A18	2.515867542	7.252601247	1.527442563	1.60E-22	1.45E-21
GART	4.821101136	10.0361945	1.057777735	3.56E-32	2.08E-30
AC106795.1	0.808307273	1.901668629	1.234290141	1.72E-18	1.00E-17
AC008114.1	0.037471677	0.123112374	1.716103331	0.006276284	0.008278691
TUBA1C	13.33779908	29.45920021	1.143197641	8.91E-21	6.61E-20
AC005041.3	0.208341053	0.904284951	2.11783031	1.73E-26	2.65E-25
HES6	1.597285441	12.91409296	3.015252262	1.91E-22	1.72E-21
AC092757.2	0.171348309	0.391219298	1.191045585	6.08E-06	1.09E-05
AC060834.1	0.414392166	0.148370196	-1.481795412	1.73E-20	1.24E-19
SNORD127	0.100639115	0.410245304	2.027295675	0.000172732	0.000269156
CNR1	2.433219817	0.965061633	-1.334173672	9.45E-19	5.68E-18
LIN28A	0.00267616	0.282816373	6.723557524	0.000645345	0.000947817
PRKCQ	4.26851122	1.602126398	-1.413744999	3.24E-27	5.55E-26
AC092718.4	2.301461695	5.056894416	1.135701226	1.73E-16	8.30E-16
LGALSL-DT	0.42507594	0.212099132	-1.002981887	8.12E-17	4.01E-16
AC126177.5	0.042877879	0.211888329	2.304998658	3.04E-06	5.61E-06
CLDN3	18.21573251	79.40584821	2.124060254	2.24E-16	1.06E-15
AL139035.1	0.075706345	0.217128125	1.520060489	1.04E-12	3.52E-12
AL513217.1	0.080253271	0.257566925	1.682315238	2.88E-05	4.84E-05
AC006252.1	0.138007943	0.343343048	1.314899445	7.14E-16	3.23E-15
SLC46A2	8.779676441	2.489797892	-1.818139135	1.44E-26	2.24E-25
LRRC4B	1.413369449	0.620087771	-1.188594287	1.81E-20	1.30E-19
P2RY1	3.039422581	1.017882529	-1.578226198	1.49E-28	3.33E-27
KCNK3	9.983534695	2.382031887	-2.06735797	3.39E-28	7.00E-27
AC006449.5	0.135713857	0.4530064	1.738963398	1.21E-20	8.87E-20
LINC01588	0.125694216	0.325188543	1.371358159	9.78E-22	8.08E-21
CRELD2	5.033910729	11.58384838	1.202363087	1.06E-24	1.25E-23
FTLP14	1.724035178	3.598975545	1.061797087	1.09E-06	2.10E-06
LPL	51.71286234	13.20529185	-1.969406975	3.13E-28	6.53E-27
IGKV1-33	0.195071989	3.589213832	4.201589337	2.38E-16	1.13E-15
PKHD1L1	0.866824864	0.206583254	-2.069017223	4.41E-30	1.41E-28
SLC52A3	1.317821798	3.189980776	1.275392434	9.47E-13	3.20E-12
AC068657.2	0.060253363	0.187424917	1.637199093	0.005135222	0.006838774
LINC02802	0.250180867	0.519742453	1.054825445	0.00048608	0.000723498
AL132822.1	0.178527687	0.666013037	1.899402586	0.001559301	0.002197266
CFAP43	2.965763624	1.118224357	-1.407193943	4.52E-08	9.88E-08
THBS2	4.429695746	37.00494595	3.062438593	1.28E-27	2.36E-26
AC005326.1	0.090964037	0.643072435	2.821613059	9.01E-06	1.59E-05
AL390755.2	0.700980425	0.300740848	-1.220853321	1.34E-08	3.08E-08
TINCR	2.939693756	0.829515004	-1.825325889	8.42E-28	1.61E-26
AC103706.1	0.543696373	1.381687983	1.345558749	2.74E-09	6.71E-09
GJB2	0.644260534	16.33445582	4.664130361	4.57E-31	1.88E-29
IGHV4-4	1.57006206	12.79237311	3.026390432	1.22E-10	3.38E-10
AC104984.5	3.904160829	0.268026715	-3.864563772	5.34E-34	8.06E-32
AC005042.1	0.054925303	0.178143238	1.697494886	0.003343066	0.004545618
PLLP	9.812116254	3.75471593	-1.385860565	4.19E-26	6.10E-25
TRHDE	0.725042323	0.131217157	-2.466108847	3.62E-31	1.54E-29
AL390719.1	0.38158499	2.963503481	2.957227425	6.76E-31	2.65E-29
AC087667.1	0.013918919	0.152250076	3.451323829	3.58E-10	9.44E-10
AC136475.10	0.681671393	1.830876138	1.425385849	8.33E-11	2.33E-10
STAG3L5P	1.069882676	2.351182054	1.135933654	1.45E-10	3.97E-10
AC073323.1	0.015538239	0.136871363	3.138925687	1.58E-06	2.99E-06
F11	2.546959083	0.420836303	-2.597444715	7.91E-30	2.36E-28
C1orf158	1.163620243	0.269761066	-2.108866254	7.89E-14	2.93E-13
C1orf56	2.040615746	5.087195214	1.317865913	2.64E-26	3.94E-25
MTBP	0.231611827	0.844891791	1.867057655	3.60E-28	7.39E-27
CD70	0.33392439	0.865163567	1.37345144	1.69E-05	2.91E-05
S100P	5.568694871	190.2627888	5.094510375	9.47E-13	3.20E-12
MS4A1	1.532163863	3.312523092	1.112359912	1.83E-07	3.79E-07
GIMAP4	37.47269068	14.91538896	-1.329037972	1.38E-27	2.53E-26
ARGFXP2	0.065907668	0.295720695	2.165716984	3.94E-06	7.18E-06
CCNB1	2.007287322	17.27491852	3.105359863	3.16E-34	5.77E-32
LINC00342	2.179317288	10.03044354	2.202437243	2.62E-06	4.86E-06
MIR559	0.439489834	2.830401427	2.687104982	9.56E-22	7.91E-21
SYNDIG1L	1.689929003	0.371164883	-2.186830512	3.95E-26	5.78E-25
VWA3A	1.681496916	0.748881065	-1.166937616	5.19E-15	2.16E-14
AC067930.2	0.097429776	0.235232502	1.271652762	9.67E-06	1.70E-05
FAM83C-AS1	0.036130832	0.228214461	2.659087822	3.57E-16	1.66E-15
TMTC4	1.987017966	4.997190598	1.330512328	2.17E-27	3.82E-26
ECSCR	13.3199849	2.819479802	-2.240091534	6.20E-35	2.16E-32
PON1	0.214195195	0.778084333	1.861000414	0.002256143	0.003126587
SNORA53	0.284206753	17.44748451	5.939934406	0.001785449	0.002500235
AL390863.1	0.051665526	0.116398215	1.171795063	0.004633215	0.006198813
XDH	0.236332783	4.310917427	4.189103258	3.48E-28	7.17E-27
AC024257.3	0.107717761	0.348190879	1.69262227	3.87E-12	1.23E-11
RARRES2P1	0.041011488	0.112653297	1.457789522	0.015064575	0.018964703
KRTAP5-AS1	0.282161098	0.578030604	1.034626781	0.000743007	0.001084361
HMGN1P24	0.050224864	0.107999083	1.104545416	0.002658594	0.003655152
AP000844.2	0.115784663	0.453079887	1.968321284	0.018223059	0.022708312
CBR1	20.9411502	76.97741111	1.878094466	1.64E-07	3.42E-07
EME1	0.193215808	1.456147159	2.913871126	3.46E-32	2.04E-30
SNHG15	3.919904814	8.399748927	1.099527584	1.11E-14	4.45E-14
CD1A	1.512656548	5.007730949	1.727072594	0.002743445	0.003765317
MIR4768	0.476867431	1.777864671	1.898485356	0.001472145	0.002080924
TMEM184A	0.662932271	6.311828114	3.251124529	9.36E-34	1.19E-31
LINC02428	0.005740093	0.187366748	5.028646919	8.59E-10	2.19E-09
DEPDC4	0.151572534	0.333951074	1.139628398	9.52E-19	5.72E-18
CFL2	9.972855915	4.204615531	-1.24603282	1.04E-26	1.66E-25
AC007663.2	0.193419383	0.090172213	-1.100977544	3.09E-13	1.09E-12
SNORD53B	0.165880866	0.765506683	2.206267488	0.000251215	0.000385319
SPDYA	0.121722279	0.347110147	1.511800288	1.04E-11	3.16E-11
AL590491.2	0.334539938	0.079972399	-2.064604384	4.79E-15	2.00E-14
C8B	5.734440806	1.011298069	-2.503444531	6.23E-26	8.83E-25
KRT6B	0.145631091	2.361779327	4.01948388	7.41E-05	0.000119926
MIR6835	0.19769851	1.239324356	2.648179914	6.69E-16	3.03E-15
TM4SF5	0.010357751	3.82687003	8.529310334	9.26E-08	1.97E-07
ODF3L1	2.163363773	0.468435138	-2.207355073	1.97E-25	2.58E-24
CCL28	1.549624198	3.462144983	1.159747753	0.003675041	0.004972431
AC003965.1	0.194905315	0.416684746	1.096182858	4.88E-07	9.72E-07
AL157838.1	0.134484061	0.902373158	2.746288957	7.66E-27	1.25E-25
ZNF217	5.850370966	16.54703125	1.49997239	1.94E-29	5.24E-28
FLI1	8.150834576	2.86078052	-1.510538969	8.93E-31	3.39E-29
C12orf45	3.461728102	7.454181151	1.106557466	6.24E-28	1.23E-26
OR52K3P	1.219628147	0.300094293	-2.022953563	1.53E-26	2.37E-25
AC016065.1	0.666224315	1.403679764	1.075133922	7.32E-20	4.92E-19
FAM241B	4.146787831	9.631421579	1.215754519	1.51E-22	1.38E-21
AL121832.3	0.055107277	0.300225499	2.445731754	1.41E-23	1.45E-22
PLEKHN1	0.300828835	2.890845888	3.264476935	2.62E-32	1.65E-30
DLX3	0.321294318	1.602337755	2.318210913	5.07E-09	1.21E-08
AC019186.1	0.146005838	0.328671551	1.170620532	2.39E-07	4.91E-07
RPL23AP92	0.057803173	0.17104499	1.56515524	2.46E-05	4.16E-05
CD2AP	10.53911673	21.53493077	1.030924724	1.57E-21	1.27E-20
ADGRF2	0.037560226	0.130334872	1.794945506	0.033779798	0.040740633
AC083967.1	0.035302493	0.204675079	2.535493495	0.000437797	0.000655235
PNMA3	0.102680563	0.736268151	2.842068184	2.88E-07	5.87E-07
MCM3	14.21239012	29.34393753	1.045913278	1.54E-24	1.78E-23
AC104461.1	0.142694642	1.111663706	2.96171735	8.49E-09	1.99E-08
AL162595.1	0.192512265	1.098673179	2.512740021	1.60E-31	7.50E-30
LINC00987	1.735550758	0.587675937	-1.562300827	2.99E-28	6.29E-27
AL137060.3	0.047626708	0.148223765	1.637934052	1.91E-17	1.00E-16
PARP1	13.51054369	28.90555195	1.097260888	5.56E-28	1.10E-26
DNTTIP1	12.14757042	38.49635587	1.664054088	6.52E-26	9.23E-25
IGLV5-37	0.808278306	6.422139627	2.990130001	1.54E-06	2.92E-06
CLCN2	0.753399453	2.138279672	1.50496367	1.17E-28	2.69E-27
IGHG1	131.9775593	1265.158365	3.260953437	1.36E-18	8.05E-18
PRKG1	3.629379881	1.597162421	-1.184212036	5.37E-24	5.80E-23
C1QTNF3	1.369690947	3.108929025	1.182567276	0.002038009	0.002835689
BCL2L15	0.291780401	3.668002042	3.652039559	1.59E-26	2.46E-25
LRRC46	8.255487327	2.497976529	-1.724593459	8.42E-08	1.80E-07
BOLA2B	0.189349933	0.423277663	1.160549449	2.42E-13	8.62E-13
AC138393.1	0.621278373	1.276750609	1.039165008	7.95E-07	1.55E-06
MLLT11	1.159252047	4.214761033	1.862256561	1.29E-11	3.90E-11
AC061975.6	0.002185329	0.384239846	7.45801261	6.63E-14	2.48E-13
AC005996.1	0.018388099	0.223288818	3.602066762	6.72E-08	1.45E-07
LINC02471	5.4039775	1.283932214	-2.073452631	2.07E-26	3.14E-25
SCART1	0.193306395	0.438465605	1.18157431	0.00012303	0.000194649
MIR9-3HG	0.095720663	0.660890985	2.787510019	6.59E-06	1.18E-05
TMEM273	7.858741373	2.950882404	-1.413151845	8.53E-30	2.52E-28
DIRAS1	0.303556992	1.984962557	2.709072483	5.21E-13	1.81E-12
LNCOG	0.10330688	0.330846506	1.679225701	2.62E-11	7.69E-11
CD83	32.84829598	11.46600232	-1.518456056	9.33E-24	9.84E-23
CNGB1	0.046569438	0.394984559	3.084340869	1.98E-12	6.51E-12
AC009319.1	0.048324984	0.14370473	1.572266387	0.000107906	0.000171863
AC118755.2	0.102217176	0.213066747	1.059667812	0.000482637	0.000718807
KPNA2	8.407629153	36.67205032	2.124909988	5.78E-29	1.43E-27
FAM24B	0.590560836	1.603515374	1.441080597	1.22E-21	1.00E-20
TCTEX1D1	1.463563554	0.520058077	-1.492740747	4.78E-18	2.67E-17
UBA52P8	0.321954582	0.6970432	1.114390889	7.01E-08	1.51E-07
AC107909.2	0.022084441	0.158316713	2.841711346	4.24E-05	7.02E-05
SPTBN1	69.93127661	23.14458462	-1.595263171	5.50E-30	1.71E-28
HOXC8	0.080149894	0.58933685	2.878319966	1.20E-09	3.01E-09
MRGBP	3.983497932	9.543634564	1.260502976	2.05E-32	1.37E-30
SYTL2	1.943731337	4.692232503	1.271445678	5.64E-11	1.61E-10
MICALL2	1.946525775	6.52419416	1.744898269	1.96E-24	2.23E-23
ZFP69B	0.31147209	1.134738848	1.865185512	9.62E-31	3.62E-29
PPIHP1	0.064070252	0.204810243	1.676561293	0.000578427	0.000853166
IRAK1	18.42885169	47.11494004	1.354218429	6.37E-30	1.92E-28
FKBP4	10.12016639	24.29439365	1.263390415	1.29E-22	1.19E-21
NCMAP-DT	0.085677278	0.180717714	1.07675337	0.000116632	0.000184996
TOX3	0.795557476	6.136110935	2.947286498	5.96E-16	2.72E-15
MAMSTR	0.510828547	1.087505011	1.090110992	9.32E-07	1.81E-06
CBX3P9	0.177463747	0.419223647	1.240195761	1.07E-06	2.07E-06
TXNP6	0.131207017	0.580166286	2.144621581	6.74E-05	0.000109331
KIF5A	0.046901967	0.338081191	2.849649415	6.48E-15	2.67E-14
CATSPERD	1.203045761	0.229014564	-2.393180263	9.42E-15	3.82E-14
RAB26	0.125933577	1.675534173	3.733886216	2.86E-32	1.76E-30
BRCA2	0.339541951	0.843169353	1.312232597	3.66E-16	1.70E-15
LINC01331	0.263999323	0.130917237	-1.011879176	1.03E-16	5.04E-16
AC069200.2	1.362526571	4.614883582	1.760009889	0.001999399	0.002783978
CENPW	3.143367932	9.639613255	1.616664116	4.35E-16	2.01E-15
FARP1-AS1	0.094299214	0.211609753	1.166088468	0.002054852	0.002858608
CTSK	20.54750641	42.69570368	1.055127581	9.40E-08	2.00E-07
MT1P1	0.165308572	0.378731732	1.196014764	6.06E-07	1.20E-06
RNF144B	20.56190986	7.17731094	-1.518458945	2.10E-31	9.50E-30
AL137143.1	0.239628804	0.102996326	-1.21820846	0.000278233	0.000424785
LRCH2	2.253923722	1.072487182	-1.071478287	3.70E-20	2.57E-19
AC027117.1	1.846787012	4.787577692	1.374278408	0.002808856	0.003851198
ADRA1D	0.678518117	0.201171675	-1.75396015	8.49E-28	1.63E-26
TRPT1	5.542623119	11.50118068	1.053141155	1.58E-26	2.44E-25
IGHV1-69	6.826119827	46.95105601	2.782019962	9.09E-11	2.54E-10
RPL23AP52	0.024496983	0.133071733	2.441528145	0.01013738	0.013056376
TMPRSS13	2.629496441	6.354873942	1.273076964	2.03E-13	7.29E-13
KCTD21-AS1	0.224761879	0.490290629	1.12523982	2.11E-13	7.54E-13
IGLV8OR8-1	0.074558435	0.283192019	1.925337135	5.33E-05	8.74E-05
RN7SL268P	0.459159303	0.942256516	1.03712509	7.81E-07	1.53E-06
SLC16A9	0.653658805	6.883787036	3.396592782	6.16E-12	1.92E-11
JAM3	8.849478458	4.280055387	-1.047962966	1.21E-20	8.87E-20
AL591848.1	0.025049599	0.143281985	2.515997816	2.51E-05	4.25E-05
AL390778.2	0.42059354	0.193238196	-1.122046405	7.09E-11	2.00E-10
AC022613.2	0.872330903	0.328850439	-1.407443904	3.39E-29	8.72E-28
LINC01303	0.018520324	0.119862106	2.694194376	1.70E-18	9.94E-18
TBX15	0.208062061	3.09576361	3.895209485	7.06E-23	6.65E-22
AC011933.3	0.088883199	0.25465576	1.5185657	0.000728051	0.001063473
IQGAP3	0.366239157	5.085683352	3.795583685	1.37E-34	3.72E-32
SOX7	10.20785969	1.494049411	-2.772380638	5.77E-32	3.12E-30
SLCO4C1	7.720221475	3.735106909	-1.047492698	1.54E-20	1.12E-19
ELAVL2	0.018526853	0.228549321	3.624815767	9.20E-06	1.62E-05
MAOB	18.5488901	7.109123873	-1.383589185	8.93E-26	1.23E-24
FBLN1	55.57887305	24.3550796	-1.190313884	7.84E-19	4.75E-18
RRAS	98.95354983	42.16033719	-1.230865057	6.15E-29	1.51E-27
AC010320.5	0.020744326	0.111119308	2.421320808	0.020666823	0.025581116
AC120036.4	0.090396899	0.48721204	2.430204589	2.36E-16	1.12E-15
HSF4	1.114953485	4.531847415	2.023115764	6.27E-15	2.59E-14
IGLV7-35	0.036117908	0.205975564	2.511686973	2.09E-05	3.55E-05
AC011816.1	0.018123534	0.139030671	2.939466978	0.000126005	0.000199111
AP003419.3	0.296965864	0.667732234	1.168972584	1.04E-08	2.40E-08
CFAP61	0.703375857	0.229283018	-1.617166312	7.67E-10	1.97E-09
IGHV6-1	1.865011077	8.606853303	2.20630168	1.37E-09	3.43E-09
AL078644.2	0.218277987	0.543373134	1.31577659	2.69E-18	1.54E-17
IGLV3-12	0.338307796	3.043339773	3.169247085	2.58E-12	8.38E-12
AC073585.1	0.057086611	0.839946857	3.879073733	2.74E-32	1.70E-30
AL390195.1	0.095990569	0.392811908	2.032874082	8.42E-05	0.000135399
CEP55	0.722847703	7.684067794	3.410106624	5.84E-33	4.89E-31
LINC00174	0.887451054	1.774966299	1.000052175	4.39E-09	1.05E-08
CFAP161	1.372119856	0.366873809	-1.903050686	6.39E-21	4.82E-20
RBP2	3.853740053	0.615880154	-2.645537715	8.50E-31	3.24E-29
TUBB6	28.57403203	12.7295079	-1.166527978	1.32E-25	1.76E-24
AP000438.1	0.533848446	0.074996438	-2.831536246	5.67E-29	1.41E-27
LYSMD1	2.37420938	5.236975596	1.141286711	6.36E-25	7.72E-24
AC104785.1	0.17106992	0.350818052	1.036136877	3.16E-05	5.30E-05
CGA	0.012661109	6.373583388	8.975557099	2.85E-06	5.27E-06
LINC00649	0.33131576	0.744043644	1.16718042	4.34E-07	8.69E-07
AL133551.1	0.031240015	0.128870602	2.044456134	2.94E-16	1.38E-15
TPPP3	78.64727	18.95848143	-2.052553278	6.67E-27	1.10E-25
MYCL	1.782058608	3.60114725	1.014911807	0.005583346	0.007406957
ANKRD10-IT1	5.073060678	10.83377732	1.094608022	1.08E-07	2.29E-07
AC120036.3	0.148956129	0.845724944	2.505301042	7.29E-12	2.26E-11
BBIP1P1	0.081741777	0.33751056	2.045787123	2.20E-05	3.74E-05
PHBP2	0.04271652	0.108161233	1.340317487	0.003700047	0.005005678
PMFBP1	0.101429369	0.214872811	1.083007493	1.87E-09	4.64E-09
IGLV2-33	0.150127045	0.967265541	2.68772811	1.29E-09	3.25E-09
AC008764.8	0.150593312	0.404872926	1.426811477	5.25E-15	2.18E-14
AL137802.2	0.054877137	0.136091516	1.310300016	3.61E-05	6.02E-05
C5orf66	0.085824947	0.177885968	1.051483753	1.42E-11	4.27E-11
RASGEF1B	5.848927407	2.418336703	-1.27415696	7.09E-27	1.16E-25
DKC1	8.005319831	19.28673405	1.268577915	1.15E-33	1.40E-31
BCL2L2-PABPN1	0.100443171	0.268911301	1.420750901	1.40E-16	6.74E-16
AC012640.7	0.057266617	0.243650649	2.089047789	7.19E-12	2.23E-11
GPIHBP1	22.08709286	1.884131787	-3.551231758	2.07E-34	4.65E-32
AL122125.1	0.093951611	0.385342739	2.036152397	4.69E-12	1.48E-11
NR5A2	1.163748488	0.57715869	-1.011739345	1.22E-08	2.81E-08
HHIP-AS1	6.401544712	2.3386813	-1.4527248	2.27E-22	2.03E-21
AL671986.1	0.082336191	0.24035199	1.54555013	0.023568521	0.028955648
AC103810.1	0.159268904	0.467317178	1.552937451	4.80E-08	1.05E-07
MHENCR	2.369730797	5.235035775	1.143476219	9.51E-11	2.65E-10
IGLON5	0.049672109	0.291055722	2.550787478	1.30E-16	6.32E-16
PKNOX2	2.780758624	0.578300998	-2.265586025	1.71E-31	7.91E-30
UBXN10-AS1	0.547861108	2.003180454	1.870410292	1.18E-11	3.57E-11
AL158825.2	0.178736322	0.375115706	1.069502824	0.000278414	0.000425033
NANOS1	0.309018417	0.906477798	1.552578863	3.87E-15	1.63E-14
AP001094.1	0.400141169	0.150514778	-1.410603929	9.33E-17	4.58E-16
CFAP299	0.420744095	0.144597212	-1.540903292	6.69E-09	1.58E-08
AL662907.2	0.067151071	0.135971856	1.017825749	2.59E-07	5.30E-07
AC134775.1	0.088280603	0.239872956	1.442102132	0.000220343	0.000339771
GOT1	11.79571669	25.37185039	1.104965663	4.22E-22	3.66E-21
PA2G4P6	0.07913139	0.264298186	1.739844523	0.009147858	0.011846638
GRIK4	0.517679776	0.104202959	-2.312663713	1.42E-31	6.74E-30
Z98257.1	0.06263648	4.653040289	6.215026725	3.63E-26	5.33E-25
OR2B6	0.016873103	0.248056253	3.877870149	3.19E-18	1.81E-17
PCOLCE2	10.01570867	2.153411558	-2.217568526	8.80E-28	1.68E-26
FLT4	5.512185542	2.35969727	-1.224022665	1.75E-20	1.26E-19
AL353754.1	0.052161026	0.146932302	1.494107451	0.0307564	0.037279067
ENTPD2	0.362742165	1.730666354	2.254311265	4.76E-12	1.50E-11
AC020911.1	0.086585374	0.194284922	1.165978692	9.92E-09	2.30E-08
BCL2L12	3.696462814	7.99240532	1.112484349	4.75E-24	5.17E-23
SNORA22C	0.080443505	2.956044743	5.199548352	0.005608817	0.007438612
FOXCUT	0.059617952	0.297905556	2.321036308	4.80E-06	8.69E-06
EXOSC5	5.861370847	14.51602195	1.308336119	1.33E-25	1.78E-24
IGSF9B	0.217213182	0.758526773	1.804088442	2.00E-06	3.75E-06
GPI	18.00716305	42.69693916	1.245561741	1.37E-28	3.08E-27
BCAS2P2	0.083656434	0.465274056	2.475532342	1.18E-05	2.07E-05
BAIAP2L2	0.247150628	3.368712495	3.768734828	9.55E-25	1.13E-23
CD300LG	4.131387676	0.149606087	-4.787385663	3.39E-34	6.03E-32
AP000688.1	0.104863834	0.294097474	1.487777191	0.00010009	0.00015997
PCDH9	0.609692481	0.198878854	-1.616191869	1.63E-25	2.14E-24
AC010976.2	2.171506224	0.300109616	-2.855134638	1.01E-29	2.94E-28
RNU1-47P	0.126954241	0.391839264	1.625953384	3.99E-05	6.62E-05
SLC27A6	0.647997821	0.136653755	-2.245463861	3.15E-29	8.17E-28
SPAG5-AS1	0.224677579	0.475623879	1.081964985	8.06E-12	2.49E-11
AP001062.2	0.078187725	0.215413615	1.462095399	0.0004864	0.000723899
RN7SL767P	0.116695349	1.96663369	4.074909293	0.031106163	0.037675338
LINC00427	0.046241425	0.171670137	1.892381325	0.000677447	0.000992693
RPL13P6	0.046177173	0.161797107	1.808934049	0.012678779	0.016120202
AC233976.1	0.217276346	0.099648756	-1.124607427	2.64E-12	8.56E-12
NOP2	4.443659034	10.33690857	1.217984761	3.69E-26	5.42E-25
JCAD	20.10607419	5.157241014	-1.962960042	3.96E-29	1.01E-27
CECR7	0.102613452	0.669546814	2.705965059	3.09E-08	6.86E-08
AC110285.5	0.053876943	0.115276584	1.097359602	0.006474275	0.00852282
AC004034.1	0.124025485	0.788191301	2.66790923	8.69E-15	3.53E-14
FBXL19-AS1	0.484614414	1.10350736	1.187187033	1.38E-11	4.16E-11
AC022973.5	0.18532168	0.464750876	1.32642592	1.58E-08	3.60E-08
AL136307.1	0.058358684	0.268764699	2.203324392	3.44E-08	7.61E-08
TMEM61	1.035001017	2.799588435	1.435582568	5.91E-07	1.17E-06
AC016773.1	0.02209638	0.358003374	4.018091265	5.09E-09	1.22E-08
AC135068.8	0.036101734	0.705337506	4.288173735	1.42E-10	3.89E-10
C21orf91-OT1	0.013234168	0.124446329	3.233184304	0.000437678	0.000655099
RN7SL313P	0.004329198	0.121400244	4.809527566	1.43E-11	4.30E-11
KIFC2	1.300876953	4.916524204	1.918154239	1.33E-17	7.11E-17
SEMA5A	10.83931453	2.097461865	-2.369557038	4.32E-31	1.79E-29
AC004585.1	0.442255888	1.183609014	1.420239334	2.51E-12	8.16E-12
AC004854.1	0.063184338	0.136000858	1.105976845	0.011102399	0.01421843
PLA2G1B	28.89106932	6.982282242	-2.048853022	2.94E-28	6.20E-27
F7	0.040016631	0.346168614	3.112803318	0.006176911	0.008154596
MTHFD2	5.90801622	18.69242633	1.661708155	3.75E-24	4.12E-23
SMTNL2	1.610761581	0.546777444	-1.558717334	7.43E-24	7.90E-23
AL139400.1	0.025123334	0.109183721	2.119657941	0.034483262	0.04155002
PPP1R14A	18.43867025	5.275014084	-1.805487766	1.85E-28	4.04E-27
CWH43	1.00617115	0.308610436	-1.705016977	7.70E-14	2.87E-13
VIPR1-AS1	0.501033087	0.245938346	-1.026609188	4.08E-09	9.84E-09
AOC1	0.343255272	11.60149051	5.078884479	9.26E-17	4.55E-16
NCF2	44.42652847	15.56003201	-1.513576384	2.97E-28	6.24E-27
IGLC7	7.215532512	29.91215273	2.051553967	4.92E-07	9.80E-07
RN7SL333P	0.196964316	0.549925516	1.481301944	1.65E-09	4.11E-09
B4GALNT4	0.11887927	3.474613385	4.869283388	1.80E-22	1.62E-21
INMT	85.09994424	8.457375671	-3.330876218	8.52E-35	2.66E-32
AC074091.1	0.097182968	0.288148437	1.568036801	0.015557618	0.01955237
ESPNP	0.016826659	0.119156978	2.824042781	1.65E-12	5.45E-12
LINC02571	0.05875165	0.202923833	1.788237034	0.022813729	0.028071613
PCDHGB9P	0.04592727	0.144322087	1.65186918	0.000404405	0.000607264
MRPL24	17.04963678	39.09019729	1.197065861	1.67E-27	3.01E-26
CDIPTOSP	0.074435526	0.809892621	3.443667397	2.93E-14	1.13E-13
TUBB4A	0.187550197	1.039601677	2.470682182	0.007031242	0.009218751
ADGRF1	1.23672731	7.568134028	2.613410207	3.07E-05	5.14E-05
AC006213.3	0.113628945	0.415881499	1.871842116	3.73E-07	7.52E-07
HORMAD1	0.118584035	2.788985569	4.555758771	2.79E-06	5.16E-06
TRAIP	0.442935142	1.714062478	1.952252327	5.77E-32	3.12E-30
LINC01433	0.037859341	0.142868717	1.915968862	0.008672718	0.011259088
AC023794.4	0.016727832	0.14141775	3.079640797	1.24E-07	2.61E-07
LILRA6	2.432395981	1.037135173	-1.229774174	6.84E-21	5.14E-20
RBL1	1.259850824	2.621395159	1.05708193	2.63E-17	1.36E-16
AC090125.1	0.005255428	0.154847076	4.880892127	7.83E-10	2.01E-09
CENPI	0.18536445	1.391409866	2.908110969	5.60E-30	1.73E-28
ALG13-AS1	0.559429514	1.247540031	1.157057834	0.017208397	0.021512358
LRAT	0.180112603	0.727991119	2.015021719	4.66E-06	8.45E-06
METTL7A	64.97196153	19.33753916	-1.748413048	1.61E-32	1.14E-30
IGLV3-30	0.045855676	0.303107434	2.72465702	2.41E-08	5.39E-08
RNVU1-27	0.248580149	1.319773889	2.408507786	0.020084628	0.024896492
DNA2	0.389164571	2.046537416	2.394732762	7.67E-32	3.98E-30
GORAB	2.384822102	4.851434755	1.02452982	6.44E-27	1.06E-25
SLC30A2	0.04169676	0.378635217	3.182801407	9.05E-06	1.59E-05
BDNF	1.412052242	0.308033755	-2.196633109	4.34E-28	8.77E-27
MTMR11	2.2029989	6.461774638	1.552461661	3.30E-18	1.87E-17
SLC22A20P	0.122539509	0.43527259	1.828672196	7.78E-15	3.18E-14
LINC01224	0.090414042	0.590877015	2.708239122	0.00139977	0.001982621
ADGRG7	0.001302008	0.180842701	7.117853023	8.82E-08	1.88E-07
IGLV5-52	0.207758303	0.725725259	1.804517346	2.14E-05	3.64E-05
LINC01863	1.994688042	0.228750135	-3.124318635	1.34E-33	1.58E-31
ITPKA	0.184737076	7.180991313	5.280637675	3.94E-28	8.02E-27
EGF	0.341358103	1.796843061	2.396106504	1.41E-13	5.13E-13
AC023906.5	0.162119148	0.392547934	1.275814336	6.14E-06	1.10E-05
FBXL19	2.612593244	6.526077152	1.320733515	8.44E-25	1.01E-23
C4BPB	0.72351481	3.652067507	2.33561898	0.000948906	0.001369969
KCNK12	0.015363488	0.169420808	3.463033358	7.37E-21	5.52E-20
Z99129.4	7.421884915	2.924930826	-1.343383125	5.65E-30	1.74E-28
GRIN1	0.044894861	0.414685882	3.207396707	8.18E-22	6.82E-21
SRPX	14.62321202	5.315526967	-1.459975608	5.72E-29	1.41E-27
RN7SL208P	0.051860021	0.116095092	1.162612294	0.010175814	0.013098576
CRIM1	29.18136085	12.78886251	-1.190159212	5.10E-26	7.32E-25
AL139099.3	0.170597981	0.40079983	1.232281323	4.68E-09	1.12E-08
LINC01771	0.045168644	0.167559924	1.89128361	2.84E-10	7.57E-10
LGR4	1.731151897	12.40607944	2.841243046	2.83E-33	2.84E-31
GAPDHP1	1.903190717	6.833477422	1.844199784	2.41E-07	4.94E-07
HMGB2P1	0.058157579	0.314734408	2.436095799	6.75E-15	2.77E-14
AC046185.3	0.996376815	2.029434174	1.026314189	0.000195389	0.000302868
SNORA26	0.494465005	6.002810464	3.601697791	2.01E-21	1.60E-20
TMEM232	0.653363439	0.22127483	-1.562046373	2.78E-17	1.44E-16
AC109361.2	0.698783548	0.314134276	-1.153464275	1.67E-16	8.03E-16
AC005256.1	0	0.544184982	Inf	1.14E-16	5.57E-16
ARL4AP2	0.179390339	0.385811437	1.104793714	1.72E-08	3.91E-08
AC021016.2	2.639866559	0.9712428	-1.442561103	4.22E-32	2.38E-30
EIF2AK1	21.39624271	46.58344604	1.122459893	4.37E-33	3.93E-31
IGHV3OR16-9	0.545749223	3.293319445	2.593232382	7.53E-13	2.58E-12
SUGCT	0.38783701	1.688018194	2.121808066	3.72E-18	2.09E-17
ZNF730	0.080804993	0.315325883	1.964327248	0.015533196	0.019522739
LRP2BP	2.039400934	0.790425008	-1.367444931	3.67E-25	4.61E-24
AC010320.4	0.142492611	0.316442545	1.151056472	4.65E-05	7.66E-05
HYLS1	0.896726981	2.436971521	1.442348679	4.10E-30	1.32E-28
ABCA8	5.609801169	0.894787531	-2.64833258	9.35E-33	7.15E-31
CARNMT1-AS1	0.075157352	0.226026653	1.588506761	0.01088773	0.013960534
RNASEH2A	4.295015203	11.5652747	1.42906439	8.44E-25	1.01E-23
NPPC	0.076502162	0.211239886	1.465309853	0.003877139	0.005232088
C20orf85	47.72065163	11.21194204	-2.089577552	2.59E-14	1.01E-13
SOX17	6.132305214	1.059537543	-2.532994795	1.29E-30	4.75E-29
SHISAL1	0.264178811	0.749694033	1.504787162	0.000674907	0.000989096
TRIM47	7.442347339	16.33806527	1.134407524	2.38E-17	1.23E-16
AC004947.2	0.517912219	0.119495729	-2.115748541	1.55E-28	3.44E-27
IGLV2-8	13.44128705	79.62082545	2.56647454	8.87E-11	2.48E-10
KDM5B	4.616481407	10.79221378	1.225125251	1.21E-28	2.76E-27
IGHV3-64	1.345860178	11.87718781	3.141592846	7.07E-10	1.82E-09
CYP21A2	0.0632674	0.341547378	2.432551501	6.14E-05	1.00E-04
DRC1	4.612094984	1.327646235	-1.796551448	1.99E-08	4.48E-08
AL354709.2	0.064066351	0.232113093	1.857189167	0.000625233	0.000919505
WFDC6	0.990353942	0.290968949	-1.767079019	5.57E-11	1.59E-10
CDK5RAP3	9.165957915	20.10076312	1.132892707	9.13E-20	6.07E-19
CERCAM	3.406199169	10.28872035	1.594828858	2.26E-20	1.61E-19
EPAS1	325.1145431	54.08709153	-2.587591867	8.10E-35	2.60E-32
UBE2S	2.050522008	7.475305747	1.86614136	2.95E-22	2.60E-21
SLC22A4	3.295204041	1.539405707	-1.097994299	1.79E-07	3.72E-07
SCAT1	0.135804602	1.092056845	3.007443682	4.13E-17	2.10E-16
SLFN13	1.678372732	5.500783597	1.712574003	6.23E-22	5.27E-21
ANGPTL4	7.903414714	23.79498419	1.590109479	3.12E-08	6.92E-08
BEX5	7.131386237	3.26944128	-1.12513843	2.57E-15	1.10E-14
ZG16B	0.486258021	2.95849983	2.605071859	2.61E-06	4.85E-06
PRSS44P	0.073104538	0.288100861	1.978541111	2.03E-09	5.02E-09
CCDC74B	0.782880014	0.365258249	-1.099874359	6.25E-05	0.00010178
AL390039.1	0.049585397	0.113380691	1.193187752	4.88E-05	8.03E-05
ODC1-DT	0.363749204	0.841162058	1.209439685	9.26E-11	2.58E-10
DYNLRB2	3.691008898	1.034266047	-1.835407874	8.04E-13	2.74E-12
FANCA	0.436765058	1.794460752	2.038621023	3.93E-31	1.65E-29
HMGB1P24	0.059119652	0.142975456	1.274057815	7.36E-06	1.31E-05
PLAU	10.13355703	67.75672235	2.741223417	1.24E-20	9.06E-20
CASC16	0.006423602	0.160087014	4.639330031	1.95E-16	9.31E-16
DNMBP-AS1	0.310136485	0.652371996	1.072791595	9.79E-12	3.00E-11
AC107926.1	0.021007125	0.109251983	2.378708827	1.78E-06	3.36E-06
AL132655.2	0.06402347	0.185325902	1.53339176	0.00804103	0.010476099
INKA2	1.783383881	0.662286902	-1.429089051	2.73E-32	1.70E-30
MSRB3	14.06166537	4.340380138	-1.695874161	3.29E-30	1.07E-28
SNTN	4.90381168	1.171730155	-2.065263216	1.37E-11	4.13E-11
AC063965.2	0.205726722	1.125974985	2.452373673	0.00787465	0.010267438
AC092145.1	0.035021934	0.111382341	1.669189854	0.038948299	0.046635835
SNORD63	0.619374185	1.446444243	1.223627553	0.000436667	0.000653671
PMCH	0.04984406	0.146219797	1.552645172	1.49E-10	4.06E-10
PDE1B	1.712983186	0.639694393	-1.421056247	3.19E-26	4.72E-25
IRF4	1.298382905	2.80370687	1.110619612	0.001379331	0.001954749
CAMK2N2	0.056843999	0.618682624	3.444119551	6.59E-19	4.02E-18
RNU6-130P	0.146866071	1.118845376	2.92943762	0.012832516	0.016302213
AC012501.3	0.004395326	0.245454583	5.80334203	4.20E-12	1.33E-11
AC074117.2	0.094742906	0.317432306	1.744359132	2.28E-14	8.90E-14
AL033384.1	0.034647418	0.123564078	1.834439657	0.028943116	0.035203105
RHBDF2	3.881094136	7.934030912	1.031590592	2.92E-17	1.50E-16
SLC7A11	0.540253204	4.988254202	3.206827359	1.29E-18	7.68E-18
AC011503.3	0.03286031	0.183467918	2.481109805	7.22E-11	2.04E-10
ALAS2	1.361210818	0.094866231	-3.842852076	7.46E-26	1.04E-24
LINC01415	0.241137021	0.093602534	-1.365233673	3.39E-22	2.97E-21
NOX4	0.344120881	0.952886643	1.469389165	2.16E-12	7.06E-12
AC025166.1	0.047802079	0.355864935	2.89618452	5.43E-14	2.05E-13
KCNT2	1.578590068	0.331669888	-2.250816637	4.32E-31	1.79E-29
REC114	0.025425477	0.135428036	2.413179714	1.26E-06	2.41E-06
HBA1	3.639753193	0.197800189	-4.201724915	2.33E-31	1.03E-29
PPP1R14BP3	7.705473475	34.69730964	2.17086829	6.29E-32	3.36E-30
AC024257.1	0.517874512	0.146640834	-1.820315656	9.61E-25	1.14E-23
C6orf15	0.005814876	0.436824105	6.231160335	1.17E-07	2.47E-07
LINC00567	0.008338338	0.145229915	4.122435045	3.02E-06	5.58E-06
SLC25A5P5	0.03154125	0.559957773	4.150006295	9.98E-14	3.68E-13
BTG2	131.3304561	59.02887221	-1.153708839	1.30E-17	6.97E-17
OSMR	16.43873992	33.54938726	1.029186702	1.51E-12	5.02E-12
TNNT3	0.640565975	0.303635857	-1.077004999	6.74E-17	3.36E-16
NT5C1A	0.046216441	0.276500929	2.580806262	0.001216415	0.001734079
CFAP58	1.228931812	0.374315052	-1.715079901	4.61E-16	2.13E-15
ADGRE1	3.965882649	0.668389095	-2.568881888	4.53E-29	1.14E-27
SNHG31	0.1120498	0.426159843	1.927254578	1.36E-14	5.42E-14
CCT3	31.24448136	87.14533273	1.479822007	2.29E-33	2.47E-31
DUSP4	2.7620955	15.78791017	2.514985108	2.39E-12	7.78E-12
OGFRP1	0.156557551	0.498490045	1.670871598	4.03E-27	6.79E-26
OR7E38P	1.805298983	5.689699328	1.656114628	2.54E-23	2.53E-22
AC244033.1	0.054443041	0.254869477	2.226939054	2.47E-14	9.62E-14
IGKV2-24	13.27210215	55.54036505	2.065139765	1.81E-07	3.75E-07
LINC01436	0.940703942	8.9835439	3.255472027	2.26E-07	4.64E-07
GEMIN2	2.167342114	4.360994833	1.008730381	4.55E-16	2.10E-15
ANKRD61	0.229258417	0.859015794	1.905709957	9.82E-18	5.32E-17
FRMD5	0.100926658	1.346558116	3.737897309	2.52E-30	8.53E-29
LCN2	19.34001666	133.7048948	2.789391339	1.34E-12	4.47E-12
SLCO2A1	41.73055176	13.37394604	-1.641678794	4.32E-22	3.75E-21
HSPA7	1.795498661	4.975311256	1.470402207	1.02E-08	2.37E-08
LINC01985	0.420219904	0.075865709	-2.469624662	2.91E-29	7.60E-28
RASIP1	11.96008944	2.672023226	-2.162223725	3.15E-33	3.08E-31
TRAV1-1	0.14617374	0.294183191	1.009030663	0.002708166	0.003719101
SMYD3	1.03473348	2.147535331	1.053422651	1.28E-19	8.40E-19
AC009268.2	0.149523851	0.326904237	1.128492443	0.000309948	0.000470656
EHMT2-AS1	0.05156401	0.196960383	1.9334691	1.92E-10	5.19E-10
AC008764.6	0.226835739	0.521714779	1.201613341	1.19E-13	4.36E-13
TMPRSS6	0.660474605	3.50103694	2.406207288	0.013125757	0.016656427
SMUG1	3.208253831	7.087556721	1.143500087	1.16E-29	3.31E-28
LINC01237	0.114490666	0.28518434	1.316664778	3.53E-08	7.78E-08
TAS2R2P	0.00147808	0.185823903	6.974067761	1.17E-23	1.22E-22
ADAM28	0.825970336	4.421898827	2.420504143	4.83E-24	5.25E-23
IQSEC3	1.44930308	0.269067386	-2.429319887	4.18E-30	1.34E-28
EPHB3	2.77350589	7.593185507	1.452994465	5.06E-15	2.10E-14
ZC3HAV1L	1.023320812	3.421773907	1.741485935	2.08E-26	3.15E-25
MAST2	3.874060508	8.31924151	1.102605512	9.47E-26	1.30E-24
DNAH10	0.984087739	0.351535601	-1.485116145	1.45E-11	4.36E-11
REEP6	1.81779208	9.192593973	2.338284827	2.26E-16	1.07E-15
AL132800.1	0.251626342	0.547255295	1.120931049	2.31E-08	5.17E-08
AC132219.1	0.04091246	0.115874294	1.501948365	0.005569725	0.007390585
AARSD1	0.751561424	1.599193116	1.089381244	4.29E-22	3.72E-21
VSTM5	0.09805375	0.240284537	1.293099101	0.002027072	0.00282115
CAPS	27.12054614	12.08362967	-1.166332355	0.000487555	0.000725524
AL590560.4	0.509244813	0.178087423	-1.515773748	8.12E-10	2.08E-09
DEPTOR	3.798045407	12.02211907	1.662362155	2.62E-19	1.67E-18
C1QTNF12	0.213541038	0.863270081	2.015298634	2.48E-10	6.64E-10
AL162724.2	0.520103956	1.157019622	1.153541415	0.008393601	0.010914516
AC241584.1	0.040700487	0.108575089	1.415575169	0.000588977	0.000868173
MIR6753	0.300368864	0.900345577	1.58374358	9.09E-11	2.54E-10
RN7SKP243	0.029023331	0.163776316	2.496441731	0.000481801	0.000717608
ABCB4	0.070045219	0.343243027	2.292871931	5.95E-20	4.04E-19
AL157895.2	0.708123956	0.295749605	-1.259625682	4.60E-19	2.86E-18
AC008895.1	0.116753897	0.317498325	1.443278272	0.003447114	0.004680483
IGHV3-16	0.079079818	0.361266364	2.191681488	2.32E-06	4.33E-06
AC007773.1	0.280747577	0.889113508	1.663094039	9.93E-19	5.96E-18
FAM162B	9.975681169	2.268934219	-2.136400573	2.79E-30	9.33E-29
GMDS	2.596787458	7.904307688	1.60591117	2.40E-30	8.20E-29
AC245060.2	0.23254212	0.569754561	1.292848514	1.91E-09	4.74E-09
RSPH4A	5.499293271	1.799048866	-1.612011852	2.66E-13	9.45E-13
LINC00535	0.227820954	0.103707532	-1.135379765	2.21E-20	1.57E-19
LIPA	71.36661085	33.63382073	-1.085336586	3.58E-14	1.37E-13
AC093787.1	1.858729155	0.12208178	-3.928396759	1.07E-41	2.46E-37
AC093249.2	0.085399326	0.401137523	2.231800332	5.30E-20	3.61E-19
RNU6-137P	0.569164659	1.216153133	1.095406909	3.89E-06	7.11E-06
AP001542.1	0.163043454	0.636795295	1.965573154	3.89E-09	9.39E-09
AC231981.1	0.168248421	0.353484454	1.071053802	7.21E-09	1.69E-08
AL355132.1	0.060547422	0.202668803	1.742986588	1.26E-09	3.16E-09
PTPRM	13.83526576	5.795130158	-1.255437387	3.19E-26	4.72E-25
IGKV3OR2-5	0.022577784	0.423613454	4.229772618	3.52E-08	7.76E-08
S100B	2.889575708	7.670621111	1.408485732	0.000322885	0.000489047
AL132989.2	0.172138468	0.611370593	1.828477625	0.001492344	0.002107413
L1TD1	0.588897802	0.218560546	-1.429984296	8.37E-25	1.00E-23
PFDN6	5.997686237	13.46259463	1.166478529	5.42E-29	1.35E-27
CT83	0.070715951	7.94099073	6.811139532	9.60E-08	2.04E-07
IGFL2	0.079705186	1.195497366	3.906793544	2.28E-23	2.29E-22
LIMS2	12.84975944	2.041263661	-2.654206905	3.22E-35	1.58E-32
MYEOV	0.070769467	5.665578575	6.32295243	1.70E-27	3.06E-26
ALDH2	51.56546915	24.43306099	-1.077570671	6.98E-26	9.83E-25
LINC01770	1.770578644	3.961834636	1.161947739	1.60E-08	3.64E-08
AL023803.1	0.0748573	0.261618441	1.805249316	1.32E-06	2.53E-06
AC093904.4	0.023226494	0.354842096	3.933333876	1.72E-17	9.10E-17
AC006480.3	0.225426305	0.478960193	1.087249884	1.85E-05	3.16E-05
AL591767.3	0.022018094	0.111457558	2.339732939	1.80E-08	4.07E-08
CENPM	1.384592483	5.01573613	1.857000031	5.63E-22	4.79E-21
AC020904.2	0.199857098	0.446308017	1.159070909	1.75E-08	3.96E-08
MMP19	14.98707098	4.23889508	-1.821958293	1.61E-19	1.04E-18
AC005757.1	0.026065289	0.126264718	2.276249825	0.004538159	0.006078675
AC005355.1	0.041764595	0.116092487	1.474922262	0.000162629	0.000254099
SLF1	0.847602098	1.84339521	1.120906342	2.74E-13	9.72E-13
APOL3	14.93982466	6.555332339	-1.188422388	3.45E-22	3.02E-21
IGHV1-18	41.03509651	264.7819416	2.689874481	6.40E-13	2.20E-12
AC022098.2	0.17628064	1.38924937	2.978359638	9.78E-08	2.07E-07
ENTPD8	0.073597347	1.97201702	4.743874438	7.63E-29	1.83E-27
AC245060.5	0.212417	0.432636986	1.026257775	9.24E-07	1.79E-06
TARS1	9.100286136	19.70658657	1.114694092	4.56E-25	5.65E-24
OVCH1	1.122095565	0.085172137	-3.719670184	1.99E-31	9.03E-30
SKA1	0.237690203	2.169116851	3.189953426	1.33E-30	4.87E-29
PLEKHS1	2.618012829	5.7563953	1.136693501	0.001519334	0.002143955
AL358334.3	0.054656177	0.134536224	1.299538207	2.59E-05	4.37E-05
AC243547.1	0.032412649	0.129538359	1.998750524	8.74E-09	2.04E-08
BMP2	22.65256151	7.367020113	-1.62052111	1.39E-23	1.43E-22
AC131212.2	0.256398711	0.554625247	1.113124281	0.001587529	0.002234726
AL355796.1	0.069264514	2.069081662	4.90073037	2.62E-18	1.50E-17
NLN	1.312235015	3.860651372	1.556818157	2.60E-32	1.64E-30
AC092809.5	0.112203737	0.225221418	1.005223302	2.22E-06	4.15E-06
AL161725.2	0.105923311	0.223547129	1.0775589	0.00046684	0.000696313
LINC02814	0.184388571	0.598681076	1.699038429	0.002371363	0.003278983
AC040169.3	0.204217631	0.496520085	1.28174465	5.94E-09	1.41E-08
TOM1L2	14.4762122	6.166579039	-1.231141892	5.72E-29	1.41E-27
AC091153.3	0.097473961	0.389377643	1.998081279	2.56E-15	1.10E-14
KCNJ16	0.487724964	0.232259634	-1.070329374	5.67E-12	1.78E-11
MXRA5	4.230978614	15.12229045	1.837613371	9.29E-14	3.44E-13
GRHL1	1.042572603	3.402190227	1.706315954	3.94E-16	1.83E-15
CCRL2	7.053489254	2.660242431	-1.406779387	5.33E-27	8.85E-26
HOXC9	0.098582763	1.07785771	3.450687506	8.33E-11	2.33E-10
IGKV1D-37	0.006895998	0.146719576	4.411158211	1.18E-10	3.25E-10
GPRIN1	0.373279275	2.70948302	2.859690292	4.57E-31	1.88E-29
LINC00621	0.037147025	0.107929243	1.538767224	3.55E-05	5.92E-05
RNU6-834P	0.098653181	0.398863124	2.015456269	4.19E-06	7.63E-06
BNIP3P17	0.202288852	0.861093519	2.089753115	0.001901447	0.002654147
EEF1A1P6	34.09142508	9.626010258	-1.824399042	8.52E-21	6.32E-20
CDK5R1	0.493720222	1.592183323	1.689240815	6.69E-21	5.03E-20
FLACC1	0.832104593	0.352508163	-1.239108217	3.41E-10	9.02E-10
NKILA	0.695391188	1.85182804	1.413053446	2.03E-11	6.00E-11
HSPA5	126.0600646	255.2033177	1.017535778	5.09E-29	1.27E-27
ADAMTS7P3	3.56407328	0.351380149	-3.342422406	4.18E-32	2.36E-30
DANCR	5.999992831	12.25470112	1.030302617	1.27E-16	6.16E-16
KRT19P1	0.134423779	0.276625286	1.041144666	0.000419229	0.000628707
EPRS1	16.66952593	34.52245877	1.050322144	8.58E-29	2.03E-27
SLC7A11-AS1	0.028873158	0.133075723	2.2044466	9.93E-05	0.000158827
AC245052.4	0.108972091	0.284183233	1.382862751	4.74E-17	2.40E-16
AC131212.3	0.192097036	0.62195465	1.694974128	4.67E-17	2.37E-16
RNU6-529P	4.828826712	1.272526052	-1.923977499	1.08E-27	2.02E-26
RN7SKP239	0.19493668	0.714607605	1.874145688	1.39E-08	3.17E-08
ANO7	0.159368105	0.645025714	2.016993751	9.46E-29	2.22E-27
GNG4	0.098317389	2.294003893	4.544277422	1.32E-14	5.26E-14
SLC17A9	0.870874488	5.421927667	2.638269151	3.36E-23	3.30E-22
IGLJ1	0.166582673	1.009982384	2.600019879	1.27E-10	3.51E-10
OCLM	0.228064451	0.79717387	1.805452834	6.31E-11	1.79E-10
AC073641.1	0.033160688	0.129533997	1.965784945	1.09E-10	3.01E-10
AF064861.1	0.453621364	1.551943685	1.774515714	1.41E-13	5.13E-13
FAM166B	6.191389873	1.957516371	-1.661238936	4.39E-09	1.05E-08
MMP16	0.104857991	0.272202198	1.376241906	8.87E-07	1.72E-06
GAPDHP70	0.060036179	0.123231833	1.037470912	0.000838921	0.001218489
JARID2-AS1	0.116770212	0.355170855	1.604840917	3.87E-05	6.43E-05
IGHJ3	11.28338191	55.18623801	2.290108998	1.83E-13	6.61E-13
H2AZP4	0.060473184	0.410615671	2.763421245	0.014344165	0.018111066
RUNDC3A	0.121793998	0.626495304	2.362860653	0.000192316	0.000298325
SERPINB5	0.199114703	4.366975872	4.4549629	3.85E-07	7.75E-07
AC008013.1	0.027414934	0.348538668	3.668284822	8.87E-09	2.07E-08
ANKRD34A	0.203185037	0.606457705	1.577612872	1.11E-12	3.74E-12
ATIC	10.40124056	26.55138993	1.352031777	4.50E-33	4.03E-31
AC138409.1	0.029727683	0.296712393	3.319186258	0.000274765	0.000419741
CCL25	0.034785133	0.294502452	3.081736895	2.02E-13	7.26E-13
HCAR1	0.396950777	2.357963849	2.570509574	8.11E-11	2.27E-10
TMC3-AS1	0.1611511	0.352599394	1.129615957	5.15E-11	1.47E-10
LINC01943	0.335731104	0.748409047	1.156520794	1.72E-10	4.67E-10
IGLV2-14	63.06865966	382.6944574	2.601197828	2.38E-12	7.74E-12
VSX1	0.007370881	0.126026516	4.095746344	5.02E-17	2.54E-16
GNG3	0.13901249	0.305700339	1.136903642	1.35E-07	2.84E-07
SYT2	0.080211234	0.653405061	3.026101408	1.58E-13	5.72E-13
ARFGAP1	8.218906136	16.44253188	1.000414166	8.08E-23	7.58E-22
GPBAR1	1.315424403	0.396922652	-1.728598536	4.61E-29	1.16E-27
ANKRD13B	0.751629663	1.991055739	1.405439701	3.05E-14	1.18E-13
PREX2	2.504410622	0.833771058	-1.586747925	1.07E-26	1.71E-25
ZNF876P	0.199633221	0.458879094	1.20076226	8.71E-05	0.00013997
ZHX1-C8orf76	0.300608719	0.667622734	1.15114623	2.71E-18	1.55E-17
RNF39	1.752878807	4.377896176	1.320511489	4.51E-07	9.01E-07
AQP9	11.84685237	4.514153309	-1.391976475	1.17E-19	7.73E-19
SNORD72	0.202774227	1.228062244	2.598437484	2.22E-14	8.66E-14
PSPH	2.899551695	7.463060162	1.363937456	1.22E-18	7.27E-18
DLX6-AS1	0.003492204	0.112107153	5.004596765	1.83E-11	5.46E-11
IGHV1-24	10.49943828	127.0886309	3.597450925	4.12E-15	1.73E-14
LINC01983	0.060597652	0.905620978	3.901573577	2.98E-15	1.27E-14
LINC00629	0.017851178	0.23987737	3.748205876	2.40E-20	1.70E-19
AL033519.4	2.321906028	1.026317458	-1.177832535	2.10E-18	1.22E-17
AC093159.1	0.582054695	0.209429759	-1.474688269	1.69E-08	3.83E-08
CXCL3	9.594715358	3.182348213	-1.592148303	7.89E-11	2.22E-10
OCIAD2	9.711724085	47.84952792	2.300705352	3.59E-34	6.14E-32
S1PR1	51.13113288	7.960642174	-2.68324527	3.93E-35	1.85E-32
MIR621	7.162412847	14.41642207	1.00919557	1.02E-14	4.12E-14
AL355075.2	0.544606793	1.127341179	1.049637316	1.40E-05	2.43E-05
AL109914.1	0.098520797	0.64838903	2.718359482	1.47E-10	4.01E-10
AL356362.1	0.476028954	0.078810983	-2.594580726	1.14E-22	1.06E-21
SLC9A3R1	15.01707924	31.76864122	1.080999144	6.07E-14	2.28E-13
SPAG6	5.579169884	2.052564966	-1.442622596	2.62E-09	6.43E-09
NME4	9.012169153	25.80160425	1.517514473	8.95E-27	1.44E-25
HPGDS	5.200482864	2.242680904	-1.21342122	9.40E-20	6.24E-19
DUSP5P1	0.03114725	0.350893084	3.493854813	1.20E-12	4.02E-12
KIAA2012	0.346188972	0.154097294	-1.167718237	8.98E-08	1.91E-07
AL022097.1	0.030189401	0.246154949	3.027452701	0.000742471	0.001083713
FAM198B-AS1	0.216855951	0.454821861	1.068564569	0.014737206	0.018573831
AC010655.2	0.107312849	0.261648783	1.28580873	6.54E-06	1.17E-05
JAML	9.342245593	3.092728737	-1.594889072	4.37E-29	1.11E-27
VWFP1	0.693249492	0.161896266	-2.09830494	1.04E-16	5.08E-16
MED4-AS1	1.221949669	0.294510819	-2.052792324	1.43E-26	2.23E-25
AC112206.2	0.917328986	0.164488008	-2.479456823	4.52E-31	1.87E-29
VWDE	0.157781194	0.750648307	2.250211873	6.71E-08	1.44E-07
AC092535.2	0.026279306	0.23855403	3.182316998	8.82E-08	1.88E-07
UQCC2	3.220863322	9.735275299	1.595774336	4.57E-31	1.88E-29
TREX2	0.158775322	0.371463615	1.22623421	1.18E-10	3.26E-10
NSUN2	8.985760271	20.20225552	1.168803896	1.40E-29	3.92E-28
AC034105.1	0.243597667	2.093084036	3.103058012	2.33E-13	8.32E-13
MT1H	0.336598726	1.392708761	2.048791977	7.56E-07	1.48E-06
AC078923.1	0.020412748	0.38376371	4.232675977	1.11E-16	5.40E-16
KRT8P8	0.098609862	0.247349924	1.326749605	4.42E-07	8.85E-07
SNX22	3.70796421	1.122942069	-1.723343815	1.27E-28	2.90E-27
MUSK	0.29347489	0.115866734	-1.340770653	1.78E-23	1.80E-22
LINC01126	0.102395372	0.274662166	1.423507682	1.06E-08	2.46E-08
CBR3-AS1	0.447546492	0.909191471	1.022546592	1.20E-09	3.02E-09
RETNLB	0.003044999	0.114548738	5.233375927	1.35E-09	3.39E-09
DNASE1	0.728984507	1.758050707	1.270016625	1.01E-18	6.09E-18
IGLV3-32	0.041392439	0.371053597	3.164188427	1.49E-10	4.06E-10
AP003973.2	0.237899054	0.0970511	-1.293533063	6.61E-13	2.27E-12
AL359960.1	0.158877975	0.377700191	1.249322375	0.035258997	0.042427206
AC104966.1	0.070967485	0.789616564	3.475922178	1.56E-18	9.17E-18
AP001528.1	1.041005832	0.472724308	-1.138907196	4.37E-21	3.36E-20
SLC2A14	0.062468803	0.152967461	1.292017004	0.006392459	0.008419913
C2orf73	0.505223658	0.176059873	-1.520856061	3.47E-14	1.33E-13
AC063919.1	0.280499914	0.119986132	-1.225132659	1.47E-11	4.41E-11
AC061992.2	0.459160247	1.310970462	1.513565531	2.41E-12	7.83E-12
AL354877.1	0.166201458	0.390929334	1.233974808	0.000111744	0.000177597
AC106037.3	0.105533112	0.29358369	1.476076094	0.001653846	0.002324257
IGKV1D-39	0.542369839	4.832988475	3.155566696	1.58E-11	4.72E-11
ZNF692	2.480082459	8.257908461	1.735388337	2.63E-24	2.95E-23
LDHAP3	0.253244015	0.730378518	1.528116159	6.00E-10	1.56E-09
SSR4	26.15533322	72.60381495	1.472940206	3.08E-26	4.58E-25
AC005336.1	0.088299606	1.125250394	3.671695252	0.004460816	0.005978544
TCTE1	1.579640457	0.378642772	-2.060686929	3.96E-15	1.66E-14
[truncated: 6,193 more rows]
