# Supplementary material for: An immune gene signature to predict prognosis and immunotherapeutic response in lung adenocarcinoma
Source: Sci Rep. 2022 May 17;12:8230. doi: 10.1038/s41598-022-12301-6 (PMC9114138; doi:10.1038/s41598-022-12301-6)
Supplement: Supplementary file 3 — Supplementary Tables. [file 41598_2022_12301_MOESM3_ESM.zip › Supplementary Tables/Table S3.xls]

Table S3. 681 differentially expressed immune-related genes (DEIRGs)
gene	conMean	treatMean	logFC	pValue	fdr
CD1A	1.512656548	5.007730949	1.727072594	0.002743445	0.003765317
FCER1G	123.003392	57.95699036	-1.085643516	9.12E-22	7.56E-21
PDIA3	81.90206254	168.7709335	1.043094769	7.64E-25	9.16E-24
HLA-E	715.5267356	310.9271753	-1.202428959	1.38E-29	3.89E-28
HSPA5	126.0600646	255.2033177	1.017535778	5.09E-29	1.27E-27
HSPA6	2.62879549	7.114710684	1.436403181	4.81E-06	8.70E-06
IFNG	0.329486694	0.869431852	1.399852746	0.009088731	0.011773366
LTA	0.36005119	0.734821756	1.029192306	6.42E-10	1.66E-09
SEM1	3.891270271	8.233399424	1.08124703	1.10E-26	1.75E-25
RAET1L	0.009352887	0.197917166	4.403341107	2.04E-08	4.61E-08
PDIA2	0.085351648	2.563160991	4.908361277	2.10E-15	9.08E-15
HAMP	0.244425022	0.640289285	1.389331883	6.97E-10	1.80E-09
CAMP	4.229829125	0.764149151	-2.468673219	2.04E-29	5.50E-28
PPBP	8.773011215	2.348287759	-1.901462906	1.27E-22	1.17E-21
CXCL14	4.095499763	87.22683194	4.412660576	9.19E-13	3.12E-12
SLPI	1398.956953	679.078094	-1.042702171	4.94E-22	4.24E-21
CXCL10	16.62577949	35.43375907	1.091702543	0.001578914	0.002223141
CXCL9	14.67826556	40.45107091	1.462496393	0.000542737	0.000803242
CXCL12	14.45390595	6.667420838	-1.116258716	1.11E-20	8.14E-20
CXCL13	8.026652326	26.22198237	1.707906443	1.14E-18	6.79E-18
CXCL2	122.9606984	26.01237605	-2.240927174	1.11E-14	4.48E-14
PF4	2.190983832	0.588708819	-1.895952693	5.50E-20	3.74E-19
CXCL3	9.594715358	3.182348213	-1.592148303	7.89E-11	2.22E-10
CCL1	0.046403333	0.202462587	2.125354988	2.84E-05	4.78E-05
DEFA3	0.623793419	0.059316235	-3.394569392	3.22E-21	2.51E-20
LCN2	19.34001666	133.7048948	2.789391339	1.34E-12	4.47E-12
COLEC10	1.259905422	0.32922532	-1.936168241	1.15E-26	1.82E-25
LCN6	0.357565965	0.072716899	-2.297846838	2.52E-22	2.25E-21
S100A12	5.266479737	1.45143755	-1.859356447	2.75E-19	1.75E-18
MMP12	1.174265464	20.82348911	4.148381324	4.56E-23	4.41E-22
SFTPD	712.3834559	163.148566	-2.126467705	2.32E-29	6.20E-28
BPIFB2	0.497693875	14.13513788	4.827883513	5.94E-06	1.07E-05
PTGDS	85.0287361	29.19883117	-1.542039874	1.49E-23	1.53E-22
PGLYRP1	0.480861917	0.143721941	-1.742342353	2.14E-11	6.32E-11
TMSB15A	3.608168669	1.320512873	-1.450168416	4.01E-19	2.52E-18
S100B	2.889575708	7.670621111	1.408485732	0.000322885	0.000489047
S100P	5.568694871	190.2627888	5.094510375	9.47E-13	3.20E-12
S100A7	0.157863103	6.745971509	5.417280309	0.000118698	0.00018804
PGLYRP3	0.011227348	0.694646679	5.951190269	3.31E-19	2.09E-18
S100A2	2.965652919	31.45439221	3.406839817	5.93E-17	2.97E-16
LCN12	0.152016046	0.878490271	2.530802695	3.15E-17	1.62E-16
PGLYRP4	0.050667942	1.108631727	4.451563151	3.65E-19	2.30E-18
S100A5	0.31707213	1.288690848	2.023023229	0.001196499	0.001707196
S100A3	8.932337161	1.884598462	-2.244780537	1.59E-23	1.62E-22
COLEC12	18.58936186	6.445411164	-1.528132948	4.30E-28	8.72E-27
S100A16	50.34676119	128.6989014	1.354028861	5.37E-14	2.03E-13
ZC3HAV1L	1.023320812	3.421773907	1.741485935	2.08E-26	3.15E-25
BPIFB4	0.006737083	0.796621171	6.885625882	1.00E-11	3.06E-11
DEFB131B	0.21558639	0.499831895	1.213176861	2.15E-05	3.66E-05
WFDC2	78.40635814	285.1798134	1.862829308	7.94E-14	2.95E-13
IL6	26.9943974	4.258953063	-2.664089276	2.68E-14	1.04E-13
UMODL1	0.051288089	1.065215654	4.376377899	1.91E-13	6.88E-13
MMP9	8.445666263	37.58516798	2.153880308	7.65E-16	3.45E-15
ANOS1	31.36189102	5.022871629	-2.642428242	3.55E-34	6.14E-32
TLR4	10.64882949	4.1053588	-1.375114638	2.10E-26	3.18E-25
A2M	597.0748508	183.3703455	-1.703151456	6.08E-30	1.84E-28
SFTPA1	7071.51839	1089.224228	-2.698719045	2.19E-32	1.43E-30
PLAU	10.13355703	67.75672235	2.741223417	1.24E-20	9.06E-20
PAEP	0.294723765	61.40470801	7.702842065	4.48E-14	1.70E-13
MUC5AC	1.707268998	23.80180243	3.801308535	0.000649644	0.000953948
OBP2A	0.053443993	1.1167406	4.385122489	0.007950098	0.01036055
SFTPA2	7662.804966	1313.097727	-2.544898294	1.39E-30	5.06E-29
LBP	0.139284191	4.43140539	4.991660884	0.00030051	0.000456984
RBP4	18.74764224	5.116023581	-1.87361435	1.14E-26	1.80E-25
NOX4	0.344120881	0.952886643	1.469389165	2.16E-12	7.06E-12
LTF	11.62665872	31.51265523	1.438494767	0.028511186	0.034703328
FABP7	0.024689228	1.750135829	6.147441361	2.97E-05	4.99E-05
FABP5	25.23207056	7.736945756	-1.705422535	7.06E-28	1.37E-26
FABP4	105.6455168	4.052759293	-4.704183244	1.35E-35	1.20E-32
CRABP2	3.403523751	179.2632399	5.718906688	4.06E-29	1.04E-27
CRABP1	0.057100577	4.673480575	6.354848252	2.66E-12	8.61E-12
DUOX1	27.60375805	5.127676984	-2.428487405	4.10E-32	2.32E-30
RBP2	3.853740053	0.615880154	-2.645537715	8.50E-31	3.24E-29
CETP	1.874524053	0.865110475	-1.115568054	6.88E-17	3.43E-16
BPIFA1	11.95880533	456.5363085	5.254584425	6.58E-05	0.000106825
C8G	0.320408726	1.125984282	1.813201345	1.77E-06	3.34E-06
PI15	0.277820255	1.847714065	2.733517825	2.58E-11	7.57E-11
NOX1	0.302054099	0.898188424	1.572211162	1.46E-17	7.75E-17
CTSG	3.488351188	1.069992542	-1.704944549	6.33E-14	2.37E-13
CYBB	63.43619983	28.48505008	-1.155101406	1.09E-17	5.87E-17
BPIFA2	0.109904382	4.721622949	5.424962019	3.04E-12	9.77E-12
NOX5	0.018613995	0.168915767	3.181844402	2.37E-12	7.70E-12
GDF15	15.30220505	46.21328016	1.594567933	5.75E-06	1.03E-05
SOCS3	154.0914536	60.3922668	-1.351351118	4.25E-09	1.02E-08
CCL20	10.72870234	29.75677402	1.47174254	1.95E-05	3.33E-05
IKBKE	2.338111983	5.713826083	1.289113095	4.02E-26	5.88E-25
ISG15	33.23618203	106.8073258	1.684184035	6.48E-11	1.84E-10
TFR2	0.085557929	0.792223329	3.210933713	4.37E-33	3.93E-31
MUC4	1.22949648	7.085289969	2.526759292	9.91E-10	2.52E-09
CST4	0.009663771	1.674307963	7.436763004	1.12E-20	8.22E-20
ITGAV	12.86877449	27.55802638	1.0985979	2.63E-14	1.02E-13
IL12B	0.123453066	0.266299964	1.109089564	0.000916933	0.001326552
TLR8	5.837549661	1.912063756	-1.610232288	4.60E-25	5.70E-24
BPHL	1.424592944	3.770883071	1.404352666	1.64E-29	4.53E-28
FURIN	40.01925949	86.8462193	1.117768573	0.002679435	0.003682052
AHNAK	124.7919456	36.48567799	-1.774122654	6.94E-28	1.35E-26
MX2	1.670703534	5.179641053	1.632396373	4.05E-21	3.12E-20
FGF2	2.567314637	0.721667832	-1.830853262	1.29E-28	2.94E-27
F2RL1	4.094566475	11.16668875	1.447418833	5.26E-12	1.65E-11
MSR1	37.22487112	8.463701183	-2.136906256	5.21E-31	2.10E-29
PDF	0.679123853	1.591907245	1.229009668	3.95E-23	3.85E-22
SLC11A1	12.84328722	4.077154776	-1.655379875	9.64E-26	1.32E-24
DES	36.04133512	5.018988382	-2.844183944	6.00E-32	3.23E-30
TMPRSS6	0.660474605	3.50103694	2.406207288	0.013125757	0.016656427
MARCO	216.7747369	29.6791834	-2.868673331	3.67E-33	3.46E-31
TNFSF11	0.056618489	1.020430677	4.171761117	1.24E-24	1.45E-23
JUND	183.3261141	73.62765759	-1.316092598	2.05E-22	1.84E-21
CLDN4	40.79847797	100.5761668	1.301701239	2.07E-20	1.47E-19
CCL28	1.549624198	3.462144983	1.159747753	0.003675041	0.004972431
IRF7	8.093505407	21.56299477	1.413720966	1.57E-23	1.60E-22
APOBEC3A	1.735968724	0.791345144	-1.133361989	1.16E-11	3.51E-11
IL7R	37.24439929	10.26541554	-1.859231465	9.88E-25	1.17E-23
PTX3	5.269555236	1.506397473	-1.806578715	3.70E-13	1.30E-12
MASP1	1.251965753	0.213046065	-2.554957789	3.27E-32	1.96E-30
PROC	0.117380255	2.061283213	4.134281086	2.57E-24	2.89E-23
HMOX1	77.18323661	27.76544835	-1.474996851	4.41E-07	8.83E-07
ARRB1	22.2730239	10.20457372	-1.126081521	2.15E-27	3.80E-26
STAB2	0.345243251	0.168277933	-1.036767207	2.64E-09	6.46E-09
PDCD1	0.939006768	2.047046664	1.124336529	7.60E-07	1.49E-06
PCSK1	0.104721509	10.63745977	6.666452081	1.35E-08	3.10E-08
ARG2	1.229949119	3.050275681	1.310341004	1.51E-09	3.78E-09
AQP9	11.84685237	4.514153309	-1.391976475	1.17E-19	7.73E-19
BIRC5	0.806704192	11.45560242	3.827869766	2.17E-32	1.43E-30
VIM	320.772461	155.0503416	-1.048813585	7.64E-28	1.48E-26
GFAP	0.018383578	0.167725732	3.189614533	1.88E-16	8.98E-16
ALB	0.058102751	29.99036797	9.011677039	0.013387599	0.016970061
OAS1	8.033464559	20.16769688	1.327952127	3.97E-12	1.26E-11
AGER	1096.0319	37.75774667	-4.859373309	4.08E-36	9.42E-33
TNFSF4	0.525435415	1.376966517	1.38990813	4.95E-13	1.72E-12
NOS1	0.896052456	0.254530888	-1.815742449	5.51E-27	9.15E-26
CXCR1	2.556918624	0.390156368	-2.712281895	1.80E-23	1.82E-22
CCL14	2.128807468	0.441847429	-2.268425281	1.80E-24	2.07E-23
CCL19	13.78240329	32.76171282	1.249183307	3.25E-07	6.57E-07
CCL18	169.8053606	82.63112759	-1.039124744	4.35E-06	7.91E-06
CCL26	0.324017306	0.857481216	1.404034196	4.81E-05	7.92E-05
CCL22	2.670244166	5.662495745	1.084466394	0.000922196	0.001333741
CCR3	0.104468229	0.300072896	1.522248766	1.28E-08	2.94E-08
CCR8	0.200680668	0.68700397	1.775416789	4.60E-16	2.12E-15
ACKR4	2.676507444	0.564480522	-2.24535596	1.26E-29	3.58E-28
CCL2	59.71353761	23.98547971	-1.315896747	8.87E-07	1.72E-06
CCL7	0.324145963	1.346087781	2.054056983	9.28E-11	2.59E-10
CCL23	8.195078017	1.579770073	-2.375043086	1.51E-30	5.44E-29
CCL25	0.034785133	0.294502452	3.081736895	2.02E-13	7.26E-13
CCL24	11.24574898	2.317969168	-2.278446468	2.04E-14	8.01E-14
TAFA3	0.028119555	0.121508663	2.111413523	8.48E-06	1.50E-05
CDH1	35.97207814	79.27525217	1.139993054	3.24E-21	2.53E-20
PPARG	12.49131169	4.583031545	-1.446550859	1.03E-25	1.40E-24
FGR	25.32131795	6.639021797	-1.931309904	5.10E-32	2.79E-30
MIF	17.57730964	44.02822301	1.324714347	1.23E-20	9.00E-20
HCK	27.33159593	12.18711578	-1.165212967	1.95E-23	1.97E-22
OLR1	62.38425854	12.08485764	-2.367981561	9.44E-32	4.76E-30
CD79A	7.419555495	22.84880297	1.622713923	2.82E-13	1.00E-12
BTK	7.597487576	3.267207005	-1.217464546	2.35E-25	3.04E-24
RAC3	1.863929485	10.15970077	2.446438725	7.45E-25	8.95E-24
NFATC4	1.961348488	4.995464659	1.348772985	1.95E-17	1.02E-16
FOS	309.844218	105.9857327	-1.547672977	1.53E-13	5.56E-13
CARD11	1.959326447	7.582994195	1.95240983	3.89E-17	1.98E-16
CD19	0.724399109	1.930329286	1.413990293	8.28E-15	3.37E-14
PIK3R5	4.384152153	2.138121933	-1.035953738	1.26E-19	8.29E-19
LILRB3	3.016600881	1.304584276	-1.209333685	4.52E-24	4.93E-23
IFITM1	55.91203356	131.0798688	1.229215411	5.37E-09	1.28E-08
IGHA1	848.4298265	3365.107005	1.987785136	7.19E-09	1.69E-08
IGHA2	73.81708062	342.4177563	2.213730929	3.22E-10	8.55E-10
IGHD	19.95454907	63.98674876	1.681055486	0.001402453	0.0019863
IGHD2-2	0.368431122	2.098522281	2.509906943	2.73E-07	5.58E-07
IGHD3-22	0.152802953	1.981797617	3.697065316	1.61E-10	4.39E-10
IGHD3-3	0.88397171	5.668961276	2.68101231	3.05E-08	6.77E-08
IGHD3-9	0.670019417	2.966402774	2.146439688	5.86E-08	1.27E-07
IGHD6-25	0.536714417	2.075723552	1.95138777	7.44E-06	1.32E-05
IGHG1	131.9775593	1265.158365	3.260953437	1.36E-18	8.05E-18
IGHG2	102.9210356	677.4290789	2.718532037	1.04E-17	5.61E-17
IGHG3	57.26277627	430.3604892	2.909876109	1.50E-16	7.24E-16
IGHG4	25.37554406	402.6324686	3.987952857	9.10E-23	8.49E-22
IGHJ1	1.110079883	9.789635544	3.140591652	8.97E-12	2.76E-11
IGHJ2	4.003599625	28.03015512	2.807610117	5.03E-13	1.75E-12
IGHJ3	11.28338191	55.18623801	2.290108998	1.83E-13	6.61E-13
IGHM	171.6827565	490.9692686	1.51588758	1.85E-09	4.59E-09
IGHV1-18	41.03509651	264.7819416	2.689874481	6.40E-13	2.20E-12
IGHV1-2	17.40415877	125.4853969	2.850015496	4.41E-11	1.27E-10
IGHV1-24	10.49943828	127.0886309	3.597450925	4.12E-15	1.73E-14
IGHV1-3	0.904649554	8.613893927	3.251234628	2.48E-09	6.09E-09
IGHV1-45	1.890682503	9.081683634	2.264052664	3.20E-06	5.90E-06
IGHV1-46	10.73216508	81.45575014	2.924075394	1.19E-14	4.76E-14
IGHV1-58	2.104880398	19.5088676	3.212319873	5.26E-11	1.50E-10
IGHV1-69	6.826119827	46.95105601	2.782019962	9.09E-11	2.54E-10
IGHV2-26	5.176643582	42.26841521	3.029491126	8.24E-12	2.54E-11
IGHV2-5	4.374247589	30.1815774	2.786561422	4.30E-11	1.24E-10
IGHV2-70	5.983552315	38.29204221	2.677970462	1.21E-10	3.33E-10
IGHV3-11	18.82958596	117.6850893	2.64385836	1.32E-12	4.40E-12
IGHV3-13	6.069409634	28.50151161	2.231410338	2.33E-07	4.78E-07
IGHV3-15	25.4947964	166.459968	2.706900543	8.72E-13	2.96E-12
IGHV3-16	0.079079818	0.361266364	2.191681488	2.32E-06	4.33E-06
IGHV3-20	1.677003343	10.11456527	2.592476843	2.92E-10	7.78E-10
IGHV3-21	29.32306147	152.6826393	2.38042839	1.02E-12	3.45E-12
IGHV3-23	54.5958388	349.2406519	2.677358599	4.66E-15	1.94E-14
IGHV3-30	24.8814524	140.2662821	2.495025642	1.12E-12	3.76E-12
IGHV3-33	11.01549525	90.95007742	3.045540507	1.80E-14	7.11E-14
IGHV3-35	0.560196348	3.527566942	2.654668977	1.07E-11	3.26E-11
IGHV3-38	0.642836096	1.967296382	1.613691477	1.24E-09	3.12E-09
IGHV3-43	2.647763858	24.61974511	3.21696946	6.45E-14	2.42E-13
IGHV3-48	6.238150797	37.65809116	2.593769541	1.34E-11	4.03E-11
IGHV3-49	14.12117825	78.14364898	2.468268155	4.88E-10	1.28E-09
IGHV3-53	4.64935281	29.29106597	2.655358885	2.07E-13	7.41E-13
IGHV3-64	1.345860178	11.87718781	3.141592846	7.07E-10	1.82E-09
IGHV3-66	2.984487963	17.4367656	2.546577115	4.29E-12	1.36E-11
IGHV3-7	2.124514926	10.35735716	2.28545054	3.92E-10	1.03E-09
IGHV3-72	6.29968798	26.01584407	2.046038236	9.65E-08	2.05E-07
IGHV3-73	10.38621492	81.32883851	2.969097026	6.91E-10	1.78E-09
IGHV3-74	21.73801252	79.35451616	1.868092289	9.81E-11	2.73E-10
IGHV4-28	3.468570712	19.35812896	2.480526316	4.95E-13	1.72E-12
IGHV4-31	10.45326227	57.24995304	2.453321259	5.27E-10	1.37E-09
IGHV4-34	18.18250168	135.3322686	2.895883261	4.81E-15	2.00E-14
IGHV4-39	39.12692111	237.6890619	2.60284202	1.54E-13	5.59E-13
IGHV4-4	1.57006206	12.79237311	3.026390432	1.22E-10	3.38E-10
IGHV4-59	30.38601575	143.4354634	2.23892234	1.68E-11	5.03E-11
IGHV4-61	2.578482678	16.51844818	2.679483901	6.31E-11	1.79E-10
IGHV5-51	43.41771202	308.4391661	2.828630365	1.07E-13	3.93E-13
IGHV6-1	1.865011077	8.606853303	2.20630168	1.37E-09	3.43E-09
IGHV7-81	0.301552603	2.280449406	2.918836571	2.31E-19	1.48E-18
IGKC	273.1894083	1874.167935	2.778276776	3.71E-16	1.73E-15
IGKJ5	2.159712215	18.53242151	3.101140412	3.49E-17	1.78E-16
IGKV1-12	2.520260579	10.26025027	2.02542111	3.47E-08	7.67E-08
IGKV1-13	0.143389273	1.831606738	3.675100772	7.05E-11	1.99E-10
IGKV1-16	15.80031357	112.9486314	2.837641695	1.03E-10	2.86E-10
IGKV1-17	13.84206233	84.82253077	2.615388621	1.02E-11	3.11E-11
IGKV1-27	13.73132891	74.87728243	2.44705682	1.79E-09	4.44E-09
IGKV1-33	0.195071989	3.589213832	4.201589337	2.38E-16	1.13E-15
IGKV1-37	0.034142131	0.285379574	3.063257052	1.37E-08	3.13E-08
IGKV1-39	1.049658221	8.542115132	3.024673694	1.93E-12	6.36E-12
IGKV1-5	60.44539108	428.8440014	2.826748696	7.70E-14	2.87E-13
IGKV1-6	13.33895942	63.21950526	2.24472362	6.31E-11	1.79E-10
IGKV1-8	3.576514394	12.65597185	1.823192143	1.58E-13	5.72E-13
IGKV1-9	18.14235001	115.0727376	2.66511283	1.05E-12	3.54E-12
IGKV1D-12	0.518589767	3.72844766	2.845909445	5.56E-10	1.45E-09
IGKV1D-13	2.161472679	9.670054171	2.161509371	3.06E-06	5.65E-06
IGKV1D-16	1.941349163	17.1262193	3.141075181	4.54E-09	1.09E-08
IGKV1D-17	0.749201094	4.893747051	2.707514622	1.21E-06	2.32E-06
IGKV1D-33	0.100056928	2.070184701	4.370866515	1.42E-11	4.27E-11
IGKV1D-37	0.006895998	0.146719576	4.411158211	1.18E-10	3.25E-10
IGKV1D-39	0.542369839	4.832988475	3.155566696	1.58E-11	4.72E-11
IGKV1D-42	0.884335412	3.089446989	1.804683053	1.12E-07	2.36E-07
IGKV1D-43	0.459502452	2.343909679	2.350772512	4.79E-08	1.05E-07
IGKV1D-8	1.414228298	7.496351469	2.406173563	1.97E-11	5.85E-11
IGKV2-24	13.27210215	55.54036505	2.065139765	1.81E-07	3.75E-07
IGKV2-28	0.501845932	3.694006602	2.879870018	2.04E-10	5.50E-10
IGKV2-30	2.590276185	12.77000848	2.301581647	1.26E-07	2.66E-07
IGKV2-40	0.006604899	0.337277907	5.674257512	1.06E-09	2.69E-09
IGKV2D-24	0.883739843	3.423430697	1.953749174	1.96E-07	4.04E-07
IGKV2D-28	0.097108034	1.777606978	4.194201913	1.69E-09	4.20E-09
IGKV2D-29	4.783960197	31.45851487	2.717173273	2.51E-09	6.16E-09
IGKV2D-30	0.32476186	1.814853634	2.482399085	2.73E-06	5.05E-06
IGKV2D-40	1.808665846	15.04102615	3.055905198	1.95E-10	5.26E-10
IGKV3-11	56.68386414	351.6675922	2.633202375	4.42E-15	1.85E-14
IGKV3-15	21.56139405	164.3741037	2.930460664	1.56E-16	7.54E-16
IGKV3-20	123.1973362	663.0330352	2.428109692	8.74E-14	3.24E-13
IGKV3-7	1.506537775	9.172460948	2.60607201	2.04E-13	7.33E-13
IGKV3D-11	1.397142766	8.548335511	2.613164083	6.18E-13	2.13E-12
IGKV3D-15	1.440702663	12.92814321	3.165670561	2.70E-14	1.05E-13
IGKV3D-20	4.63018757	26.82268883	2.534311323	4.40E-12	1.39E-11
IGKV3D-7	0.081927789	1.038864893	3.664511356	2.27E-10	6.10E-10
IGKV4-1	73.55171646	579.1760021	2.977170911	3.32E-15	1.41E-14
IGKV5-2	1.730969973	12.83173787	2.890063972	6.81E-09	1.60E-08
IGKV6-21	3.022474719	21.03626566	2.799076444	1.52E-09	3.79E-09
IGKV6D-21	1.301409734	6.554375187	2.332383009	4.52E-07	9.04E-07
IGKV6D-41	0.055373229	0.70993743	3.680431331	2.75E-06	5.10E-06
IGLC2	195.5028321	906.0894164	2.212463921	3.39E-14	1.30E-13
IGLC3	111.804743	604.1114355	2.433833304	7.59E-13	2.59E-12
IGLC6	0.928882309	3.119213622	1.747614639	4.65E-12	1.47E-11
IGLC7	7.215532512	29.91215273	2.051553967	4.92E-07	9.80E-07
IGLJ1	0.166582673	1.009982384	2.600019879	1.27E-10	3.51E-10
IGLJ2	0.469104599	2.130979611	2.18353524	6.48E-13	2.23E-12
IGLJ3	0.098529358	0.567239651	2.525332827	9.25E-09	2.15E-08
IGLV1-36	4.578316485	39.19559165	3.097802302	4.78E-08	1.04E-07
IGLV1-40	54.14012276	353.2123307	2.705765644	2.80E-14	1.08E-13
IGLV1-44	63.68446163	217.8073479	1.774039308	2.65E-10	7.08E-10
IGLV1-47	31.33336838	174.0315196	2.473576848	2.87E-12	9.27E-12
IGLV1-50	0.469057147	2.933150038	2.644615262	3.79E-11	1.09E-10
IGLV1-51	72.95112802	295.5150165	2.018229251	7.09E-12	2.20E-11
IGLV10-54	6.297315566	26.55780792	2.076327202	0.000156035	0.000244275
IGLV11-55	0.029205723	0.129884644	2.15290787	1.04E-06	2.00E-06
IGLV2-11	39.81978834	176.8497606	2.150966808	8.96E-10	2.29E-09
IGLV2-14	63.06865966	382.6944574	2.601197828	2.38E-12	7.74E-12
IGLV2-18	3.782529637	19.43953283	2.361570257	4.30E-08	9.40E-08
IGLV2-23	51.53359763	292.4069981	2.504392622	1.04E-11	3.18E-11
IGLV2-33	0.150127045	0.967265541	2.68772811	1.29E-09	3.25E-09
IGLV2-8	13.44128705	79.62082545	2.56647454	8.87E-11	2.48E-10
IGLV3-1	27.9342396	166.9578957	2.579377868	1.15E-12	3.85E-12
IGLV3-10	20.16926243	128.9177564	2.676220754	1.17E-09	2.95E-09
IGLV3-12	0.338307796	3.043339773	3.169247085	2.58E-12	8.38E-12
IGLV3-16	1.902871003	5.468888633	1.52306992	1.09E-08	2.52E-08
IGLV3-19	53.65556397	356.8314061	2.73344291	1.63E-12	5.39E-12
IGLV3-21	37.69806254	300.4172384	2.994405315	8.77E-15	3.56E-14
IGLV3-25	93.51505947	270.3410337	1.53150989	1.37E-10	3.75E-10
IGLV3-27	7.768913679	43.48264067	2.48465477	6.34E-07	1.25E-06
IGLV3-32	0.041392439	0.371053597	3.164188427	1.49E-10	4.06E-10
IGLV3-9	6.871342996	44.49953568	2.695126278	3.11E-14	1.20E-13
IGLV4-3	0.533411497	2.159644399	2.017472955	5.25E-06	9.47E-06
IGLV4-60	3.345980238	21.62681247	2.692320216	8.98E-07	1.74E-06
IGLV4-69	14.3246961	103.6970465	2.855798367	1.81E-11	5.38E-11
IGLV5-37	0.808278306	6.422139627	2.990130001	1.54E-06	2.92E-06
IGLV5-45	4.613155106	27.12389189	2.555738494	3.52E-08	7.77E-08
IGLV5-48	0.286093477	1.869826839	2.708346163	7.45E-08	1.60E-07
IGLV5-52	0.207758303	0.725725259	1.804517346	2.14E-05	3.64E-05
IGLV6-57	17.9916043	124.6805839	2.792841075	8.93E-13	3.03E-12
IGLV7-43	6.826440371	32.52159865	2.252192787	2.21E-08	4.97E-08
IGLV7-46	8.816454979	38.62858521	2.131398257	1.26E-08	2.90E-08
IGLV8-61	16.61476132	76.23480552	2.197984252	1.02E-06	1.97E-06
IGLV9-49	4.625059869	38.56410442	3.059714662	1.13E-06	2.17E-06
CMA1	0.774337107	0.257760444	-1.586930892	2.31E-12	7.52E-12
CCN1	219.92048	78.8108913	-1.480515038	1.89E-18	1.10E-17
EDN1	47.06018539	13.16776167	-1.837496875	2.09E-22	1.87E-21
EDN2	1.09452354	4.620958217	2.077889062	4.23E-09	1.02E-08
EDN3	0.548232667	0.092505868	-2.567171513	3.14E-28	6.54E-27
FGF10	1.03055199	0.155689126	-2.726677195	9.52E-32	4.79E-30
PROK2	0.703308415	0.192464915	-1.869562001	8.84E-15	3.59E-14
SAA1	6.481858297	26.28613463	2.019822623	0.000340161	0.000514069
SAA2	1.099715268	3.705003185	1.752344744	2.10E-05	3.58E-05
SEMA3A	0.764707047	2.870939535	1.908543871	0.000203595	0.000315081
SEMA3B	18.93284847	7.015992979	-1.432172274	4.48E-23	4.34E-22
SEMA3D	1.100681527	0.537950227	-1.032852498	2.78E-17	1.44E-16
SEMA3G	15.11747364	1.780951606	-3.085496844	4.55E-32	2.54E-30
SEMA4B	9.352984797	30.99749853	1.728653049	1.86E-25	2.44E-24
SEMA4C	5.884484203	11.98607435	1.026371359	1.56E-19	1.01E-18
SEMA5A	10.83931453	2.097461865	-2.369557038	4.32E-31	1.79E-29
SEMA6A	4.611715981	0.87783023	-2.393289807	1.42E-30	5.13E-29
SEMA6D	2.862559159	0.774092009	-1.886728548	1.91E-26	2.91E-25
SEMA7A	2.368736881	5.125548588	1.113588471	5.99E-06	1.08E-05
SLIT2	13.11457268	2.626407609	-2.32000806	7.11E-32	3.75E-30
TNC	11.52425436	38.07028911	1.723992118	6.61E-06	1.18E-05
C5AR1	32.14264576	9.266556535	-1.794383451	3.00E-30	9.93E-29
CCRL2	7.053489254	2.660242431	-1.406779387	5.33E-27	8.85E-26
CX3CR1	3.997152686	1.461474418	-1.451548107	9.14E-17	4.50E-16
ACKR1	29.49096631	6.409566162	-2.20197448	3.73E-25	4.68E-24
EDNRB	34.73588517	3.428070331	-3.340958248	4.13E-35	1.91E-32
FPR1	18.99578775	5.684835963	-1.740488915	2.37E-21	1.87E-20
FPR2	6.190164153	0.930407393	-2.734043201	5.81E-30	1.78E-28
GPR17	0.950787049	0.265354264	-1.841202519	2.20E-23	2.20E-22
CXCR2	3.06005669	0.56760511	-2.430598896	4.92E-28	9.87E-27
PLXNA3	2.946945073	6.621780018	1.167998913	2.79E-16	1.31E-15
PLXNB3	0.308533913	3.525339102	3.514261056	1.73E-22	1.56E-21
ROBO2	1.424084	0.550954832	-1.370028291	6.19E-22	5.23E-21
ADM2	0.35674274	4.35482333	3.609658215	2.97E-33	2.93E-31
AGRP	4.688614742	0.676120014	-2.793810482	2.49E-30	8.46E-29
AGT	1.646393729	15.75874636	3.258771473	5.98E-08	1.29E-07
AMH	0.147956964	0.552795319	1.901567793	0.016882645	0.021121131
ANGPTL5	0.373087361	0.077475021	-2.267710341	4.42E-25	5.48E-24
ANGPTL7	1.450444998	0.162523713	-3.157773457	1.59E-31	7.48E-30
APLN	12.1070185	4.227024827	-1.518129137	2.76E-15	1.18E-14
MANF	15.18341508	42.95313668	1.500267168	5.45E-32	2.97E-30
ARTN	0.147399817	1.064608522	2.852516381	3.05E-20	2.14E-19
BDNF	1.412052242	0.308033755	-2.196633109	4.34E-28	8.77E-27
BMP2	22.65256151	7.367020113	-1.62052111	1.39E-23	1.43E-22
BMP8A	0.166142253	0.935770888	2.493736324	1.05E-23	1.10E-22
BMP8B	0.707310412	1.846432098	1.384324805	6.60E-18	3.63E-17
CALCB	0.016920342	0.354507985	4.388987485	7.08E-05	0.000114709
CAT	100.3874402	29.61702847	-1.761079975	1.95E-35	1.34E-32
CD70	0.33392439	0.865163567	1.37345144	1.69E-05	2.91E-05
CGA	0.012661109	6.373583388	8.975557099	2.85E-06	5.27E-06
CGB7	0.045046557	0.141738851	1.653746524	1.39E-07	2.91E-07
CHGB	0.17881836	10.72120762	5.905828735	0.002997999	0.004099223
CLCF1	4.937565288	10.35771214	1.06883364	2.41E-12	7.83E-12
CMTM1	0.374648914	0.936498131	1.321736847	3.44E-20	2.40E-19
CMTM2	1.465564431	0.336864956	-2.121214136	4.68E-26	6.77E-25
CORT	0.109510254	0.223024105	1.026133679	1.00E-08	2.33E-08
CSF3	28.53874814	1.320250493	-4.434038467	1.16E-18	6.93E-18
CCN2	235.7740195	85.93368523	-1.456109082	2.96E-20	2.08E-19
EGF	0.341358103	1.796843061	2.396106504	1.41E-13	5.13E-13
FAM3C	8.524795322	22.00807334	1.368295751	5.59E-22	4.76E-21
FGF11	0.022391735	0.22846748	3.350950618	1.88E-26	2.86E-25
FGF13	0.209256846	0.443648489	1.08414223	0.009781674	0.012622167
FGF14	0.597797503	0.292548104	-1.030983004	1.07E-14	4.32E-14
FGF19	0.001241771	1.144492875	9.848093247	2.32E-16	1.10E-15
FGF20	0.030628917	0.196869654	2.684274481	3.30E-06	6.08E-06
FGF5	0.002211354	0.136651485	5.949427136	8.20E-10	2.10E-09
VEGFD	25.35072017	2.410043511	-3.394895634	3.22E-34	5.77E-32
FIGNL2	0.129423066	0.326344781	1.334302205	0.012576766	0.015999658
GAL	0.065680963	2.796339074	5.411920209	9.03E-18	4.91E-17
GDF10	11.55085478	1.429491683	-3.014425486	5.40E-33	4.62E-31
GDNF	0.027790607	0.244226638	3.135551308	1.06E-13	3.89E-13
GMFG	39.01316678	15.55400303	-1.326675185	2.31E-28	4.98E-27
GPI	18.00716305	42.69693916	1.245561741	1.37E-28	3.08E-27
GREM1	0.131946077	4.714220764	5.158998959	2.67E-28	5.67E-27
HBEGF	49.23504973	9.127159073	-2.431447934	1.38E-29	3.89E-28
HDGF	50.97307983	113.033437	1.148942177	6.55E-29	1.59E-27
IFNE	0.024970409	0.212850042	3.091546017	0.001929898	0.002691908
IL11	0.095134483	0.717279702	2.914495529	7.05E-21	5.29E-20
IL17C	0.031169624	0.665375819	4.415956785	2.12E-16	1.01E-15
IL17D	1.185325095	0.432552518	-1.454335585	1.87E-28	4.07E-27
IL36RN	0.013010205	1.077615266	6.372054744	1.47E-19	9.55E-19
IL37	0.138974738	12.55855224	6.497703682	1.19E-13	4.36E-13
IL36G	0.022258495	0.52254094	4.553116145	4.77E-17	2.41E-16
IL23A	0.543311255	2.612149192	2.265386459	1.41E-25	1.88E-24
IL33	34.45372644	9.201807703	-1.904670817	2.04E-29	5.51E-28
IL34	4.524821456	2.068750158	-1.129101444	2.11E-21	1.68E-20
INHA	0.086599977	6.965934769	6.329806506	6.79E-16	3.08E-15
INHBB	4.473433575	10.3519345	1.210445894	0.000239768	0.000368348
INHBE	0.068631063	0.334641942	2.285684675	0.000147973	0.000232283
INSL3	0.111188624	0.508627471	2.193600193	9.41E-24	9.91E-23
INSL4	0.008364961	2.66263342	8.314279286	1.09E-05	1.91E-05
KL	3.741415339	0.827148138	-2.177366494	4.92E-31	1.99E-29
LEFTY2	1.5467701	0.463353309	-1.739074202	2.97E-22	2.62E-21
LHB	0.095016735	0.461667887	2.28060185	3.56E-16	1.66E-15
LTBP4	54.02109508	12.8144453	-2.075751855	4.65E-31	1.90E-29
MDK	16.85298103	152.9470067	3.181956162	4.49E-30	1.43E-28
MIA	0.076116592	1.201875658	3.980932877	0.015351691	0.019309321
NDP	0.081567135	0.835803275	3.357103519	0.000852338	0.001236967
NPPC	0.076502162	0.211239886	1.465309853	0.003877139	0.005232088
NRG1	1.009734139	0.385504357	-1.389156414	1.05E-25	1.42E-24
NRG3	0.394579581	0.080479516	-2.293622761	2.38E-29	6.34E-28
OGN	9.407155427	2.380191607	-1.982680825	1.25E-24	1.46E-23
OXT	0.084438398	0.393143063	2.21908329	5.31E-05	8.70E-05
ENDOU	0.234216876	0.089934342	-1.380901007	5.01E-23	4.83E-22
PDGFB	16.21705444	6.406811141	-1.339833433	2.92E-21	2.28E-20
PDGFRL	2.442654569	7.366385755	1.592507091	6.34E-17	3.17E-16
PGF	0.793965559	2.314486074	1.54354355	1.31E-15	5.79E-15
PMCH	0.04984406	0.146219797	1.552645172	1.49E-10	4.06E-10
PNOC	0.284505964	0.899527435	1.660708387	5.23E-12	1.64E-11
PTHLH	0.302626035	2.213649756	2.870818965	1.08E-10	3.01E-10
REG1A	0.021771002	4.748961999	7.76906058	0.012506934	0.015918355
RETN	28.16355629	4.006317667	-2.813480794	6.02E-30	1.84E-28
RETNLB	0.003044999	0.114548738	5.233375927	1.35E-09	3.39E-09
RLN3	0.070727765	0.483758521	2.773938502	1.52E-07	3.17E-07
SCG2	0.924061607	9.148279977	3.307439575	0.018332166	0.022834422
SCT	0.583904389	1.284634062	1.137553396	8.54E-06	1.51E-05
SPP1	9.264319714	288.483984	4.960662373	2.02E-30	7.02E-29
TGFA	3.012568898	8.889685789	1.56113819	1.43E-13	5.19E-13
THPO	0.151484475	1.366850566	3.173613678	5.55E-07	1.10E-06
TNFSF12	29.6930039	14.15270194	-1.069045542	1.09E-30	4.04E-29
TNFSF13	20.37976356	9.728410973	-1.066861233	1.49E-28	3.33E-27
TRH	0.241465001	0.102870375	-1.230986523	0.000345904	0.000522337
TSLP	0.490266139	0.16434191	-1.576864684	4.00E-24	4.38E-23
UCN	0.532873847	1.545470869	1.536180525	2.44E-12	7.91E-12
UCN2	0.019724927	0.364770935	4.2088989	2.00E-18	1.16E-17
UTS2	0.111391217	0.2692197	1.273148494	0.014539529	0.0183427
VGF	0.038337162	2.473861955	6.011877649	2.41E-21	1.90E-20
VIP	0.319962919	0.121091067	-1.401812279	1.35E-15	5.95E-15
ACVRL1	35.97117178	6.714143768	-2.421565822	1.97E-34	4.55E-32
ADCYAP1R1	0.434891539	0.110091793	-1.981948721	1.15E-24	1.35E-23
ADRB1	10.99532542	1.421175347	-2.951733831	2.25E-32	1.46E-30
ADRB2	12.79608525	1.714630538	-2.899732861	1.22E-35	1.20E-32
AGTR1	2.258444924	0.71142873	-1.666538591	8.88E-28	1.69E-26
AGTR2	12.89537538	2.667768818	-2.273148213	6.63E-26	9.37E-25
ANGPT1	7.551169441	1.782535953	-2.082768915	5.35E-30	1.67E-28
ANGPT4	1.583687711	0.095916746	-4.045361356	1.09E-33	1.35E-31
ANGPTL1	3.948109068	0.953698685	-2.049556412	3.84E-30	1.24E-28
ANGPTL3	0.007607436	0.187820989	4.625804124	6.46E-14	2.42E-13
ANGPTL4	7.903414714	23.79498419	1.590109479	3.12E-08	6.92E-08
APLNR	9.787105634	3.811439658	-1.360546235	8.73E-11	2.44E-10
AVPR2	1.234203407	0.358546932	-1.783346305	1.39E-27	2.55E-26
BMPR2	21.55282347	9.606106103	-1.16585323	1.28E-25	1.72E-24
CALCRL	33.98864064	5.579715799	-2.606789117	2.52E-33	2.62E-31
CNTFR	1.343903332	0.284259894	-2.2411469	1.71E-26	2.62E-25
CRIM1	29.18136085	12.78886251	-1.190159212	5.10E-26	7.32E-25
CRLF1	2.782904119	47.79735961	4.102267816	1.74E-06	3.28E-06
CRLF2	0.190720992	0.541333351	1.505053632	0.030722216	0.037239587
ENG	107.3439278	38.43001407	-1.481935174	4.41E-29	1.12E-27
FGFR2	11.32281131	3.679553508	-1.621629585	5.42E-28	1.08E-26
FGFR4	16.10981295	3.229637941	-2.318495398	1.38E-30	5.02E-29
FLT4	5.512185542	2.35969727	-1.224022665	1.75E-20	1.26E-19
GALR2	0.054952345	0.294528213	2.422152873	3.46E-10	9.16E-10
GHR	1.403241775	0.393606381	-1.833938088	6.25E-30	1.89E-28
GNRHR	0.033694366	0.187068181	2.472984892	1.83E-05	3.14E-05
GPER1	4.680060795	1.129034924	-2.051437158	2.45E-26	3.67E-25
HNF4G	0.16859561	2.078447485	3.623867424	6.50E-26	9.20E-25
HTR3A	0.053750719	3.456097915	6.006716229	5.86E-28	1.16E-26
HTR3C	1.719445123	0.082687022	-4.378138349	2.56E-33	2.64E-31
IL12RB2	0.118666418	0.367805746	1.632032297	1.48E-06	2.80E-06
IL17RD	0.352580676	0.928070883	1.396281593	1.06E-11	3.23E-11
IL18R1	3.344256583	1.348027941	-1.31083514	3.35E-14	1.29E-13
IL1RL1	9.333197656	1.435899068	-2.700417106	1.88E-24	2.15E-23
IL1RL2	0.25857038	1.424421888	2.461747584	8.21E-27	1.33E-25
IL20RA	5.973712631	2.0115178	-1.570343333	6.79E-22	5.72E-21
IL20RB	0.27396041	4.214733149	3.943401961	3.21E-17	1.65E-16
IL22RA1	0.569132758	1.637475703	1.524636374	0.015199792	0.019127669
IL22RA2	0.0395905	0.583669874	3.881926426	5.95E-24	6.40E-23
IL2RA	1.2071088	3.61851428	1.583841749	2.09E-14	8.20E-14
IL31RA	0.048590319	0.891306403	4.197180672	6.68E-15	2.75E-14
IL3RA	19.35249008	6.591672062	-1.553802835	5.83E-32	3.15E-30
IL5RA	1.451709794	0.379509808	-1.935544003	1.28E-21	1.05E-20
LEPR	6.491099203	1.9841326	-1.70995436	2.88E-29	7.54E-28
LGR4	1.731151897	12.40607944	2.841243046	2.83E-33	2.84E-31
LIFR	17.34583142	6.455245208	-1.42604519	5.24E-24	5.67E-23
MC1R	0.45317949	1.118391079	1.303270285	1.95E-15	8.44E-15
MCHR1	0.073347106	0.323986295	2.143120838	1.94E-16	9.25E-16
MET	17.25153825	46.31649804	1.424801169	0.000129599	0.00020458
MTNR1A	0.011285478	0.172213113	3.931655524	1.33E-12	4.44E-12
NPR1	15.71264022	2.85176249	-2.461999883	2.40E-33	2.56E-31
NPR3	6.926213373	2.19864633	-1.655451279	6.84E-22	5.76E-21
NR1I2	0.038564131	0.2592816	2.749188317	0.008149433	0.010613141
NR1I3	0.089296543	0.184445823	1.046520894	1.78E-09	4.42E-09
NR2F6	11.2473882	23.73528712	1.077443475	1.40E-22	1.28E-21
NR4A1	54.33046459	17.43632193	-1.639665638	1.87E-16	8.96E-16
NR4A3	10.51353779	2.472052147	-2.088467134	3.04E-17	1.56E-16
NR5A2	1.163748488	0.57715869	-1.011739345	1.22E-08	2.81E-08
OPRD1	0.045165824	0.250646832	2.472352554	1.51E-05	2.61E-05
OSMR	16.43873992	33.54938726	1.029186702	1.51E-12	5.02E-12
PGR	0.58614569	0.202773732	-1.531388528	3.29E-25	4.16E-24
PTGER4	10.43942737	3.915182029	-1.414891289	5.99E-29	1.47E-27
PTGFR	1.749177159	0.864843805	-1.016164911	2.91E-23	2.88E-22
PTH1R	3.180508222	0.944785122	-1.751199166	3.13E-29	8.11E-28
RXFP1	1.790999986	0.233077873	-2.941881371	1.09E-32	8.12E-31
RXRG	2.490991768	0.535381464	-2.218081158	1.06E-28	2.46E-27
S1PR1	51.13113288	7.960642174	-2.68324527	3.93E-35	1.85E-32
SSTR1	4.692430368	1.094114484	-2.100571632	1.18E-26	1.86E-25
SSTR2	0.166011623	0.359956363	1.116537764	2.02E-06	3.79E-06
TEK	21.01196578	2.463381379	-3.092499233	3.22E-35	1.58E-32
TGFBR2	116.1314776	40.60868092	-1.515899	7.55E-34	1.04E-31
TGFBR3	10.69423771	2.056042401	-2.378891728	1.69E-32	1.18E-30
TIE1	14.52681522	4.059271704	-1.839425635	9.90E-32	4.95E-30
TNFRSF11A	0.496484269	1.25737144	1.340590985	1.22E-12	4.09E-12
TNFRSF13C	0.738837761	1.591199606	1.106785318	3.62E-13	1.27E-12
TNFRSF17	0.96690097	3.86210946	1.997949013	5.76E-12	1.80E-11
TNFRSF18	0.954041822	6.548463316	2.779031983	1.77E-23	1.79E-22
TNFRSF21	13.88858219	60.25666231	2.117221433	3.69E-31	1.56E-29
TNFRSF25	1.011618861	4.172715586	2.044320749	2.96E-20	2.08E-19
TNFRSF9	0.447005796	1.305416449	1.546144682	3.71E-11	1.07E-10
TSHR	0.026273522	0.250817491	3.254956447	5.56E-17	2.79E-16
TUBB3	0.068728281	2.033852888	4.88716765	4.81E-33	4.23E-31
VIPR1	19.63259566	2.312036078	-3.086015111	3.42E-29	8.79E-28
ICAM2	8.86095761	3.665395135	-1.273493889	2.95E-27	5.09E-26
ITGAL	13.57203778	6.574239127	-1.045741513	2.62E-19	1.67E-18
PAK1	5.985776949	14.75735556	1.301823796	1.99E-31	9.03E-30
TYROBP	225.4781763	89.20492193	-1.337792585	3.66E-24	4.02E-23
FCGR3A	84.56689644	39.0017223	-1.116555199	8.36E-20	5.58E-19
FCGR3B	4.111799511	0.910605322	-2.174872125	4.07E-18	2.28E-17
SHC3	3.220746841	1.008394376	-1.675335288	1.43E-25	1.91E-24
CD244	1.764186525	0.773246699	-1.190002428	1.64E-17	8.66E-17
PRKCG	0.019185269	0.133414725	2.797846984	3.16E-11	9.19E-11
SH2D1B	0.928149827	0.291013568	-1.673271295	2.77E-22	2.45E-21
PRF1	15.13222622	6.874339916	-1.138331154	6.67E-16	3.02E-15
PAK6	0.042862112	0.108393513	1.338503562	8.74E-20	5.83E-19
CTLA4	0.975380223	2.222657595	1.18824909	2.14E-09	5.27E-09
CBLC	1.35050109	13.40632465	3.311347066	3.03E-30	9.99E-29
CDK4	13.16529815	28.2583258	1.1019358	7.45E-22	6.24E-21
PDK1	0.666273464	2.481857004	1.897233653	1.33E-30	4.87E-29
PRKCQ	4.26851122	1.602126398	-1.413744999	3.24E-27	5.55E-26
TRAJ1	0.231116017	0.636745664	1.462099985	0.013210214	0.01675808
TRAV1-1	0.14617374	0.294183191	1.009030663	0.002708166	0.003719101
TRAV18	0.082849565	0.210061844	1.34224811	0.000474013	0.000706691
TRGJP2	5.330452383	1.223144605	-2.123663001	3.13E-22	2.76E-21
TRGJP1	0.550974676	0.12422623	-2.149016186	2.40E-17	1.24E-16
CLEC4E	4.864319153	1.735801398	-1.486635997	3.42E-21	2.66E-20
SKP2	2.257472866	5.941724637	1.396173099	2.45E-19	1.57E-18
CEACAM8	0.94575016	0.244336138	-1.952591856	6.81E-14	2.55E-13
CTSK	20.54750641	42.69570368	1.055127581	9.40E-08	2.00E-07
FCN3	99.95151687	4.907226956	-4.34824856	5.45E-31	2.18E-29
OAS3	8.345688814	16.80137933	1.009476645	4.12E-09	9.93E-09
IRAK1	18.42885169	47.11494004	1.354218429	6.37E-30	1.92E-28
AIM2	0.743315271	5.76913285	2.956308333	7.49E-15	3.06E-14
ZBTB16	4.130128305	1.087364438	-1.92535105	9.47E-21	6.98E-20
CLEC6A	0.731480627	0.258314761	-1.501689571	1.69E-14	6.69E-14
MIR23A	4.366562464	1.318446256	-1.727659215	1.56E-12	5.18E-12
ADCY8	0.725388217	0.07975704	-3.185069543	2.99E-32	1.82E-30
CCNA2	0.970357139	7.966554684	3.0373682	1.99E-32	1.33E-30
SAMHD1	55.31868559	27.26211267	-1.02086951	4.30E-25	5.35E-24
IRF4	1.298382905	2.80370687	1.110619612	0.001379331	0.001954749
MIR499A	0.2631077	0.5792686	1.138578994	0.035017132	0.04216032
TRAF2	4.225667847	9.311616108	1.13985221	9.70E-23	9.02E-22
PRKDC	6.825312797	16.49468986	1.273034582	4.75E-21	3.63E-20
CLEC4D	0.568089879	0.279855877	-1.021435154	3.00E-11	8.76E-11
PIAS3	5.89888939	13.49010922	1.193386767	4.21E-27	7.07E-26
UCHL1	2.681410525	33.20264225	3.630234037	4.38E-11	1.26E-10
TRIM45	0.571925483	1.565361054	1.452596363	1.21E-19	7.95E-19
TRIM6	0.812754905	2.003650658	1.30173873	2.87E-09	7.00E-09
TRIM9	0.057739107	0.424462368	2.878015951	1.71E-07	3.55E-07
TRIM71	0.537083225	0.200558648	-1.421121483	3.98E-23	3.88E-22
TRIM58	0.728137117	0.196392689	-1.890468925	9.19E-30	2.69E-28
TRIM47	7.442347339	16.33806527	1.134407524	2.38E-17	1.23E-16
TRIM15	0.008203101	0.728591765	6.472797416	3.95E-15	1.66E-14
MAP1LC3C	4.925598966	2.106402052	-1.225518339	1.18E-17	6.32E-17
NLRC4	4.810962356	1.295405818	-1.892921382	1.90E-32	1.28E-30
CFTR	5.337598153	2.55431829	-1.063252386	1.05E-16	5.15E-16
OLFM4	0.062276862	5.881221436	6.561275749	0.027385389	0.033406936
ACE2	0.813733708	2.762075838	1.763124272	0.016022674	0.02009858
P2RY14	3.535963902	1.449162717	-1.286883952	1.57E-22	1.43E-21
E2F1	3.161229729	9.782405191	1.629703342	1.38E-17	7.35E-17
LST1	18.83927917	8.171182887	-1.205126918	3.56E-22	3.11E-21
RHBDF2	3.881094136	7.934030912	1.031590592	2.92E-17	1.50E-16
DUSP1	453.1933373	165.3016881	-1.455025194	8.44E-22	7.02E-21
CLEC9A	0.402681222	0.187664058	-1.101485833	1.50E-15	6.58E-15
PACSIN1	0.098224255	0.60792105	2.629732743	3.24E-20	2.26E-19
ZBP1	0.466959708	1.218957397	1.384277727	1.02E-09	2.59E-09
JAK3	1.925972931	4.625203628	1.263929457	3.54E-18	2.00E-17
WNT3A	5.128756637	0.336272205	-3.930907677	1.69E-34	4.24E-32
HSP90B1	115.4289439	243.8431283	1.078948291	2.82E-27	4.89E-26
TRPM2	1.05677119	2.756340131	1.383090886	7.93E-15	3.23E-14
LRRK2	30.71856166	8.595665808	-1.837429368	1.99E-26	3.03E-25
UNC5CL	0.596930195	5.676978369	3.249489107	7.93E-30	2.36E-28
PROS1	27.64183356	10.85358115	-1.348682177	2.49E-29	6.62E-28
GAS6	53.43857966	17.717105	-1.592738778	3.03E-32	1.84E-30
CD300LF	13.64143586	4.480086904	-1.606396884	1.35E-28	3.06E-27
APOBEC3B	0.939024559	4.886080887	2.379442951	7.02E-16	3.18E-15
CDKN2A	0.498778241	6.306164752	3.660292428	1.45E-14	5.76E-14
DCN	80.76485169	32.34610197	-1.320135715	4.60E-22	3.97E-21
PLA2G4A	3.678173458	21.35451895	2.537479977	8.18E-13	2.79E-12
PPARGC1B	1.129738844	0.47524309	-1.249251754	1.29E-19	8.46E-19
GATA6	11.99963915	3.945991433	-1.604531293	2.71E-28	5.76E-27
SNCA	1.880943654	0.741169444	-1.343581323	3.54E-26	5.21E-25
F11	2.546959083	0.420836303	-2.597444715	7.91E-30	2.36E-28
HSPD1	31.14984034	83.49158955	1.422406108	7.94E-33	6.30E-31
CD5L	1.171698847	0.08024746	-3.868002278	3.47E-34	6.13E-32
KCNJ8	12.64364459	5.911571511	-1.09679878	1.98E-24	2.25E-23
JAM3	8.849478458	4.280055387	-1.047962966	1.21E-20	8.87E-20
PMAIP1	2.999817119	10.3945737	1.792884136	2.62E-14	1.02E-13
MIR23B	1.189215068	0.590013607	-1.011189516	9.04E-08	1.92E-07
PTGES	2.899784763	24.65238982	3.087709785	1.04E-28	2.43E-27
FCN1	8.295384153	2.791796537	-1.571114989	4.17E-20	2.88E-19
SRXN1	0.5942647	1.708452026	1.523512146	1.01E-05	1.77E-05
C1QB	427.7749051	158.0550623	-1.436424608	9.56E-24	1.01E-22
C1QA	436.3972288	163.6434866	-1.41508576	8.49E-26	1.17E-24
MAP2K6	0.519413653	1.307807472	1.332194331	4.05E-06	7.37E-06
MMP7	10.86303213	49.38746848	2.184718171	4.77E-06	8.64E-06
NLRP11	0.010053569	0.211968501	4.398070201	3.36E-05	5.61E-05
SELE	4.651573852	0.685797754	-2.761863848	5.67E-11	1.61E-10
RCAN1	17.65876169	5.64303481	-1.645841025	5.01E-27	8.35E-26
ABCG1	16.80067229	7.132910193	-1.23595625	1.64E-26	2.51E-25
MEFV	0.943032514	0.333275435	-1.500592528	2.85E-25	3.65E-24
SMAD6	8.32841061	1.554738975	-2.421368812	1.71E-28	3.76E-27
STAP2	5.799786051	12.31633625	1.086501573	2.87E-20	2.02E-19
CD36	19.92681363	2.925336491	-2.768036549	5.72E-33	4.83E-31
BCL2A1	20.93467451	9.994504396	-1.066687553	5.47E-16	2.51E-15
ACHE	0.852870212	5.110213651	2.582985493	3.06E-08	6.80E-08
TRAIP	0.442935142	1.714062478	1.952252327	5.77E-32	3.12E-30
CAV1	344.7296695	34.83055361	-3.307040162	1.09E-35	1.18E-32
SIRPA	25.99413729	12.09253297	-1.104069804	2.88E-24	3.22E-23
SOCS2	12.09274208	3.492337058	-1.791876709	4.04E-23	3.94E-22
CAMK2A	0.286126673	0.109478879	-1.386001424	2.55E-23	2.54E-22
LY86	19.44193941	8.213822954	-1.243046384	2.48E-23	2.47E-22
CASP12	0.749097273	0.14936516	-2.326309398	4.70E-30	1.49E-28
FLI1	8.150834576	2.86078052	-1.510538969	8.93E-31	3.39E-29
CTNNAL1	29.24189932	12.15881426	-1.266034477	2.98E-26	4.43E-25
GRK5	16.5577189	3.246859881	-2.3503869	2.35E-34	5.03E-32
GJA1	82.93234508	39.40576479	-1.073528187	2.52E-19	1.61E-18
RUSC1	4.466120475	10.79669862	1.273496164	6.63E-31	2.61E-29
TRAF5	1.220595239	3.421160278	1.486900826	5.49E-21	4.16E-20
C4BPB	0.72351481	3.652067507	2.33561898	0.000948906	0.001369969
TRIB3	4.257256424	11.34729787	1.414352896	6.56E-17	3.28E-16
SIGLEC11	1.592563044	0.331489105	-2.264317126	1.11E-29	3.18E-28
SIGLEC7	3.217806085	1.574119443	-1.031532372	3.45E-15	1.46E-14
SIGLEC6	1.10394399	0.526184079	-1.069027475	3.61E-17	1.84E-16
SIGLEC5	0.614558831	0.234622004	-1.389212805	1.65E-16	7.93E-16
SIGLEC1	9.339364153	4.451621861	-1.068993281	1.38E-18	8.16E-18
C8B	5.734440806	1.011298069	-2.503444531	6.23E-26	8.83E-25
CARD16	10.84783047	4.812945875	-1.172414434	1.61E-26	2.48E-25
CFB	1.854891059	7.382979463	1.992868688	4.82E-18	2.69E-17
MST1R	4.140523881	9.410391173	1.184441378	2.47E-14	9.63E-14
CFP	3.112275407	0.827749093	-1.910704301	3.26E-31	1.41E-29
EGR1	251.2285131	75.68862764	-1.730851757	1.87E-15	8.14E-15
F2RL2	0.343700644	0.943135591	1.456312641	0.000166635	0.000260041
F2RL3	5.775988371	1.754005116	-1.719414882	9.58E-13	3.24E-12
CD27	2.834097078	7.695283316	1.441085266	1.50E-11	4.50E-11
CEACAM1	2.451078271	11.42691692	2.220947744	4.75E-25	5.87E-24
CASP6	6.624279525	13.99302124	1.078872032	3.68E-29	9.42E-28
HMGB3	6.458027068	79.15707815	3.615552968	5.72E-32	3.11E-30
HMGB2	16.45552254	33.21375279	1.013208901	6.00E-15	2.48E-14
PLK1	0.577680658	5.911287288	3.355128242	2.65E-34	5.37E-32
WDR62	0.259352356	1.482098048	2.514655512	3.67E-27	6.22E-26
YJEFN3	0.494851409	1.054162	1.091029302	4.91E-05	8.08E-05
UBD	3.650097005	13.54786305	1.892058598	6.83E-08	1.47E-07
CD300E	2.881826222	1.239954338	-1.216696348	7.33E-18	4.01E-17
RASGEF1B	5.848927407	2.418336703	-1.27415696	7.09E-27	1.16E-25
NOXA1	3.330621119	9.423915902	1.500535418	8.55E-15	3.48E-14
TRPV2	25.84373078	7.796904936	-1.728840902	2.94E-32	1.80E-30
ATF3	45.00647798	14.52568399	-1.631526571	1.99E-15	8.60E-15
TPSB2	35.21106854	10.92155403	-1.688850856	1.89E-19	1.22E-18
GAB1	5.86763461	2.626207188	-1.159798296	3.80E-27	6.42E-26
SPI1	55.47071559	20.66884581	-1.424268509	3.00E-27	5.16E-26
NLRP7	0.042293751	0.185966314	2.136524892	5.36E-07	1.06E-06
ETS1	33.07688627	16.42862864	-1.009611374	1.10E-20	8.08E-20
OTUB2	0.394360336	1.034672438	1.391587745	2.62E-22	2.33E-21
XDH	0.236332783	4.310917427	4.189103258	3.48E-28	7.17E-27
TLR10	0.44719002	1.155136784	1.3691038	1.11E-09	2.81E-09
C7	56.93572898	18.66390731	-1.609083226	2.31E-22	2.06E-21
C6	3.371739104	0.899317813	-1.906589959	3.45E-14	1.33E-13
SCAMP5	1.497099822	3.853064964	1.363836092	6.97E-17	3.47E-16
NCKAP1L	10.89143776	5.096608673	-1.095584925	4.94E-22	4.24E-21
BMX	1.612946127	0.778033802	-1.051793513	3.80E-27	6.42E-26
SERPING1	211.8979105	88.79787443	-1.254772313	9.78E-30	2.84E-28
PRKCE	6.250741475	1.944671919	-1.684500553	1.28E-31	6.14E-30
SLAMF9	0.250731086	1.034904522	2.045284894	9.79E-12	3.00E-11
SLAMF7	4.3849054	10.70313467	1.287415762	9.03E-09	2.11E-08
