# Supplementary material for: An immune gene signature to predict prognosis and immunotherapeutic response in lung adenocarcinoma
Source: Sci Rep. 2022 May 17;12:8230. doi: 10.1038/s41598-022-12301-6 (PMC9114138; doi:10.1038/s41598-022-12301-6)
Supplement: Supplementary file 3 — Supplementary Tables. [file 41598_2022_12301_MOESM3_ESM.zip › Supplementary Tables/Table S4.xls]

Tables S4. Results of GO enrichment analysis of DEIRGs
ONTOLOGY	ID	Description	GeneRatio	BgRatio	pvalue	p.adjust	qvalue	geneID	Count
BP	GO:0006959	humoral immune response	143/655	380/18862	2.13E-111	9.95E-108	6.55E-108	HLA-E/IFNG/LTA/CAMP/PPBP/CXCL14/SLPI/CXCL10/CXCL9/CXCL13/CXCL2/PF4/CXCL3/DEFA3/LCN2/COLEC10/S100A12/SFTPD/BPIFB2/PGLYRP1/S100A7/PGLYRP3/PGLYRP4/WFDC2/IL6/A2M/LTF/BPIFA1/C8G/CTSG/BPIFA2/SLC11A1/MASP1/PDCD1/CCL2/CD19/IGHA1/IGHA2/IGHD/IGHG1/IGHG2/IGHG3/IGHG4/IGHM/IGHV1-18/IGHV1-24/IGHV1-3/IGHV1-45/IGHV1-58/IGHV1-69/IGHV2-26/IGHV2-5/IGHV2-70/IGHV3-11/IGHV3-13/IGHV3-15/IGHV3-16/IGHV3-20/IGHV3-21/IGHV3…	143
BP	GO:0006956	complement activation	106/655	178/18862	3.62E-109	8.44E-106	5.55E-106	COLEC10/A2M/C8G/MASP1/CD19/IGHA1/IGHA2/IGHD/IGHG1/IGHG2/IGHG3/IGHG4/IGHM/IGHV1-18/IGHV1-24/IGHV1-3/IGHV1-45/IGHV1-58/IGHV1-69/IGHV2-26/IGHV2-5/IGHV2-70/IGHV3-11/IGHV3-13/IGHV3-15/IGHV3-16/IGHV3-20/IGHV3-21/IGHV3-23/IGHV3-30/IGHV3-33/IGHV3-35/IGHV3-38/IGHV3-43/IGHV3-48/IGHV3-49/IGHV3-53/IGHV3-64/IGHV3-66/IGHV3-7/IGHV3-72/IGHV3-73/IGHV3-74/IGHV4-28/IGHV4-31/IGHV4-34/IGHV4-39/IGHV4-4/IGHV4-59/IGHV4-…	106
BP	GO:0006958	complement activation, classical pathway	95/655	141/18862	1.88E-105	2.93E-102	1.93E-102	C8G/IGHA1/IGHA2/IGHD/IGHG1/IGHG2/IGHG3/IGHG4/IGHM/IGHV1-18/IGHV1-24/IGHV1-3/IGHV1-45/IGHV1-58/IGHV1-69/IGHV2-26/IGHV2-5/IGHV2-70/IGHV3-11/IGHV3-13/IGHV3-15/IGHV3-16/IGHV3-20/IGHV3-21/IGHV3-23/IGHV3-30/IGHV3-33/IGHV3-35/IGHV3-38/IGHV3-43/IGHV3-48/IGHV3-49/IGHV3-53/IGHV3-64/IGHV3-66/IGHV3-7/IGHV3-72/IGHV3-73/IGHV3-74/IGHV4-28/IGHV4-31/IGHV4-34/IGHV4-39/IGHV4-4/IGHV4-59/IGHV4-61/IGHV5-51/IGHV6-1/IGH…	95
BP	GO:0002455	humoral immune response mediated by circulating immunoglobulin	96/655	156/18862	1.00E-100	1.17E-97	7.70E-98	LTA/C8G/IGHA1/IGHA2/IGHD/IGHG1/IGHG2/IGHG3/IGHG4/IGHM/IGHV1-18/IGHV1-24/IGHV1-3/IGHV1-45/IGHV1-58/IGHV1-69/IGHV2-26/IGHV2-5/IGHV2-70/IGHV3-11/IGHV3-13/IGHV3-15/IGHV3-16/IGHV3-20/IGHV3-21/IGHV3-23/IGHV3-30/IGHV3-33/IGHV3-35/IGHV3-38/IGHV3-43/IGHV3-48/IGHV3-49/IGHV3-53/IGHV3-64/IGHV3-66/IGHV3-7/IGHV3-72/IGHV3-73/IGHV3-74/IGHV4-28/IGHV4-31/IGHV4-34/IGHV4-39/IGHV4-4/IGHV4-59/IGHV4-61/IGHV5-51/IGHV6-1…	96
BP	GO:0019724	B cell mediated immunity	108/655	226/18862	4.15E-97	3.87E-94	2.55E-94	FCER1G/HLA-E/LTA/C8G/TLR8/IRF7/TNFSF4/BTK/CD19/IGHA1/IGHA2/IGHD/IGHG1/IGHG2/IGHG3/IGHG4/IGHM/IGHV1-18/IGHV1-24/IGHV1-3/IGHV1-45/IGHV1-58/IGHV1-69/IGHV2-26/IGHV2-5/IGHV2-70/IGHV3-11/IGHV3-13/IGHV3-15/IGHV3-16/IGHV3-20/IGHV3-21/IGHV3-23/IGHV3-30/IGHV3-33/IGHV3-35/IGHV3-38/IGHV3-43/IGHV3-48/IGHV3-49/IGHV3-53/IGHV3-64/IGHV3-66/IGHV3-7/IGHV3-72/IGHV3-73/IGHV3-74/IGHV4-28/IGHV4-31/IGHV4-34/IGHV4-39/IGH…	108
BP	GO:0016064	immunoglobulin mediated immune response	107/655	223/18862	1.96E-96	1.52E-93	1.00E-93	FCER1G/HLA-E/LTA/C8G/TLR8/IRF7/TNFSF4/BTK/CD19/IGHA1/IGHA2/IGHD/IGHG1/IGHG2/IGHG3/IGHG4/IGHM/IGHV1-18/IGHV1-24/IGHV1-3/IGHV1-45/IGHV1-58/IGHV1-69/IGHV2-26/IGHV2-5/IGHV2-70/IGHV3-11/IGHV3-13/IGHV3-15/IGHV3-16/IGHV3-20/IGHV3-21/IGHV3-23/IGHV3-30/IGHV3-33/IGHV3-35/IGHV3-38/IGHV3-43/IGHV3-48/IGHV3-49/IGHV3-53/IGHV3-64/IGHV3-66/IGHV3-7/IGHV3-72/IGHV3-73/IGHV3-74/IGHV4-28/IGHV4-31/IGHV4-34/IGHV4-39/IGH…	107
BP	GO:0002460	adaptive immune response based on somatic recombination of immune receptors built from immunoglobulin superfamily domains	129/655	367/18862	1.27E-95	8.47E-93	5.57E-93	CD1A/FCER1G/HLA-E/LTA/CXCL13/IL6/TLR4/C8G/IL12B/TLR8/SLC11A1/IRF7/IL7R/AGER/TNFSF4/CCL19/BTK/CD19/IGHA1/IGHA2/IGHD/IGHG1/IGHG2/IGHG3/IGHG4/IGHM/IGHV1-18/IGHV1-24/IGHV1-3/IGHV1-45/IGHV1-58/IGHV1-69/IGHV2-26/IGHV2-5/IGHV2-70/IGHV3-11/IGHV3-13/IGHV3-15/IGHV3-16/IGHV3-20/IGHV3-21/IGHV3-23/IGHV3-30/IGHV3-33/IGHV3-35/IGHV3-38/IGHV3-43/IGHV3-48/IGHV3-49/IGHV3-53/IGHV3-64/IGHV3-66/IGHV3-7/IGHV3-72/IGHV3-…	129
BP	GO:0002449	lymphocyte mediated immunity	121/655	360/18862	8.24E-87	4.81E-84	3.16E-84	CD1A/FCER1G/HLA-E/LTA/IL6/C8G/IL12B/TLR8/IRF7/IL7R/AGER/TNFSF4/BTK/CD19/IGHA1/IGHA2/IGHD/IGHG1/IGHG2/IGHG3/IGHG4/IGHM/IGHV1-18/IGHV1-24/IGHV1-3/IGHV1-45/IGHV1-58/IGHV1-69/IGHV2-26/IGHV2-5/IGHV2-70/IGHV3-11/IGHV3-13/IGHV3-15/IGHV3-16/IGHV3-20/IGHV3-21/IGHV3-23/IGHV3-30/IGHV3-33/IGHV3-35/IGHV3-38/IGHV3-43/IGHV3-48/IGHV3-49/IGHV3-53/IGHV3-64/IGHV3-66/IGHV3-7/IGHV3-72/IGHV3-73/IGHV3-74/IGHV4-28/IGHV4…	121
BP	GO:0006909	phagocytosis	122/655	381/18862	1.13E-84	5.88E-82	3.86E-82	FCER1G/IFNG/SFTPD/COLEC12/TLR4/SFTPA1/LBP/ITGAV/F2RL1/MSR1/SLC11A1/MARCO/PTX3/CCL2/PPARG/FGR/HCK/IGHA1/IGHA2/IGHD/IGHG1/IGHG2/IGHG3/IGHG4/IGHM/IGHV1-18/IGHV1-24/IGHV1-3/IGHV1-45/IGHV1-58/IGHV1-69/IGHV2-26/IGHV2-5/IGHV2-70/IGHV3-11/IGHV3-13/IGHV3-15/IGHV3-16/IGHV3-20/IGHV3-21/IGHV3-23/IGHV3-30/IGHV3-33/IGHV3-35/IGHV3-38/IGHV3-43/IGHV3-48/IGHV3-49/IGHV3-53/IGHV3-64/IGHV3-66/IGHV3-7/IGHV3-72/IGHV3-7…	122
BP	GO:0002377	immunoglobulin production	90/655	198/18862	3.53E-78	1.65E-75	1.08E-75	HLA-E/IL6/RBP4/TNFSF4/BTK/IGKC/IGKV1-12/IGKV1-13/IGKV1-16/IGKV1-17/IGKV1-27/IGKV1-37/IGKV1-39/IGKV1-5/IGKV1-6/IGKV1-8/IGKV1-9/IGKV1D-12/IGKV1D-13/IGKV1D-17/IGKV1D-33/IGKV1D-39/IGKV1D-42/IGKV1D-43/IGKV1D-8/IGKV2-24/IGKV2-28/IGKV2-30/IGKV2-40/IGKV2D-24/IGKV2D-28/IGKV2D-29/IGKV2D-30/IGKV3-15/IGKV3-20/IGKV3-7/IGKV3D-11/IGKV3D-15/IGKV3D-20/IGKV3D-7/IGKV4-1/IGKV5-2/IGKV6-21/IGKV6D-21/IGKV6D-41/IGLV1-36…	90
BP	GO:0030449	regulation of complement activation	72/655	115/18862	3.49E-76	1.48E-73	9.74E-74	A2M/C8G/CD19/IGHG1/IGHG2/IGHG3/IGHG4/IGHV1-69/IGHV2-5/IGHV2-70/IGHV3-11/IGHV3-13/IGHV3-23/IGHV3-30/IGHV3-33/IGHV3-48/IGHV3-53/IGHV3-7/IGHV4-34/IGHV4-39/IGHV4-59/IGKC/IGKV1-12/IGKV1-16/IGKV1-17/IGKV1-39/IGKV1-5/IGKV1D-12/IGKV1D-33/IGKV1D-39/IGKV2-28/IGKV2-30/IGKV2-40/IGKV2D-28/IGKV2D-30/IGKV3-15/IGKV3-20/IGKV3D-11/IGKV3D-20/IGKV4-1/IGKV5-2/IGLC2/IGLC3/IGLC6/IGLC7/IGLV1-40/IGLV1-44/IGLV1-47/IGLV1-5…	72
BP	GO:0002440	production of molecular mediator of immune response	101/655	286/18862	1.39E-74	5.41E-72	3.56E-72	HLA-E/IL6/TLR4/RBP4/F2RL1/HMOX1/TNFSF4/BTK/IGKC/IGKV1-12/IGKV1-13/IGKV1-16/IGKV1-17/IGKV1-27/IGKV1-37/IGKV1-39/IGKV1-5/IGKV1-6/IGKV1-8/IGKV1-9/IGKV1D-12/IGKV1D-13/IGKV1D-17/IGKV1D-33/IGKV1D-39/IGKV1D-42/IGKV1D-43/IGKV1D-8/IGKV2-24/IGKV2-28/IGKV2-30/IGKV2-40/IGKV2D-24/IGKV2D-28/IGKV2D-29/IGKV2D-30/IGKV3-15/IGKV3-20/IGKV3-7/IGKV3D-11/IGKV3D-15/IGKV3D-20/IGKV3D-7/IGKV4-1/IGKV5-2/IGKV6-21/IGKV6D-21/I…	101
BP	GO:0002920	regulation of humoral immune response	75/655	138/18862	9.99E-73	3.58E-70	2.36E-70	LTA/CXCL13/A2M/C8G/CD19/IGHG1/IGHG2/IGHG3/IGHG4/IGHV1-69/IGHV2-5/IGHV2-70/IGHV3-11/IGHV3-13/IGHV3-23/IGHV3-30/IGHV3-33/IGHV3-48/IGHV3-53/IGHV3-7/IGHV4-34/IGHV4-39/IGHV4-59/IGKC/IGKV1-12/IGKV1-16/IGKV1-17/IGKV1-39/IGKV1-5/IGKV1D-12/IGKV1D-33/IGKV1D-39/IGKV2-28/IGKV2-30/IGKV2-40/IGKV2D-28/IGKV2D-30/IGKV3-15/IGKV3-20/IGKV3D-11/IGKV3D-20/IGKV4-1/IGKV5-2/IGLC2/IGLC3/IGLC6/IGLC7/IGLV1-40/IGLV1-44/IGLV1…	75
BP	GO:0002697	regulation of immune effector process	114/655	465/18862	7.70E-65	2.57E-62	1.69E-62	CD1A/HLA-E/IFNG/LTA/MMP12/PGLYRP3/IL6/TLR4/A2M/LBP/RBP4/C8G/IL12B/F2RL1/IL7R/HMOX1/AGER/TNFSF4/CCL19/FGR/BTK/CD19/IGHG1/IGHG2/IGHG3/IGHG4/IGHV1-69/IGHV2-5/IGHV2-70/IGHV3-11/IGHV3-13/IGHV3-23/IGHV3-30/IGHV3-33/IGHV3-48/IGHV3-53/IGHV3-7/IGHV4-34/IGHV4-39/IGHV4-59/IGKC/IGKV1-12/IGKV1-16/IGKV1-17/IGKV1-39/IGKV1-5/IGKV1D-12/IGKV1D-33/IGKV1D-39/IGKV2-28/IGKV2-30/IGKV2-40/IGKV2D-28/IGKV2D-30/IGKV3-15/IG…	114
BP	GO:0006910	phagocytosis, recognition	61/655	98/18862	2.46E-64	7.66E-62	5.04E-62	COLEC12/SFTPA1/LBP/PTX3/IGHA1/IGHA2/IGHD/IGHG1/IGHG2/IGHG3/IGHG4/IGHM/IGHV1-18/IGHV1-24/IGHV1-3/IGHV1-45/IGHV1-58/IGHV1-69/IGHV2-26/IGHV2-5/IGHV2-70/IGHV3-11/IGHV3-13/IGHV3-15/IGHV3-16/IGHV3-20/IGHV3-21/IGHV3-23/IGHV3-30/IGHV3-33/IGHV3-35/IGHV3-38/IGHV3-43/IGHV3-48/IGHV3-49/IGHV3-53/IGHV3-64/IGHV3-66/IGHV3-7/IGHV3-72/IGHV3-73/IGHV3-74/IGHV4-28/IGHV4-31/IGHV4-34/IGHV4-39/IGHV4-4/IGHV4-59/IGHV4-61/…	61
BP	GO:0002429	immune response-activating cell surface receptor signaling pathway	115/655	481/18862	3.81E-64	1.04E-61	6.87E-62	FCER1G/MUC5AC/MUC4/FGR/HCK/CD79A/BTK/CARD11/CD19/IGHA1/IGHA2/IGHD/IGHG1/IGHG2/IGHG3/IGHG4/IGHM/IGHV1-18/IGHV1-24/IGHV1-3/IGHV1-45/IGHV1-58/IGHV1-69/IGHV2-26/IGHV2-5/IGHV2-70/IGHV3-11/IGHV3-13/IGHV3-15/IGHV3-16/IGHV3-20/IGHV3-21/IGHV3-23/IGHV3-30/IGHV3-33/IGHV3-35/IGHV3-38/IGHV3-43/IGHV3-48/IGHV3-49/IGHV3-53/IGHV3-64/IGHV3-66/IGHV3-7/IGHV3-72/IGHV3-73/IGHV3-74/IGHV4-28/IGHV4-31/IGHV4-34/IGHV4-39/I…	115
BP	GO:0002757	immune response-activating signal transduction	115/655	481/18862	3.81E-64	1.04E-61	6.87E-62	FCER1G/MUC5AC/MUC4/FGR/HCK/CD79A/BTK/CARD11/CD19/IGHA1/IGHA2/IGHD/IGHG1/IGHG2/IGHG3/IGHG4/IGHM/IGHV1-18/IGHV1-24/IGHV1-3/IGHV1-45/IGHV1-58/IGHV1-69/IGHV2-26/IGHV2-5/IGHV2-70/IGHV3-11/IGHV3-13/IGHV3-15/IGHV3-16/IGHV3-20/IGHV3-21/IGHV3-23/IGHV3-30/IGHV3-33/IGHV3-35/IGHV3-38/IGHV3-43/IGHV3-48/IGHV3-49/IGHV3-53/IGHV3-64/IGHV3-66/IGHV3-7/IGHV3-72/IGHV3-73/IGHV3-74/IGHV4-28/IGHV4-31/IGHV4-34/IGHV4-39/I…	115
BP	GO:0042742	defense response to bacterium	99/655	344/18862	2.49E-63	6.46E-61	4.25E-61	FCER1G/HLA-E/LTA/HAMP/CAMP/PPBP/SLPI/CXCL13/DEFA3/LCN2/S100A12/SFTPD/PGLYRP1/S100A7/PGLYRP3/PGLYRP4/COLEC12/DEFB131B/WFDC2/IL6/TLR4/LBP/LTF/BPIFA1/CTSG/BPIFA2/CCL20/ISG15/IL12B/F2RL1/SLC11A1/IL7R/STAB2/ARG2/FGR/IGHA1/IGHA2/IGHD/IGHG1/IGHG2/IGHG3/IGHG4/IGHM/IGHV1-18/IGHV1-24/IGHV1-3/IGHV1-45/IGHV1-58/IGHV1-69/IGHV2-26/IGHV2-5/IGHV2-70/IGHV3-11/IGHV3-13/IGHV3-15/IGHV3-16/IGHV3-20/IGHV3-21/IGHV3-23/…	99
BP	GO:0002696	positive regulation of leukocyte activation	105/655	401/18862	1.09E-62	2.67E-60	1.76E-60	HLA-E/IFNG/HAMP/IL6/TLR4/LBP/IL12B/F2RL1/TNFSF11/IL7R/PDCD1/AGER/TNFSF4/CCL19/CCL2/TAFA3/FGR/MIF/BTK/CARD11/IGHA1/IGHA2/IGHD/IGHG1/IGHG2/IGHG3/IGHG4/IGHM/IGHV1-18/IGHV1-24/IGHV1-3/IGHV1-45/IGHV1-58/IGHV1-69/IGHV2-26/IGHV2-5/IGHV2-70/IGHV3-11/IGHV3-13/IGHV3-15/IGHV3-16/IGHV3-20/IGHV3-21/IGHV3-23/IGHV3-30/IGHV3-33/IGHV3-35/IGHV3-38/IGHV3-43/IGHV3-48/IGHV3-49/IGHV3-53/IGHV3-64/IGHV3-66/IGHV3-7/IGHV3…	105
BP	GO:0050867	positive regulation of cell activation	106/655	412/18862	1.85E-62	4.32E-60	2.84E-60	HLA-E/IFNG/HAMP/IL6/TLR4/LBP/IL12B/F2RL1/TNFSF11/IL7R/PDCD1/AGER/TNFSF4/CCL19/CCL2/TAFA3/FGR/MIF/BTK/CARD11/IGHA1/IGHA2/IGHD/IGHG1/IGHG2/IGHG3/IGHG4/IGHM/IGHV1-18/IGHV1-24/IGHV1-3/IGHV1-45/IGHV1-58/IGHV1-69/IGHV2-26/IGHV2-5/IGHV2-70/IGHV3-11/IGHV3-13/IGHV3-15/IGHV3-16/IGHV3-20/IGHV3-21/IGHV3-23/IGHV3-30/IGHV3-33/IGHV3-35/IGHV3-38/IGHV3-43/IGHV3-48/IGHV3-49/IGHV3-53/IGHV3-64/IGHV3-66/IGHV3-7/IGHV3…	106
BP	GO:0002431	Fc receptor mediated stimulatory signaling pathway	65/655	145/18862	6.39E-56	1.42E-53	9.33E-54	FCER1G/FGR/HCK/IGHG1/IGHG2/IGHG3/IGHG4/IGHV1-69/IGHV2-5/IGHV2-70/IGHV3-11/IGHV3-13/IGHV3-23/IGHV3-30/IGHV3-33/IGHV3-48/IGHV3-53/IGHV3-7/IGHV4-34/IGHV4-39/IGHV4-59/IGKC/IGKV1-12/IGKV1-16/IGKV1-17/IGKV1-39/IGKV1-5/IGKV1D-12/IGKV1D-33/IGKV1D-39/IGKV2-28/IGKV2-30/IGKV2-40/IGKV2D-28/IGKV2D-30/IGKV3-15/IGKV3-20/IGKV3D-11/IGKV3D-20/IGKV4-1/IGKV5-2/IGLC2/IGLC3/IGLC6/IGLC7/IGLV1-40/IGLV1-44/IGLV1-47/IGLV1…	65
BP	GO:0038094	Fc-gamma receptor signaling pathway	64/655	140/18862	9.48E-56	2.01E-53	1.32E-53	FCER1G/FGR/HCK/IGHG1/IGHG2/IGHG3/IGHG4/IGHV1-69/IGHV2-5/IGHV2-70/IGHV3-11/IGHV3-13/IGHV3-23/IGHV3-30/IGHV3-33/IGHV3-48/IGHV3-53/IGHV3-7/IGHV4-34/IGHV4-39/IGHV4-59/IGKC/IGKV1-12/IGKV1-16/IGKV1-17/IGKV1-39/IGKV1-5/IGKV1D-12/IGKV1D-33/IGKV1D-39/IGKV2-28/IGKV2-30/IGKV2-40/IGKV2D-28/IGKV2D-30/IGKV3-15/IGKV3-20/IGKV3D-11/IGKV3D-20/IGKV4-1/IGKV5-2/IGLC2/IGLC3/IGLC6/IGLC7/IGLV1-40/IGLV1-44/IGLV1-47/IGLV1…	64
BP	GO:0050871	positive regulation of B cell activation	65/655	150/18862	9.84E-55	2.00E-52	1.31E-52	IL6/TLR4/TNFSF4/MIF/BTK/CARD11/IGHA1/IGHA2/IGHD/IGHG1/IGHG2/IGHG3/IGHG4/IGHM/IGHV1-18/IGHV1-24/IGHV1-3/IGHV1-45/IGHV1-58/IGHV1-69/IGHV2-26/IGHV2-5/IGHV2-70/IGHV3-11/IGHV3-13/IGHV3-15/IGHV3-16/IGHV3-20/IGHV3-21/IGHV3-23/IGHV3-30/IGHV3-33/IGHV3-35/IGHV3-38/IGHV3-43/IGHV3-48/IGHV3-49/IGHV3-53/IGHV3-64/IGHV3-66/IGHV3-7/IGHV3-72/IGHV3-73/IGHV3-74/IGHV4-28/IGHV4-31/IGHV4-34/IGHV4-39/IGHV4-4/IGHV4-59/IG…	65
BP	GO:0002433	immune response-regulating cell surface receptor signaling pathway involved in phagocytosis	63/655	139/18862	1.37E-54	2.56E-52	1.68E-52	FGR/HCK/IGHG1/IGHG2/IGHG3/IGHG4/IGHV1-69/IGHV2-5/IGHV2-70/IGHV3-11/IGHV3-13/IGHV3-23/IGHV3-30/IGHV3-33/IGHV3-48/IGHV3-53/IGHV3-7/IGHV4-34/IGHV4-39/IGHV4-59/IGKC/IGKV1-12/IGKV1-16/IGKV1-17/IGKV1-39/IGKV1-5/IGKV1D-12/IGKV1D-33/IGKV1D-39/IGKV2-28/IGKV2-30/IGKV2-40/IGKV2D-28/IGKV2D-30/IGKV3-15/IGKV3-20/IGKV3D-11/IGKV3D-20/IGKV4-1/IGKV5-2/IGLC2/IGLC3/IGLC6/IGLC7/IGLV1-40/IGLV1-44/IGLV1-47/IGLV1-51/IGL…	63
BP	GO:0038096	Fc-gamma receptor signaling pathway involved in phagocytosis	63/655	139/18862	1.37E-54	2.56E-52	1.68E-52	FGR/HCK/IGHG1/IGHG2/IGHG3/IGHG4/IGHV1-69/IGHV2-5/IGHV2-70/IGHV3-11/IGHV3-13/IGHV3-23/IGHV3-30/IGHV3-33/IGHV3-48/IGHV3-53/IGHV3-7/IGHV4-34/IGHV4-39/IGHV4-59/IGKC/IGKV1-12/IGKV1-16/IGKV1-17/IGKV1-39/IGKV1-5/IGKV1D-12/IGKV1D-33/IGKV1D-39/IGKV2-28/IGKV2-30/IGKV2-40/IGKV2D-28/IGKV2D-30/IGKV3-15/IGKV3-20/IGKV3D-11/IGKV3D-20/IGKV4-1/IGKV5-2/IGLC2/IGLC3/IGLC6/IGLC7/IGLV1-40/IGLV1-44/IGLV1-47/IGLV1-51/IGL…	63
BP	GO:0006898	receptor-mediated endocytosis	89/655	328/18862	1.97E-54	3.53E-52	2.32E-52	FCER1G/SFTPD/COLEC12/TFR2/ITGAV/MX2/MSR1/MARCO/MASP1/ARRB1/STAB2/ALB/CXCR1/CCL19/IGHA1/IGHA2/IGHV1-69/IGHV2-5/IGHV2-70/IGHV3-11/IGHV3-13/IGHV3-23/IGHV3-30/IGHV3-33/IGHV3-48/IGHV3-53/IGHV3-7/IGHV4-34/IGHV4-39/IGHV4-59/IGKC/IGKV1-12/IGKV1-16/IGKV1-17/IGKV1-39/IGKV1-5/IGKV1D-12/IGKV1D-33/IGKV1D-39/IGKV2-28/IGKV2-30/IGKV2-40/IGKV2D-28/IGKV2D-30/IGKV3-15/IGKV3-20/IGKV3D-11/IGKV3D-20/IGKV4-1/IGKV5-2/IG…	89
BP	GO:0051251	positive regulation of lymphocyte activation	92/655	356/18862	2.98E-54	5.14E-52	3.38E-52	HLA-E/IFNG/IL6/TLR4/IL12B/TNFSF11/IL7R/PDCD1/AGER/TNFSF4/CCL19/CCL2/MIF/BTK/CARD11/IGHA1/IGHA2/IGHD/IGHG1/IGHG2/IGHG3/IGHG4/IGHM/IGHV1-18/IGHV1-24/IGHV1-3/IGHV1-45/IGHV1-58/IGHV1-69/IGHV2-26/IGHV2-5/IGHV2-70/IGHV3-11/IGHV3-13/IGHV3-15/IGHV3-16/IGHV3-20/IGHV3-21/IGHV3-23/IGHV3-30/IGHV3-33/IGHV3-35/IGHV3-38/IGHV3-43/IGHV3-48/IGHV3-49/IGHV3-53/IGHV3-64/IGHV3-66/IGHV3-7/IGHV3-72/IGHV3-73/IGHV3-74/IGH…	92
BP	GO:0050864	regulation of B cell activation	71/655	193/18862	9.80E-54	1.63E-51	1.07E-51	IL6/TLR4/TNFSF4/MIF/BTK/CARD11/CD19/IGHA1/IGHA2/IGHD/IGHG1/IGHG2/IGHG3/IGHG4/IGHM/IGHV1-18/IGHV1-24/IGHV1-3/IGHV1-45/IGHV1-58/IGHV1-69/IGHV2-26/IGHV2-5/IGHV2-70/IGHV3-11/IGHV3-13/IGHV3-15/IGHV3-16/IGHV3-20/IGHV3-21/IGHV3-23/IGHV3-30/IGHV3-33/IGHV3-35/IGHV3-38/IGHV3-43/IGHV3-48/IGHV3-49/IGHV3-53/IGHV3-64/IGHV3-66/IGHV3-7/IGHV3-72/IGHV3-73/IGHV3-74/IGHV4-28/IGHV4-31/IGHV4-34/IGHV4-39/IGHV4-4/IGHV4-…	71
BP	GO:0006911	phagocytosis, engulfment	59/655	126/18862	3.29E-52	5.28E-50	3.48E-50	F2RL1/MSR1/MARCO/PPARG/IGHA1/IGHA2/IGHD/IGHG1/IGHG2/IGHG3/IGHG4/IGHM/IGHV1-18/IGHV1-24/IGHV1-3/IGHV1-45/IGHV1-58/IGHV1-69/IGHV2-26/IGHV2-5/IGHV2-70/IGHV3-11/IGHV3-13/IGHV3-15/IGHV3-16/IGHV3-20/IGHV3-21/IGHV3-23/IGHV3-30/IGHV3-33/IGHV3-35/IGHV3-38/IGHV3-43/IGHV3-48/IGHV3-49/IGHV3-53/IGHV3-64/IGHV3-66/IGHV3-7/IGHV3-72/IGHV3-73/IGHV3-74/IGHV4-28/IGHV4-31/IGHV4-34/IGHV4-39/IGHV4-4/IGHV4-59/IGHV4-61/I…	59
BP	GO:0050853	B cell receptor signaling pathway	59/655	134/18862	3.15E-50	4.89E-48	3.22E-48	CD79A/BTK/CD19/IGHA1/IGHA2/IGHD/IGHG1/IGHG2/IGHG3/IGHG4/IGHM/IGHV1-18/IGHV1-24/IGHV1-3/IGHV1-45/IGHV1-58/IGHV1-69/IGHV2-26/IGHV2-5/IGHV2-70/IGHV3-11/IGHV3-13/IGHV3-15/IGHV3-16/IGHV3-20/IGHV3-21/IGHV3-23/IGHV3-30/IGHV3-33/IGHV3-35/IGHV3-38/IGHV3-43/IGHV3-48/IGHV3-49/IGHV3-53/IGHV3-64/IGHV3-66/IGHV3-7/IGHV3-72/IGHV3-73/IGHV3-74/IGHV4-28/IGHV4-31/IGHV4-34/IGHV4-39/IGHV4-4/IGHV4-59/IGHV4-61/IGHV5-51/…	59
BP	GO:0099024	plasma membrane invagination	59/655	135/18862	5.42E-50	8.15E-48	5.36E-48	F2RL1/MSR1/MARCO/PPARG/IGHA1/IGHA2/IGHD/IGHG1/IGHG2/IGHG3/IGHG4/IGHM/IGHV1-18/IGHV1-24/IGHV1-3/IGHV1-45/IGHV1-58/IGHV1-69/IGHV2-26/IGHV2-5/IGHV2-70/IGHV3-11/IGHV3-13/IGHV3-15/IGHV3-16/IGHV3-20/IGHV3-21/IGHV3-23/IGHV3-30/IGHV3-33/IGHV3-35/IGHV3-38/IGHV3-43/IGHV3-48/IGHV3-49/IGHV3-53/IGHV3-64/IGHV3-66/IGHV3-7/IGHV3-72/IGHV3-73/IGHV3-74/IGHV4-28/IGHV4-31/IGHV4-34/IGHV4-39/IGHV4-4/IGHV4-59/IGHV4-61/I…	59
BP	GO:0010324	membrane invagination	59/655	143/18862	3.42E-48	4.99E-46	3.28E-46	F2RL1/MSR1/MARCO/PPARG/IGHA1/IGHA2/IGHD/IGHG1/IGHG2/IGHG3/IGHG4/IGHM/IGHV1-18/IGHV1-24/IGHV1-3/IGHV1-45/IGHV1-58/IGHV1-69/IGHV2-26/IGHV2-5/IGHV2-70/IGHV3-11/IGHV3-13/IGHV3-15/IGHV3-16/IGHV3-20/IGHV3-21/IGHV3-23/IGHV3-30/IGHV3-33/IGHV3-35/IGHV3-38/IGHV3-43/IGHV3-48/IGHV3-49/IGHV3-53/IGHV3-64/IGHV3-66/IGHV3-7/IGHV3-72/IGHV3-73/IGHV3-74/IGHV4-28/IGHV4-31/IGHV4-34/IGHV4-39/IGHV4-4/IGHV4-59/IGHV4-61/I…	59
BP	GO:0038095	Fc-epsilon receptor signaling pathway	60/655	169/18862	2.09E-44	2.95E-42	1.94E-42	FCER1G/BTK/FOS/CARD11/IGHV1-69/IGHV2-5/IGHV2-70/IGHV3-11/IGHV3-13/IGHV3-23/IGHV3-30/IGHV3-33/IGHV3-48/IGHV3-53/IGHV3-7/IGHV4-34/IGHV4-39/IGHV4-59/IGKC/IGKV1-12/IGKV1-16/IGKV1-17/IGKV1-39/IGKV1-5/IGKV1D-12/IGKV1D-33/IGKV1D-39/IGKV2-28/IGKV2-30/IGKV2-40/IGKV2D-28/IGKV2D-30/IGKV3-15/IGKV3-20/IGKV3D-11/IGKV3D-20/IGKV4-1/IGKV5-2/IGLC2/IGLC3/IGLC6/IGLC7/IGLV1-40/IGLV1-44/IGLV1-47/IGLV1-51/IGLV2-11/IGLV…	60
BP	GO:0042113	B cell activation	79/655	326/18862	2.80E-44	3.84E-42	2.52E-42	IL6/TLR4/IL7R/TNFSF4/MIF/CD79A/BTK/CARD11/CD19/IGHA1/IGHA2/IGHD/IGHG1/IGHG2/IGHG3/IGHG4/IGHM/IGHV1-18/IGHV1-24/IGHV1-3/IGHV1-45/IGHV1-58/IGHV1-69/IGHV2-26/IGHV2-5/IGHV2-70/IGHV3-11/IGHV3-13/IGHV3-15/IGHV3-16/IGHV3-20/IGHV3-21/IGHV3-23/IGHV3-30/IGHV3-33/IGHV3-35/IGHV3-38/IGHV3-43/IGHV3-48/IGHV3-49/IGHV3-53/IGHV3-64/IGHV3-66/IGHV3-7/IGHV3-72/IGHV3-73/IGHV3-74/IGHV4-28/IGHV4-31/IGHV4-34/IGHV4-39/IGH…	79
BP	GO:0038093	Fc receptor signaling pathway	69/655	239/18862	3.69E-44	4.92E-42	3.24E-42	FCER1G/FGR/HCK/BTK/FOS/CARD11/IGHG1/IGHG2/IGHG3/IGHG4/IGHV1-69/IGHV2-5/IGHV2-70/IGHV3-11/IGHV3-13/IGHV3-23/IGHV3-30/IGHV3-33/IGHV3-48/IGHV3-53/IGHV3-7/IGHV4-34/IGHV4-39/IGHV4-59/IGKC/IGKV1-12/IGKV1-16/IGKV1-17/IGKV1-39/IGKV1-5/IGKV1D-12/IGKV1D-33/IGKV1D-39/IGKV2-28/IGKV2-30/IGKV2-40/IGKV2D-28/IGKV2D-30/IGKV3-15/IGKV3-20/IGKV3D-11/IGKV3D-20/IGKV4-1/IGKV5-2/IGLC2/IGLC3/IGLC6/IGLC7/IGLV1-40/IGLV1-44…	69
BP	GO:0008037	cell recognition	68/655	232/18862	5.30E-44	6.87E-42	4.52E-42	COLEC12/SFTPA1/PAEP/LBP/PTX3/CCL19/IGHA1/IGHA2/IGHD/IGHG1/IGHG2/IGHG3/IGHG4/IGHM/IGHV1-18/IGHV1-24/IGHV1-3/IGHV1-45/IGHV1-58/IGHV1-69/IGHV2-26/IGHV2-5/IGHV2-70/IGHV3-11/IGHV3-13/IGHV3-15/IGHV3-16/IGHV3-20/IGHV3-21/IGHV3-23/IGHV3-30/IGHV3-33/IGHV3-35/IGHV3-38/IGHV3-43/IGHV3-48/IGHV3-49/IGHV3-53/IGHV3-64/IGHV3-66/IGHV3-7/IGHV3-72/IGHV3-73/IGHV3-74/IGHV4-28/IGHV4-31/IGHV4-34/IGHV4-39/IGHV4-4/IGHV4-5…	68
BP	GO:0060326	cell chemotaxis	71/655	306/18862	1.83E-38	2.30E-36	1.51E-36	FCER1G/PPBP/CXCL14/CXCL10/CXCL9/CXCL12/CXCL13/CXCL2/PF4/CXCL3/CCL1/S100A12/SFTPD/S100A7/IL6/LBP/CCL20/FGF2/F2RL1/TNFSF11/CCL28/CXCR1/CCL14/CCL19/CCL18/CCL26/CCL22/CCR3/CCR8/ACKR4/CCL2/CCL7/CCL23/CCL25/CCL24/MIF/EDN1/EDN2/EDN3/SAA1/SEMA5A/SLIT2/C5AR1/CCRL2/CX3CR1/EDNRB/FPR2/CXCR2/PLXNB3/VEGFD/GREM1/HBEGF/IL23A/IL34/MDK/PDGFB/PGF/SCG2/AGTR1/MET/NR4A1/S1PR1/TNFRSF11A/PRKCQ/DUSP1/TRPM2/GAS6/JAM3/HMGB…	71
BP	GO:0097529	myeloid leukocyte migration	55/655	218/18862	5.83E-32	7.16E-30	4.71E-30	FCER1G/PPBP/CXCL10/CXCL9/CXCL12/CXCL13/CXCL2/PF4/CXCL3/CCL1/S100A12/SFTPD/S100A7/IL6/UMODL1/LBP/CCL20/TNFSF11/AGER/CXCR1/CCL14/CCL19/CCL18/CCL26/CCL22/CCL2/CCL7/CCL23/CCL25/CCL24/MIF/EDN1/EDN2/EDN3/SAA1/SLIT2/C5AR1/CX3CR1/EDNRB/FPR2/CXCR2/VEGFD/GREM1/IL23A/IL34/MDK/PDGFB/PGF/SCG2/PTGER4/TNFRSF11A/DUSP1/JAM3/SIRPA/NCKAP1L	55
BP	GO:0030595	leukocyte chemotaxis	55/655	226/18862	4.38E-31	5.23E-29	3.44E-29	FCER1G/PPBP/CXCL14/CXCL10/CXCL9/CXCL12/CXCL13/CXCL2/PF4/CXCL3/CCL1/S100A12/SFTPD/S100A7/IL6/LBP/CCL20/F2RL1/TNFSF11/CXCR1/CCL14/CCL19/CCL18/CCL26/CCL22/CCL2/CCL7/CCL23/CCL25/CCL24/MIF/EDN1/EDN2/EDN3/SAA1/SLIT2/C5AR1/EDNRB/FPR2/CXCR2/VEGFD/GREM1/IL23A/IL34/MDK/PDGFB/PGF/SCG2/S1PR1/TNFRSF11A/DUSP1/TRPM2/GAS6/JAM3/NCKAP1L	55
BP	GO:0050851	antigen receptor-mediated signaling pathway	64/655	323/18862	1.93E-30	2.25E-28	1.48E-28	CD79A/BTK/CARD11/CD19/IGHA1/IGHA2/IGHD/IGHG1/IGHG2/IGHG3/IGHG4/IGHM/IGHV1-18/IGHV1-24/IGHV1-3/IGHV1-45/IGHV1-58/IGHV1-69/IGHV2-26/IGHV2-5/IGHV2-70/IGHV3-11/IGHV3-13/IGHV3-15/IGHV3-16/IGHV3-20/IGHV3-21/IGHV3-23/IGHV3-30/IGHV3-33/IGHV3-35/IGHV3-38/IGHV3-43/IGHV3-48/IGHV3-49/IGHV3-53/IGHV3-64/IGHV3-66/IGHV3-7/IGHV3-72/IGHV3-73/IGHV3-74/IGHV4-28/IGHV4-31/IGHV4-34/IGHV4-39/IGHV4-4/IGHV4-59/IGHV4-61/IG…	64
BP	GO:0050920	regulation of chemotaxis	52/655	224/18862	2.28E-28	2.59E-26	1.71E-26	CXCL14/CXCL10/CXCL12/CXCL13/CCL1/S100A7/IL6/LBP/FGF2/F2RL1/AGER/CCL19/CCL26/CCL2/CCL7/MIF/EDN1/EDN2/EDN3/FGF10/SEMA3A/SEMA3B/SEMA3D/SEMA3G/SEMA4B/SEMA4C/SEMA5A/SEMA6A/SEMA6D/SEMA7A/SLIT2/C5AR1/FPR2/PLXNA3/ROBO2/ARTN/VEGFD/GREM1/IL23A/IL34/MDK/PDGFB/PGF/SCG2/BMPR2/MET/S1PR1/DUSP1/WNT3A/GAS6/JAM3/NCKAP1L	52
BP	GO:0001819	positive regulation of cytokine production	68/655	437/18862	9.27E-26	1.03E-23	6.77E-24	FCER1G/HLA-E/IFNG/LTA/PF4/CCL1/MMP12/IL6/TLR4/PAEP/LBP/NOX1/IL12B/TLR8/FURIN/F2RL1/SLC11A1/IRF7/HMOX1/AGER/TNFSF4/CCL19/FGR/MIF/NFATC4/CARD11/IGHD/SAA1/SEMA7A/C5AR1/AGT/IL17D/IL23A/IL33/MDK/TSLP/UCN/CRLF2/FLT4/IL12RB2/IL18R1/IL1RL1/IL1RL2/IL20RB/NR4A3/PTGER4/TYROBP/CD244/PRKCQ/IRAK1/AIM2/CLEC6A/IRF4/TRAF2/PRKDC/TRIM6/TRIM15/NLRC4/CLEC9A/ZBP1/WNT3A/GATA6/HSPD1/FCN1/CD36/EGR1/HMGB2/SCAMP5	68
BP	GO:1990868	response to chemokine	34/655	97/18862	2.19E-25	2.32E-23	1.53E-23	PPBP/CXCL10/CXCL9/CXCL12/CXCL13/CXCL2/PF4/CXCL3/CCL1/CCL20/CXCR1/CCL14/CCL19/CCL18/CCL26/CCL22/CCR3/CCR8/ACKR4/CCL2/CCL7/CCL23/CCL25/CCL24/EDN1/SLIT2/CCRL2/CX3CR1/ACKR1/GPR17/CXCR2/REG1A/THPO/DUSP1	34
BP	GO:1990869	cellular response to chemokine	34/655	97/18862	2.19E-25	2.32E-23	1.53E-23	PPBP/CXCL10/CXCL9/CXCL12/CXCL13/CXCL2/PF4/CXCL3/CCL1/CCL20/CXCR1/CCL14/CCL19/CCL18/CCL26/CCL22/CCR3/CCR8/ACKR4/CCL2/CCL7/CCL23/CCL25/CCL24/EDN1/SLIT2/CCRL2/CX3CR1/ACKR1/GPR17/CXCR2/REG1A/THPO/DUSP1	34
BP	GO:0071621	granulocyte chemotaxis	37/655	124/18862	1.14E-24	1.18E-22	7.75E-23	FCER1G/PPBP/CXCL10/CXCL9/CXCL13/CXCL2/PF4/CXCL3/CCL1/S100A12/S100A7/LBP/CCL20/CXCR1/CCL14/CCL19/CCL18/CCL26/CCL22/CCL2/CCL7/CCL23/CCL25/CCL24/EDN1/EDN2/EDN3/SAA1/SLIT2/C5AR1/CXCR2/IL23A/IL34/MDK/SCG2/JAM3/NCKAP1L	37
BP	GO:0070098	chemokine-mediated signaling pathway	32/655	88/18862	1.52E-24	1.54E-22	1.01E-22	PPBP/CXCL10/CXCL9/CXCL12/CXCL13/CXCL2/PF4/CXCL3/CCL1/CCL20/CXCR1/CCL14/CCL19/CCL18/CCL26/CCL22/CCR3/CCR8/ACKR4/CCL2/CCL7/CCL23/CCL25/CCL24/EDN1/SLIT2/CCRL2/CX3CR1/ACKR1/GPR17/CXCR2/THPO	32
BP	GO:0030593	neutrophil chemotaxis	34/655	103/18862	2.15E-24	2.13E-22	1.40E-22	FCER1G/PPBP/CXCL10/CXCL9/CXCL13/CXCL2/PF4/CXCL3/CCL1/S100A12/LBP/CCL20/CXCR1/CCL14/CCL19/CCL18/CCL26/CCL22/CCL2/CCL7/CCL23/CCL25/CCL24/EDN1/EDN2/EDN3/SAA1/SLIT2/C5AR1/CXCR2/IL23A/MDK/JAM3/NCKAP1L	34
BP	GO:0097530	granulocyte migration	39/655	148/18862	1.01E-23	9.77E-22	6.42E-22	FCER1G/PPBP/CXCL10/CXCL9/CXCL13/CXCL2/PF4/CXCL3/CCL1/S100A12/S100A7/UMODL1/LBP/CCL20/CXCR1/CCL14/CCL19/CCL18/CCL26/CCL22/CCL2/CCL7/CCL23/CCL25/CCL24/EDN1/EDN2/EDN3/SAA1/SLIT2/C5AR1/CXCR2/IL23A/IL34/MDK/SCG2/PTGER4/JAM3/NCKAP1L	39
BP	GO:0032496	response to lipopolysaccharide	56/655	326/18862	1.66E-23	1.58E-21	1.04E-21	LTA/HAMP/PPBP/SLPI/CXCL10/CXCL9/CXCL13/CXCL2/PF4/CXCL3/DEFA3/S100A7/IL6/TLR4/LBP/LTF/CTSG/IL12B/SLC11A1/JUND/VIM/TNFSF4/NOS1/CCL2/HCK/FOS/EDN1/FGF10/C5AR1/CX3CR1/EDNRB/CSF3/IL36RN/IL37/IL36G/FGFR2/PTGER4/PTGFR/TNFRSF11A/CDK4/IRAK1/TRIM6/DCN/SNCA/KCNJ8/PTGES/SELE/SMAD6/CD36/SIRPA/LY86/GJA1/CARD16/HMGB2/NLRP7/PRKCE	56
BP	GO:1990266	neutrophil migration	35/655	123/18862	1.24E-22	1.15E-20	7.58E-21	FCER1G/PPBP/CXCL10/CXCL9/CXCL13/CXCL2/PF4/CXCL3/CCL1/S100A12/UMODL1/LBP/CCL20/CXCR1/CCL14/CCL19/CCL18/CCL26/CCL22/CCL2/CCL7/CCL23/CCL25/CCL24/EDN1/EDN2/EDN3/SAA1/SLIT2/C5AR1/CXCR2/IL23A/MDK/JAM3/NCKAP1L	35
BP	GO:0002237	response to molecule of bacterial origin	56/655	346/18862	3.34E-22	3.05E-20	2.01E-20	LTA/HAMP/PPBP/SLPI/CXCL10/CXCL9/CXCL13/CXCL2/PF4/CXCL3/DEFA3/S100A7/IL6/TLR4/LBP/LTF/CTSG/IL12B/SLC11A1/JUND/VIM/TNFSF4/NOS1/CCL2/HCK/FOS/EDN1/FGF10/C5AR1/CX3CR1/EDNRB/CSF3/IL36RN/IL37/IL36G/FGFR2/PTGER4/PTGFR/TNFRSF11A/CDK4/IRAK1/TRIM6/DCN/SNCA/KCNJ8/PTGES/SELE/SMAD6/CD36/SIRPA/LY86/GJA1/CARD16/HMGB2/NLRP7/PRKCE	56
BP	GO:0050727	regulation of inflammatory response	57/655	366/18862	9.69E-22	8.70E-20	5.72E-20	HLA-E/IFNG/LTA/HAMP/CCL1/S100A12/IL6/MMP9/TLR4/LBP/FABP4/SOCS3/IL12B/TNFSF11/PROC/AGER/TNFSF4/CCL24/TAFA3/PPARG/HCK/BTK/CMA1/SAA1/SEMA7A/EDNRB/FPR2/GPR17/AGT/IL37/IL23A/IL33/MDK/TSLP/AGTR1/CALCRL/GPER1/IL1RL1/IL1RL2/IL20RB/IL22RA2/IL2RA/OSMR/PTGER4/TEK/TNFRSF11A/ACE2/ZBP1/LRRK2/SNCA/PTGES/SELE/MEFV/SIRPA/CASP12/ETS1/TLR10	57
BP	GO:0031349	positive regulation of defense response	56/655	361/18862	2.73E-21	2.40E-19	1.58E-19	FCER1G/HLA-E/IFNG/LTA/CCL1/S100A12/MMP12/IL6/TLR4/MUC5AC/LBP/FABP4/IKBKE/MUC4/IL12B/TLR8/F2RL1/TNFSF11/IRF7/TNFSF4/CCL24/TAFA3/HCK/BTK/CARD11/FPR2/AGT/IL23A/IL33/MDK/TSLP/UCN/AGTR1/IL1RL1/OSMR/PTGER4/TNFRSF11A/ICAM2/PAK1/TYROBP/SH2D1B/CLEC4E/AIM2/CLEC6A/PRKDC/CLEC4D/TRIM6/NLRC4/ZBP1/LRRK2/SNCA/FCN1/GJA1/HMGB2/ETS1/TLR10	56
BP	GO:0050921	positive regulation of chemotaxis	35/655	139/18862	1.05E-20	9.03E-19	5.94E-19	CXCL14/CXCL10/CXCL12/CXCL13/CCL1/S100A7/IL6/LBP/FGF2/F2RL1/AGER/CCL19/CCL26/CCL7/EDN1/EDN2/EDN3/FGF10/SEMA5A/SLIT2/C5AR1/FPR2/ARTN/VEGFD/IL23A/IL34/MDK/PDGFB/PGF/SCG2/BMPR2/MET/S1PR1/GAS6/NCKAP1L	35
BP	GO:0070374	positive regulation of ERK1 and ERK2 cascade	41/655	210/18862	1.31E-19	1.11E-17	7.33E-18	CCL1/S100A7/TLR4/CCL20/FGF2/F2RL1/MARCO/TNFSF11/ARRB1/AGER/CCL14/CCL19/CCL18/CCL26/CCL22/CCL2/CCL7/CCL23/CCL25/CCL24/MIF/FGF10/SEMA7A/C5AR1/FPR2/BMP2/CCN2/FGF19/FGF20/PDGFB/THPO/ANGPT1/FGFR2/FGFR4/FLT4/GPER1/TEK/TNFRSF11A/MIR23A/GAS6/CD36	41
BP	GO:0071674	mononuclear cell migration	39/655	190/18862	1.62E-19	1.35E-17	8.89E-18	CXCL14/CXCL10/CXCL12/CXCL13/CCL1/S100A12/S100A7/IL6/CCL20/TNFSF11/AGER/CXCR1/CCL14/CCL19/CCL18/CCL26/CCL22/CCL2/CCL7/CCL23/CCL25/CCL24/SAA1/SLIT2/C5AR1/FPR2/CXCR2/ARTN/GREM1/IL34/MDK/PDGFB/S1PR1/TNFRSF11A/ITGAL/DUSP1/TRPM2/GAS6/SIRPA	39
BP	GO:0032102	negative regulation of response to external stimulus	56/655	394/18862	1.88E-19	1.54E-17	1.01E-17	HLA-E/HAMP/CXCL13/MMP12/A2M/PLAU/LTF/SOCS3/IL12B/FGF2/PROC/ARG2/CCL2/TAFA3/PPARG/MIF/EDN1/SAA1/SEMA3A/SEMA3B/SEMA3D/SEMA3G/SEMA4B/SEMA4C/SEMA5A/SEMA6A/SEMA6D/SEMA7A/SLIT2/FPR2/GPR17/PLXNA3/ROBO2/GREM1/MDK/PDGFB/SPP1/UCN/CALCRL/GPER1/IL20RB/IL22RA2/IL2RA/PTGER4/TEK/SAMHD1/DUSP1/WNT3A/PROS1/F11/MEFV/SIRPA/GJA1/CARD16/CEACAM1/SERPING1	56
BP	GO:0070371	ERK1 and ERK2 cascade	50/655	320/18862	2.95E-19	2.37E-17	1.56E-17	CCL1/S100A7/TLR4/CCL20/ITGAV/FGF2/F2RL1/MARCO/TNFSF11/ARRB1/AGER/CCL14/CCL19/CCL18/CCL26/CCL22/CCL2/CCL7/CCL23/CCL25/CCL24/MIF/CCN1/FGF10/SEMA6A/SEMA7A/C5AR1/FPR2/BMP2/CCN2/EGF/FGF19/FGF20/PDGFB/THPO/ANGPT1/FGFR2/FGFR4/FLT4/GPER1/PTGER4/TEK/TNFRSF11A/MIR23A/DUSP1/GAS6/CD36/SIRPA/CEACAM1/ATF3	50
BP	GO:0002685	regulation of leukocyte migration	40/655	205/18862	3.78E-19	2.99E-17	1.96E-17	CXCL14/CXCL10/CXCL12/CXCL13/CCL1/S100A7/IL6/LBP/CCL20/F2RL1/CCL28/HMOX1/AGER/CCL19/CCL2/CCL7/CCL25/CCL24/MIF/EDN1/EDN2/EDN3/SLIT2/C5AR1/CX3CR1/FPR2/VEGFD/GREM1/IL23A/IL33/IL34/MDK/PGF/PTGER4/TNFRSF18/DUSP1/GAS6/JAM3/SELE/NCKAP1L	40
BP	GO:0019730	antimicrobial humoral response	33/655	142/18862	1.93E-18	1.50E-16	9.87E-17	HLA-E/CAMP/PPBP/CXCL14/SLPI/CXCL10/CXCL9/CXCL13/CXCL2/PF4/CXCL3/DEFA3/LCN2/S100A12/SFTPD/BPIFB2/PGLYRP1/S100A7/PGLYRP3/PGLYRP4/WFDC2/LTF/BPIFA1/CTSG/BPIFA2/SLC11A1/IGHA1/IGHA2/IGHM/IGKV3-20/IL36RN/REG1A/GATA6	33
BP	GO:0002548	monocyte chemotaxis	24/655	68/18862	2.24E-18	1.71E-16	1.12E-16	CXCL10/CXCL12/CCL1/S100A12/S100A7/IL6/CCL20/TNFSF11/CCL14/CCL19/CCL18/CCL26/CCL22/CCL2/CCL7/CCL23/CCL25/CCL24/SLIT2/FPR2/GREM1/PDGFB/TNFRSF11A/DUSP1	24
BP	GO:0070372	regulation of ERK1 and ERK2 cascade	47/655	301/18862	3.72E-18	2.80E-16	1.84E-16	CCL1/S100A7/TLR4/CCL20/FGF2/F2RL1/MARCO/TNFSF11/ARRB1/AGER/CCL14/CCL19/CCL18/CCL26/CCL22/CCL2/CCL7/CCL23/CCL25/CCL24/MIF/CCN1/FGF10/SEMA6A/SEMA7A/C5AR1/FPR2/BMP2/CCN2/FGF19/FGF20/PDGFB/THPO/ANGPT1/FGFR2/FGFR4/FLT4/GPER1/TEK/TNFRSF11A/MIR23A/DUSP1/GAS6/CD36/SIRPA/CEACAM1/ATF3	47
BP	GO:0050673	epithelial cell proliferation	56/655	428/18862	9.10E-18	6.73E-16	4.43E-16	CXCL12/MMP12/IL6/TLR4/FABP7/NOX5/IL12B/FGF2/TNFSF11/HMOX1/CCL26/CCR3/CCL2/CCL24/PPARG/FGF10/PROK2/SEMA5A/C5AR1/EDNRB/PLXNB3/APLN/BMP2/EGF/VEGFD/MDK/PDGFB/PGF/REG1A/RETNLB/SCG2/TGFA/TNFSF12/VIP/ACVRL1/AGTR1/APLNR/BMPR2/FGFR2/FLT4/LGR4/NR4A1/NR4A3/PGR/TEK/TGFBR3/TIE1/MIR23A/MIR499A/PRKDC/WNT3A/CAV1/GJA1/CEACAM1/HMGB2/XDH	56
BP	GO:0001935	endothelial cell proliferation	37/655	191/18862	1.07E-17	7.82E-16	5.14E-16	CXCL12/NOX5/IL12B/FGF2/HMOX1/CCL26/CCR3/CCL2/CCL24/PPARG/PROK2/SEMA5A/PLXNB3/APLN/BMP2/EGF/VEGFD/MDK/PDGFB/PGF/SCG2/TNFSF12/VIP/ACVRL1/AGTR1/APLNR/BMPR2/FLT4/NR4A1/TEK/TIE1/MIR23A/MIR499A/CAV1/GJA1/HMGB2/XDH	37
BP	GO:0007204	positive regulation of cytosolic calcium ion concentration	47/655	310/18862	1.25E-17	8.95E-16	5.89E-16	CXCL10/CXCL9/CXCL13/CCL1/ITGAV/FGF2/F2RL1/CCL28/NOS1/CXCR1/CCL19/CCR3/CCR8/ACKR4/CD19/EDN1/EDN2/PROK2/SAA1/C5AR1/CCRL2/CX3CR1/EDNRB/FPR1/FPR2/GPR17/CXCR2/OXT/AGTR1/APLNR/GALR2/GPER1/MCHR1/PTGER4/PTGFR/PTH1R/S1PR1/ADCY8/TRPM2/SNCA/CD36/CAV1/GJA1/F2RL2/F2RL3/TRPV2/PRKCE	47
BP	GO:0055074	calcium ion homeostasis	57/655	454/18862	3.12E-17	2.21E-15	1.45E-15	CXCL10/CXCL9/CXCL12/CXCL13/CCL1/ITGAV/FGF2/F2RL1/TNFSF11/CCL28/NOS1/CXCR1/CCL14/CCL19/CCR3/CCR8/ACKR4/CCL7/CCL23/CD19/EDN1/EDN2/EDN3/PROK2/SAA1/C5AR1/CCRL2/CX3CR1/EDNRB/FPR1/FPR2/GPR17/CXCR2/CALCB/KL/OXT/REG1A/AGTR1/APLNR/GALR2/GPER1/MCHR1/PTGER4/PTGFR/PTH1R/S1PR1/ADCY8/HSP90B1/TRPM2/SNCA/CD36/CAV1/GJA1/F2RL2/F2RL3/TRPV2/PRKCE	57
BP	GO:0001936	regulation of endothelial cell proliferation	35/655	177/18862	4.21E-17	2.93E-15	1.93E-15	CXCL12/IL12B/FGF2/HMOX1/CCL26/CCR3/CCL2/CCL24/PPARG/SEMA5A/PLXNB3/APLN/BMP2/EGF/VEGFD/MDK/PDGFB/PGF/SCG2/TNFSF12/VIP/ACVRL1/AGTR1/APLNR/BMPR2/FLT4/NR4A1/TEK/TIE1/MIR23A/MIR499A/CAV1/GJA1/HMGB2/XDH	35
BP	GO:0002688	regulation of leukocyte chemotaxis	29/655	119/18862	5.83E-17	4.00E-15	2.63E-15	CXCL14/CXCL10/CXCL12/CXCL13/CCL1/S100A7/IL6/LBP/F2RL1/CCL19/CCL2/CCL7/MIF/EDN1/EDN2/EDN3/SLIT2/C5AR1/FPR2/VEGFD/GREM1/IL23A/IL34/MDK/PGF/DUSP1/GAS6/JAM3/NCKAP1L	29
BP	GO:0051480	regulation of cytosolic calcium ion concentration	48/655	344/18862	1.68E-16	1.13E-14	7.41E-15	CXCL10/CXCL9/CXCL13/CCL1/ITGAV/FGF2/F2RL1/CCL28/NOS1/CXCR1/CCL19/CCR3/CCR8/ACKR4/CD19/EDN1/EDN2/PROK2/SAA1/C5AR1/CCRL2/CX3CR1/EDNRB/FPR1/FPR2/GPR17/CXCR2/CALCB/OXT/AGTR1/APLNR/GALR2/GPER1/MCHR1/PTGER4/PTGFR/PTH1R/S1PR1/ADCY8/TRPM2/SNCA/CD36/CAV1/GJA1/F2RL2/F2RL3/TRPV2/PRKCE	48
BP	GO:0050729	positive regulation of inflammatory response	30/655	133/18862	1.69E-16	1.13E-14	7.41E-15	HLA-E/IFNG/LTA/CCL1/S100A12/IL6/TLR4/LBP/FABP4/IL12B/TNFSF11/TNFSF4/CCL24/TAFA3/BTK/AGT/IL23A/IL33/MDK/TSLP/AGTR1/IL1RL1/OSMR/PTGER4/TNFRSF11A/ZBP1/LRRK2/SNCA/ETS1/TLR10	30
BP	GO:0002683	negative regulation of immune system process	52/655	403/18862	2.58E-16	1.69E-14	1.11E-14	HLA-E/CXCL12/MMP12/SFTPD/PGLYRP3/TLR4/A2M/LTF/IL12B/CCL28/IL7R/HMOX1/PDCD1/ARG2/TNFSF4/CCL2/CCL25/TAFA3/PPARG/FGR/MIF/BTK/LILRB3/SLIT2/GPR17/GAL/GREM1/IL17D/IL33/INHA/MDK/ANGPT1/GPER1/IL1RL1/IL20RB/IL2RA/IL31RA/PTGER4/TNFRSF21/TYROBP/CTLA4/SAMHD1/PRKDC/PIAS3/LST1/DUSP1/JAK3/CD300LF/C4BPB/CEACAM1/HMGB3/SERPING1	52
BP	GO:0001938	positive regulation of endothelial cell proliferation	27/655	108/18862	3.48E-16	2.26E-14	1.48E-14	CXCL12/FGF2/HMOX1/CCL26/CCR3/CCL24/SEMA5A/PLXNB3/APLN/BMP2/EGF/VEGFD/MDK/PDGFB/PGF/SCG2/TNFSF12/VIP/AGTR1/APLNR/BMPR2/FLT4/NR4A1/TEK/MIR23A/MIR499A/HMGB2	27
BP	GO:0050679	positive regulation of epithelial cell proliferation	36/655	203/18862	5.68E-16	3.61E-14	2.38E-14	CXCL12/MMP12/TLR4/FGF2/HMOX1/CCL26/CCR3/CCL24/FGF10/SEMA5A/C5AR1/PLXNB3/APLN/BMP2/EGF/VEGFD/MDK/PDGFB/PGF/REG1A/SCG2/TGFA/TNFSF12/VIP/AGTR1/APLNR/BMPR2/FGFR2/FLT4/NR4A1/NR4A3/TEK/MIR23A/MIR499A/WNT3A/HMGB2	36
BP	GO:0072507	divalent inorganic cation homeostasis	58/655	499/18862	5.73E-16	3.61E-14	2.38E-14	CXCL10/CXCL9/CXCL12/CXCL13/CCL1/ITGAV/FGF2/F2RL1/SLC11A1/TNFSF11/CCL28/NOS1/CXCR1/CCL14/CCL19/CCR3/CCR8/ACKR4/CCL7/CCL23/CD19/EDN1/EDN2/EDN3/PROK2/SAA1/C5AR1/CCRL2/CX3CR1/EDNRB/FPR1/FPR2/GPR17/CXCR2/CALCB/KL/OXT/REG1A/AGTR1/APLNR/GALR2/GPER1/MCHR1/PTGER4/PTGFR/PTH1R/S1PR1/ADCY8/HSP90B1/TRPM2/SNCA/CD36/CAV1/GJA1/F2RL2/F2RL3/TRPV2/PRKCE	58
BP	GO:0006874	cellular calcium ion homeostasis	54/655	442/18862	7.28E-16	4.53E-14	2.98E-14	CXCL10/CXCL9/CXCL12/CXCL13/CCL1/ITGAV/FGF2/F2RL1/CCL28/NOS1/CXCR1/CCL14/CCL19/CCR3/CCR8/ACKR4/CCL7/CCL23/CD19/EDN1/EDN2/EDN3/PROK2/SAA1/C5AR1/CCRL2/CX3CR1/EDNRB/FPR1/FPR2/GPR17/CXCR2/CALCB/OXT/AGTR1/APLNR/GALR2/GPER1/MCHR1/PTGER4/PTGFR/PTH1R/S1PR1/ADCY8/HSP90B1/TRPM2/SNCA/CD36/CAV1/GJA1/F2RL2/F2RL3/TRPV2/PRKCE	54
BP	GO:0007188	adenylate cyclase-modulating G protein-coupled receptor signaling pathway	38/655	230/18862	9.84E-16	6.04E-14	3.97E-14	CXCL10/CXCL9/PF4/MARCO/CCR3/EDN1/FPR1/FPR2/ADM2/CALCB/CORT/INSL3/PTHLH/UCN2/VIP/ADCYAP1R1/ADRB1/ADRB2/AVPR2/CALCRL/GALR2/GPER1/LGR4/MC1R/MCHR1/MTNR1A/NPR3/OPRD1/PTGER4/PTGFR/PTH1R/RXFP1/S1PR1/SSTR2/TSHR/VIPR1/ADCY8/GRK5	38
BP	GO:0050678	regulation of epithelial cell proliferation	49/655	374/18862	1.05E-15	6.37E-14	4.19E-14	CXCL12/MMP12/TLR4/IL12B/FGF2/HMOX1/CCL26/CCR3/CCL2/CCL24/PPARG/FGF10/SEMA5A/C5AR1/EDNRB/PLXNB3/APLN/BMP2/EGF/VEGFD/MDK/PDGFB/PGF/REG1A/SCG2/TGFA/TNFSF12/VIP/ACVRL1/AGTR1/APLNR/BMPR2/FGFR2/FLT4/NR4A1/NR4A3/PGR/TEK/TGFBR3/TIE1/MIR23A/MIR499A/PRKDC/WNT3A/CAV1/GJA1/CEACAM1/HMGB2/XDH	49
BP	GO:0002687	positive regulation of leukocyte migration	29/655	133/18862	1.42E-15	8.49E-14	5.58E-14	CXCL14/CXCL10/CXCL12/CXCL13/CCL1/S100A7/IL6/LBP/CCL20/F2RL1/AGER/CCL19/CCL7/CCL24/EDN1/EDN2/EDN3/C5AR1/CX3CR1/FPR2/VEGFD/IL23A/IL34/MDK/PGF/TNFRSF18/GAS6/JAM3/NCKAP1L	29
BP	GO:0018108	peptidyl-tyrosine phosphorylation	48/655	369/18862	2.77E-15	1.63E-13	1.07E-13	IFNG/IL6/NOX4/SOCS3/IL12B/FGR/MIF/HCK/BTK/FGF10/AGT/BDNF/CLCF1/CSF3/EGF/GREM1/HBEGF/IL11/IL23A/IL34/NRG1/PDGFB/TGFA/TSLP/ANGPT1/ANGPT4/CRLF1/FGFR2/FGFR4/FLT4/GHR/IL22RA2/IL31RA/MET/TEK/TIE1/TNFRSF18/CBLC/JAK3/WNT3A/GAS6/MAP2K6/STAP2/CD36/CAV1/MST1R/BMX/PRKCE	48
BP	GO:0018212	peptidyl-tyrosine modification	48/655	372/18862	3.80E-15	2.22E-13	1.46E-13	IFNG/IL6/NOX4/SOCS3/IL12B/FGR/MIF/HCK/BTK/FGF10/AGT/BDNF/CLCF1/CSF3/EGF/GREM1/HBEGF/IL11/IL23A/IL34/NRG1/PDGFB/TGFA/TSLP/ANGPT1/ANGPT4/CRLF1/FGFR2/FGFR4/FLT4/GHR/IL22RA2/IL31RA/MET/TEK/TIE1/TNFRSF18/CBLC/JAK3/WNT3A/GAS6/MAP2K6/STAP2/CD36/CAV1/MST1R/BMX/PRKCE	48
BP	GO:0050918	positive chemotaxis	21/655	67/18862	4.78E-15	2.75E-13	1.81E-13	CXCL10/CXCL12/COLEC10/FGF2/F2RL1/AGER/MIF/FGF10/SEMA5A/FPR2/PLXNB3/ARTN/VEGFD/GDNF/PDGFB/PGF/SCG2/ANGPT1/MET/S1PR1/HMGB2	21
BP	GO:0072503	cellular divalent inorganic cation homeostasis	55/655	480/18862	6.27E-15	3.57E-13	2.35E-13	CXCL10/CXCL9/CXCL12/CXCL13/CCL1/ITGAV/FGF2/F2RL1/SLC11A1/CCL28/NOS1/CXCR1/CCL14/CCL19/CCR3/CCR8/ACKR4/CCL7/CCL23/CD19/EDN1/EDN2/EDN3/PROK2/SAA1/C5AR1/CCRL2/CX3CR1/EDNRB/FPR1/FPR2/GPR17/CXCR2/CALCB/OXT/AGTR1/APLNR/GALR2/GPER1/MCHR1/PTGER4/PTGFR/PTH1R/S1PR1/ADCY8/HSP90B1/TRPM2/SNCA/CD36/CAV1/GJA1/F2RL2/F2RL3/TRPV2/PRKCE	55
BP	GO:0071222	cellular response to lipopolysaccharide	34/655	197/18862	8.62E-15	4.84E-13	3.19E-13	HAMP/PPBP/CXCL10/CXCL9/CXCL13/CXCL2/PF4/CXCL3/DEFA3/IL6/TLR4/LBP/LTF/CTSG/IL12B/VIM/TNFSF4/CCL2/HCK/CX3CR1/EDNRB/CSF3/IL36RN/IL37/IL36G/CDK4/IRAK1/CD36/SIRPA/LY86/CARD16/HMGB2/NLRP7/PRKCE	34
BP	GO:0002690	positive regulation of leukocyte chemotaxis	23/655	91/18862	4.27E-14	2.37E-12	1.56E-12	CXCL14/CXCL10/CXCL12/CXCL13/CCL1/S100A7/IL6/LBP/F2RL1/CCL19/CCL7/EDN1/EDN2/EDN3/C5AR1/FPR2/VEGFD/IL23A/IL34/MDK/PGF/GAS6/NCKAP1L	23
BP	GO:0071216	cellular response to biotic stimulus	36/655	233/18862	4.78E-14	2.62E-12	1.72E-12	HSPA5/HAMP/PPBP/CXCL10/CXCL9/CXCL13/CXCL2/PF4/CXCL3/DEFA3/IL6/TLR4/LBP/LTF/CTSG/IL12B/VIM/TNFSF4/CCL2/HCK/BTK/CX3CR1/EDNRB/CSF3/IL36RN/IL37/IL36G/CDK4/IRAK1/CD36/SIRPA/LY86/CARD16/HMGB2/NLRP7/PRKCE	36
BP	GO:0070661	leukocyte proliferation	42/655	312/18862	4.87E-14	2.64E-12	1.74E-12	HLA-E/SFTPD/IL6/TLR4/IL12B/F2RL1/SLC11A1/TNFSF11/IL7R/ARG2/AGER/TNFSF4/CCL19/MIF/CD79A/BTK/CARD11/CD19/FGF10/CD70/CLCF1/GAL/GREM1/IFNE/IL23A/IL33/IL34/IL20RB/IL2RA/IL5RA/NPR3/TGFBR2/TNFRSF13C/TNFRSF21/TYROBP/CTLA4/PRKCQ/LST1/JAK3/WNT3A/HSPD1/NCKAP1L	42
BP	GO:0071219	cellular response to molecule of bacterial origin	34/655	209/18862	5.23E-14	2.80E-12	1.84E-12	HAMP/PPBP/CXCL10/CXCL9/CXCL13/CXCL2/PF4/CXCL3/DEFA3/IL6/TLR4/LBP/LTF/CTSG/IL12B/VIM/TNFSF4/CCL2/HCK/CX3CR1/EDNRB/CSF3/IL36RN/IL37/IL36G/CDK4/IRAK1/CD36/SIRPA/LY86/CARD16/HMGB2/NLRP7/PRKCE	34
BP	GO:0045785	positive regulation of cell adhesion	49/655	425/18862	1.59E-13	8.43E-12	5.54E-12	HLA-E/IFNG/CXCL12/CXCL13/IL6/ITGAV/IL12B/TNFSF11/CCL28/IL7R/PDCD1/AGER/TNFSF4/CCL19/CCL2/CCL25/RAC3/CARD11/CCN1/SAA1/CD70/IL23A/MDK/PDGFB/ANGPT1/IL1RL2/IL2RA/NR4A3/TEK/TGFBR2/TNFRSF13C/TNFRSF18/PAK1/CTLA4/PRKCQ/IRAK1/ZBTB16/OLFM4/JAK3/WNT3A/HSPD1/SELE/CD36/CAV1/SIRPA/CD27/ETS1/NCKAP1L/PRKCE	49
BP	GO:0001818	negative regulation of cytokine production	45/655	367/18862	1.82E-13	9.52E-12	6.26E-12	IFNG/SFTPD/PGLYRP3/IL6/TLR4/LBP/LTF/IKBKE/ISG15/IL12B/TLR8/FURIN/F2RL1/SLC11A1/HMOX1/ARRB1/ARG2/AGER/TNFSF4/BTK/CX3CR1/IL36RN/IL37/IL23A/IL33/INHA/INHBB/ANGPT1/IL1RL1/IL20RB/LGR4/MC1R/PTGER4/TNFRSF21/TYROBP/JAK3/GAS6/GATA6/MEFV/TRAIP/SIRPA/CARD16/CEACAM1/NLRP7/NCKAP1L	45
BP	GO:0050922	negative regulation of chemotaxis	19/655	64/18862	2.92E-13	1.52E-11	9.97E-12	CXCL13/CCL2/MIF/SEMA3A/SEMA3B/SEMA3D/SEMA3G/SEMA4B/SEMA4C/SEMA5A/SEMA6A/SEMA6D/SEMA7A/SLIT2/PLXNA3/ROBO2/GREM1/DUSP1/WNT3A	19
BP	GO:0034341	response to interferon-gamma	32/655	197/18862	3.05E-13	1.56E-11	1.03E-11	HLA-E/IFNG/CCL1/TLR4/SOCS3/CCL20/IL12B/SLC11A1/IRF7/VIM/OAS1/CCL14/CCL19/CCL18/CCL26/CCL22/CCL2/CCL7/CCL23/CCL25/CCL24/PPARG/HCK/IFITM1/EDN1/OAS3/IRF4/SNCA/MEFV/SIRPA/CAMK2A/UBD	32
BP	GO:0051897	positive regulation of protein kinase B signaling	30/655	175/18862	3.99E-13	2.02E-11	1.33E-11	GDF15/FGF2/TNFSF11/CCL19/CD19/PIK3R5/FGF10/SEMA5A/CX3CR1/CSF3/EGF/FGF19/FGF20/FGF5/HBEGF/KL/NRG1/PDGFB/TGFA/THPO/ANGPT1/ENG/FGFR2/FGFR4/MC1R/MET/TEK/GAS6/MST1R/GAB1	30
BP	GO:0048846	axon extension involved in axon guidance	15/655	37/18862	5.07E-13	2.51E-11	1.65E-11	CXCL12/SEMA3A/SEMA3B/SEMA3D/SEMA3G/SEMA4B/SEMA4C/SEMA5A/SEMA6A/SEMA6D/SEMA7A/SLIT2/PLXNA3/BMPR2/WNT3A	15
BP	GO:1902284	neuron projection extension involved in neuron projection guidance	15/655	37/18862	5.07E-13	2.51E-11	1.65E-11	CXCL12/SEMA3A/SEMA3B/SEMA3D/SEMA3G/SEMA4B/SEMA4C/SEMA5A/SEMA6A/SEMA6D/SEMA7A/SLIT2/PLXNA3/BMPR2/WNT3A	15
BP	GO:0008217	regulation of blood pressure	30/655	177/18862	5.42E-13	2.66E-11	1.75E-11	NOX1/CTSG/F2RL1/HMOX1/NOS1/PPARG/CMA1/EDN1/EDN2/EDN3/EDNRB/ADM2/AGT/APLN/OXT/PDGFB/UCN/UTS2/ACVRL1/ADRB1/ADRB2/AGTR1/AGTR2/AVPR2/BMPR2/NPR1/NPR3/ACE2/GAS6/GJA1	30
BP	GO:0042116	macrophage activation	23/655	102/18862	5.88E-13	2.86E-11	1.88E-11	IFNG/HAMP/IL6/TLR4/LBP/TLR8/SLC11A1/AGER/TAFA3/MIF/EDN2/C5AR1/FPR2/IL33/IL1RL1/IL31RA/TYROBP/LRRK2/PLA2G4A/SNCA/HSPD1/C1QA/PRKCE	23
BP	GO:0007159	leukocyte cell-cell adhesion	44/655	366/18862	6.79E-13	3.26E-11	2.14E-11	HLA-E/IFNG/CXCL12/SFTPD/IL6/IL12B/TNFSF11/CCL28/IL7R/PDCD1/ARG2/AGER/TNFSF4/CCL19/CCL2/CCL25/OLR1/CARD11/CX3CR1/CD70/IL23A/MDK/IL1RL2/IL20RB/IL2RA/NR4A3/TGFBR2/TNFRSF13C/TNFRSF21/ITGAL/PAK1/CTLA4/PRKCQ/IRAK1/ZBTB16/JAK3/HSPD1/SELE/CAV1/SIRPA/CD27/CEACAM1/ETS1/NCKAP1L	44
BP	GO:0001667	ameboidal-type cell migration	51/655	473/18862	6.85E-13	3.26E-11	2.14E-11	IFNG/CXCL13/S100P/S100A2/MMP9/FGF2/HMOX1/PPARG/EDN1/EDN3/FGF10/SEMA3A/SEMA3B/SEMA3D/SEMA3G/SEMA4B/SEMA4C/SEMA5A/SEMA6A/SEMA6D/SEMA7A/SLIT2/EDNRB/AGT/EGF/GDNF/GPI/GREM1/HBEGF/INSL3/PDGFB/SCG2/TNFSF12/ACVRL1/AGTR2/ANGPT1/ANGPT4/BMPR2/FLT4/MET/NR4A1/TEK/TGFBR2/PAK1/MIR23A/MIR499A/DCN/GJA1/CEACAM1/ETS1/PRKCE	51
BP	GO:0051047	positive regulation of secretion	39/655	295/18862	7.16E-13	3.37E-11	2.22E-11	IFNG/CXCL12/TLR4/RBP4/TFR2/F2RL1/TNFSF11/FGR/EDN1/EDN3/EDNRB/APLN/BMP2/GAL/GDNF/INHA/INHBB/OXT/RETN/SCT/SPP1/TRH/UCN/VIP/AGTR2/GPER1/NPR1/TNFRSF11A/ADCY8/CFTR/PLA2G4A/SNCA/PTGES/MAP2K6/ABCG1/ACHE/GJA1/SCAMP5/PRKCE	39
BP	GO:0048841	regulation of axon extension involved in axon guidance	14/655	32/18862	8.55E-13	3.99E-11	2.62E-11	CXCL12/SEMA3A/SEMA3B/SEMA3D/SEMA3G/SEMA4B/SEMA4C/SEMA5A/SEMA6A/SEMA6D/SEMA7A/PLXNA3/BMPR2/WNT3A	14
BP	GO:0090066	regulation of anatomical structure size	52/655	493/18862	9.52E-13	4.40E-11	2.89E-11	CXCL12/TMSB15A/CRABP2/F2RL1/IL7R/NOS1/CCL26/CCL24/HCK/EDN1/EDN2/EDN3/SEMA3A/SEMA3B/SEMA3D/SEMA3G/SEMA4B/SEMA4C/SEMA5A/SEMA6A/SEMA6D/SEMA7A/SLIT2/EDNRB/PLXNA3/AGT/APLN/BDNF/CSF3/FGF13/GMFG/SCT/SPP1/UCN/ADRB1/ADRB2/AGTR1/AGTR2/AVPR2/BMPR2/GPER1/NPR1/PAK1/CDK4/ACE2/WNT3A/LRRK2/CAV1/GJA1/TRPV2/NCKAP1L/PRKCE	52
BP	GO:0050731	positive regulation of peptidyl-tyrosine phosphorylation	31/655	193/18862	9.78E-13	4.47E-11	2.94E-11	IFNG/IL6/NOX4/SOCS3/IL12B/MIF/FGF10/AGT/BDNF/CLCF1/CSF3/EGF/GREM1/HBEGF/IL11/IL23A/IL34/NRG1/PDGFB/TGFA/TSLP/ANGPT1/ANGPT4/CRLF1/GHR/IL31RA/TNFRSF18/WNT3A/GAS6/STAP2/CD36	31
BP	GO:0050919	negative chemotaxis	16/655	46/18862	1.40E-12	6.35E-11	4.18E-11	ITGAV/SEMA3A/SEMA3B/SEMA3D/SEMA3G/SEMA4B/SEMA4C/SEMA5A/SEMA6A/SEMA6D/SEMA7A/SLIT2/PLXNA3/ROBO2/NRG1/NRG3	16
BP	GO:1903037	regulation of leukocyte cell-cell adhesion	41/655	330/18862	1.44E-12	6.42E-11	4.22E-11	HLA-E/IFNG/CXCL12/SFTPD/IL6/IL12B/TNFSF11/CCL28/IL7R/PDCD1/ARG2/AGER/TNFSF4/CCL19/CCL2/CCL25/CARD11/CD70/IL23A/MDK/IL1RL2/IL20RB/IL2RA/NR4A3/TGFBR2/TNFRSF13C/TNFRSF21/PAK1/CTLA4/PRKCQ/IRAK1/ZBTB16/JAK3/HSPD1/SELE/CAV1/SIRPA/CD27/CEACAM1/ETS1/NCKAP1L	41
BP	GO:0048660	regulation of smooth muscle cell proliferation	28/655	160/18862	1.44E-12	6.42E-11	4.22E-11	IFNG/IL6/MMP9/NOX1/IL12B/FGF2/HMOX1/PPARG/EDN1/APLN/HBEGF/NPPC/OGN/PDGFB/VIP/CALCRL/FGFR2/GPER1/NPR1/NPR3/NR4A3/S1PR1/TGFBR2/PAK1/IRAK1/MIR499A/PRKDC/GJA1	28
BP	GO:0002831	regulation of response to biotic stimulus	47/655	420/18862	1.50E-12	6.61E-11	4.35E-11	FCER1G/HLA-E/IFNG/MMP12/TLR4/A2M/MUC5AC/LBP/LTF/SOCS3/IKBKE/MUC4/IL12B/TLR8/F2RL1/IRF7/ARG2/PPARG/FGR/HCK/CARD11/FPR2/IL23A/IL2RA/ICAM2/PAK1/TYROBP/SH2D1B/CLEC4E/AIM2/CLEC6A/SAMHD1/PRKDC/CLEC4D/TRIM6/TRIM15/NLRC4/ZBP1/GATA6/HSPD1/FCN1/CD36/LY86/CARD16/CEACAM1/HMGB2/SERPING1	47
BP	GO:0033002	muscle cell proliferation	33/655	222/18862	1.67E-12	7.26E-11	4.78E-11	IFNG/IL6/MMP9/RBP4/NOX1/IL12B/FGF2/HMOX1/PPARG/EDN1/APLN/FGF20/HBEGF/NPPC/OGN/PDGFB/VIP/ANGPT1/CALCRL/FGFR2/GPER1/NPR1/NPR3/NR4A3/S1PR1/TGFBR2/TGFBR3/PAK1/IRAK1/MIR499A/PRKDC/GATA6/GJA1	33
BP	GO:0048659	smooth muscle cell proliferation	28/655	162/18862	1.98E-12	8.55E-11	5.62E-11	IFNG/IL6/MMP9/NOX1/IL12B/FGF2/HMOX1/PPARG/EDN1/APLN/HBEGF/NPPC/OGN/PDGFB/VIP/CALCRL/FGFR2/GPER1/NPR1/NPR3/NR4A3/S1PR1/TGFBR2/PAK1/IRAK1/MIR499A/PRKDC/GJA1	28
BP	GO:0034612	response to tumor necrosis factor	40/655	320/18862	2.24E-12	9.58E-11	6.30E-11	LTA/HAMP/CCL1/FABP4/CCL20/F2RL1/TNFSF11/TNFSF4/CCL14/CCL19/CCL18/CCL26/CCL22/CCL2/CCL7/CCL23/CCL25/CCL24/EDN1/CD70/TNFSF12/TNFSF13/GPER1/TNFRSF11A/TNFRSF13C/TNFRSF17/TNFRSF18/TNFRSF21/TNFRSF25/TNFRSF9/AIM2/TRAF2/PIAS3/GAS6/SELE/TRAIP/TRAF5/CARD16/CD27/UBD	40
BP	GO:1902105	regulation of leukocyte differentiation	37/655	279/18862	2.56E-12	1.09E-10	7.14E-11	IFNG/PF4/PGLYRP3/TLR4/LTF/IL12B/TNFSF11/IRF7/IL7R/AGER/TNFSF4/CCL19/BTK/FOS/CARD11/LILRB3/IL23A/IL34/INHA/MDK/IL1RL2/IL2RA/TGFBR2/TNFRSF18/TYROBP/CTLA4/ZBTB16/IRF4/PRKDC/PIAS3/JAK3/GAS6/PPARGC1B/CD27/CEACAM1/HMGB3/NCKAP1L	37
BP	GO:0048247	lymphocyte chemotaxis	18/655	64/18862	3.47E-12	1.46E-10	9.58E-11	CXCL14/CXCL10/CXCL13/CCL1/S100A7/CCL20/CCL14/CCL19/CCL18/CCL26/CCL22/CCL2/CCL7/CCL23/CCL25/CCL24/SAA1/GAS6	18
BP	GO:0071356	cellular response to tumor necrosis factor	38/655	296/18862	3.54E-12	1.47E-10	9.69E-11	LTA/HAMP/CCL1/FABP4/CCL20/F2RL1/TNFSF11/TNFSF4/CCL14/CCL19/CCL18/CCL26/CCL22/CCL2/CCL7/CCL23/CCL25/CCL24/EDN1/CD70/TNFSF12/TNFSF13/GPER1/TNFRSF11A/TNFRSF13C/TNFRSF17/TNFRSF18/TNFRSF21/TNFRSF25/TNFRSF9/AIM2/TRAF2/PIAS3/GAS6/TRAIP/TRAF5/CARD16/CD27	38
BP	GO:1903706	regulation of hemopoiesis	46/655	415/18862	3.67E-12	1.51E-10	9.95E-11	IFNG/PF4/PGLYRP3/TLR4/LTF/ISG15/IL12B/TNFSF11/IRF7/IL7R/AGER/TNFSF4/CCL19/BTK/FOS/CARD11/LILRB3/CSF3/IL17D/IL23A/IL34/INHA/MDK/THPO/IL1RL2/IL2RA/NR4A3/TGFBR2/TNFRSF18/TYROBP/CTLA4/PRKCQ/ZBTB16/IRF4/PRKDC/PIAS3/JAK3/GAS6/PPARGC1B/CD27/CEACAM1/HMGB3/HMGB2/SPI1/ETS1/NCKAP1L	46
BP	GO:1903532	positive regulation of secretion by cell	36/655	271/18862	4.83E-12	1.98E-10	1.30E-10	IFNG/CXCL12/TLR4/RBP4/TFR2/F2RL1/TNFSF11/FGR/EDN1/EDN3/APLN/BMP2/GAL/GDNF/INHA/INHBB/OXT/RETN/SCT/SPP1/TRH/UCN/VIP/GPER1/TNFRSF11A/ADCY8/CFTR/PLA2G4A/SNCA/PTGES/MAP2K6/ABCG1/ACHE/GJA1/SCAMP5/PRKCE	36
BP	GO:1903039	positive regulation of leukocyte cell-cell adhesion	33/655	234/18862	7.32E-12	2.97E-10	1.95E-10	HLA-E/IFNG/IL6/IL12B/TNFSF11/IL7R/PDCD1/AGER/TNFSF4/CCL19/CCL2/CARD11/CD70/IL23A/MDK/IL1RL2/IL2RA/NR4A3/TGFBR2/TNFRSF13C/PAK1/CTLA4/PRKCQ/IRAK1/ZBTB16/JAK3/HSPD1/SELE/CAV1/SIRPA/CD27/ETS1/NCKAP1L	33
BP	GO:0001659	temperature homeostasis	28/655	171/18862	7.70E-12	3.10E-10	2.04E-10	LCN2/TLR4/FABP5/FABP4/TNFSF11/EDN2/EDNRB/APLN/OXT/ADRB1/ADRB2/IL18R1/LEPR/LGR4/NPR3/TNFRSF11A/TSHR/IRF4/TRPM2/PPARGC1B/PTGES/MAP2K6/CD36/ACHE/CAV1/GJA1/EGR1/TRPV2	28
BP	GO:0050730	regulation of peptidyl-tyrosine phosphorylation	35/655	262/18862	8.18E-12	3.26E-10	2.14E-10	IFNG/IL6/NOX4/SOCS3/IL12B/MIF/FGF10/AGT/BDNF/CLCF1/CSF3/EGF/GREM1/HBEGF/IL11/IL23A/IL34/NRG1/PDGFB/TGFA/TSLP/ANGPT1/ANGPT4/CRLF1/GHR/IL22RA2/IL31RA/TNFRSF18/CBLC/WNT3A/GAS6/STAP2/CD36/CAV1/PRKCE	35
BP	GO:0048638	regulation of developmental growth	39/655	319/18862	8.49E-12	3.36E-10	2.21E-10	HAMP/CXCL12/RBP4/CRABP2/GDF15/FGF2/EDN1/SEMA3A/SEMA3B/SEMA3D/SEMA3G/SEMA4B/SEMA4C/SEMA5A/SEMA6A/SEMA6D/SEMA7A/PLXNA3/BDNF/FGF13/FGF20/NPPC/REG1A/SPP1/ADRB1/ADRB2/BMPR2/FGFR2/GHR/TGFBR2/TGFBR3/PAK1/CDK4/PRKDC/WNT3A/GATA6/SOCS2/GJA1/TRPV2	39
BP	GO:0051091	positive regulation of DNA-binding transcription factor activity	35/655	266/18862	1.27E-11	4.96E-10	3.26E-10	S100A12/IL6/TLR4/LTF/TNFSF11/AGER/PPARG/BTK/CARD11/EDN1/CX3CR1/AGT/AMH/CAT/CSF3/GREM1/NDP/IL18R1/OPRD1/TNFRSF11A/PRKCQ/IRAK1/AIM2/ADCY8/TRAF2/TRIM6/TRIM15/NLRC4/WNT3A/PPARGC1B/CD36/CAV1/CAMK2A/TRAF5/CARD16	35
BP	GO:0048640	negative regulation of developmental growth	22/655	107/18862	1.34E-11	5.22E-10	3.43E-10	RBP4/GDF15/SEMA3A/SEMA3B/SEMA3D/SEMA3G/SEMA4B/SEMA4C/SEMA5A/SEMA6A/SEMA6D/SEMA7A/PLXNA3/FGF13/SPP1/ADRB1/ADRB2/TGFBR2/PAK1/WNT3A/SOCS2/GJA1	22
BP	GO:0050886	endocrine process	19/655	78/18862	1.43E-11	5.50E-10	3.62E-10	NOX1/CTSG/F2RL1/CMA1/EDN1/EDN2/EDN3/AGT/APLN/GAL/INHA/INHBB/RETN/UCN/AGTR1/AGTR2/AVPR2/ACE2/GJA1	19
BP	GO:0070663	regulation of leukocyte proliferation	33/655	241/18862	1.65E-11	6.33E-10	4.16E-10	HLA-E/SFTPD/IL6/TLR4/IL12B/ARG2/AGER/TNFSF4/CCL19/MIF/BTK/CARD11/FGF10/CD70/CLCF1/GAL/GREM1/IL23A/IL33/IL34/IL20RB/IL2RA/IL5RA/TGFBR2/TNFRSF13C/TNFRSF21/TYROBP/CTLA4/PRKCQ/LST1/JAK3/WNT3A/NCKAP1L	33
BP	GO:0048843	negative regulation of axon extension involved in axon guidance	12/655	26/18862	1.72E-11	6.53E-10	4.29E-10	SEMA3A/SEMA3B/SEMA3D/SEMA3G/SEMA4B/SEMA4C/SEMA5A/SEMA6A/SEMA6D/SEMA7A/PLXNA3/WNT3A	12
BP	GO:0051896	regulation of protein kinase B signaling	33/655	247/18862	3.25E-11	1.21E-09	7.98E-10	GDF15/FGF2/TNFSF11/CCL19/CD19/PIK3R5/FGF10/SEMA5A/CX3CR1/CSF3/EGF/FGF19/FGF20/FGF5/HBEGF/KL/NRG1/PDGFB/TGFA/THPO/ANGPT1/ENG/FGFR2/FGFR4/GPER1/MC1R/MET/TEK/GAS6/TRIB3/MST1R/GAB1/XDH	33
BP	GO:0071526	semaphorin-plexin signaling pathway	14/655	40/18862	3.25E-11	1.21E-09	7.98E-10	SEMA3A/SEMA3B/SEMA3D/SEMA3G/SEMA4B/SEMA4C/SEMA5A/SEMA6A/SEMA6D/SEMA7A/PLXNA3/PLXNB3/GDNF/MET	14
BP	GO:1903131	mononuclear cell differentiation	44/655	411/18862	3.50E-11	1.29E-09	8.51E-10	FCER1G/IFNG/PGLYRP3/IL6/IL12B/F2RL1/IRF7/IL7R/AGER/TNFSF4/CCL19/PPARG/CD79A/BTK/CARD11/CD19/CLCF1/IFNE/IL11/IL23A/IL34/INHA/MDK/IL18R1/IL1RL2/IL2RA/IL31RA/LEPR/PTGER4/TGFBR2/TNFRSF18/CTLA4/ZBTB16/IRF4/PRKDC/JAK3/TRPM2/GAS6/EGR1/CD27/HMGB3/UBD/SPI1/NCKAP1L	44
BP	GO:0022409	positive regulation of cell-cell adhesion	35/655	276/18862	3.63E-11	1.33E-09	8.76E-10	HLA-E/IFNG/CXCL13/IL6/IL12B/TNFSF11/IL7R/PDCD1/AGER/TNFSF4/CCL19/CCL2/CARD11/CD70/IL23A/MDK/IL1RL2/IL2RA/NR4A3/TGFBR2/TNFRSF13C/PAK1/CTLA4/PRKCQ/IRAK1/ZBTB16/JAK3/WNT3A/HSPD1/SELE/CAV1/SIRPA/CD27/ETS1/NCKAP1L	35
BP	GO:0051092	positive regulation of NF-kappaB transcription factor activity	26/655	159/18862	4.46E-11	1.63E-09	1.07E-09	S100A12/TLR4/LTF/TNFSF11/AGER/BTK/CARD11/CX3CR1/AGT/AMH/CAT/GREM1/IL18R1/TNFRSF11A/PRKCQ/IRAK1/AIM2/TRAF2/TRIM6/TRIM15/NLRC4/CD36/CAV1/CAMK2A/TRAF5/CARD16	26
BP	GO:0046651	lymphocyte proliferation	35/655	282/18862	6.66E-11	2.41E-09	1.58E-09	HLA-E/SFTPD/IL6/TLR4/IL12B/SLC11A1/IL7R/ARG2/AGER/TNFSF4/CCL19/MIF/CD79A/BTK/CARD11/CD19/FGF10/CD70/CLCF1/GAL/IFNE/IL23A/IL20RB/IL2RA/TGFBR2/TNFRSF13C/TNFRSF21/TYROBP/CTLA4/PRKCQ/LST1/JAK3/WNT3A/HSPD1/NCKAP1L	35
BP	GO:0060284	regulation of cell development	48/655	485/18862	7.00E-11	2.51E-09	1.65E-09	IFNG/LTA/CXCL12/IL6/PAEP/LTF/CRABP2/TNFSF11/PROC/PPARG/RAC3/NFATC4/SEMA3A/SEMA3B/SEMA3D/SEMA3G/SEMA4B/SEMA4C/SEMA5A/SEMA6A/SEMA6D/SEMA7A/SLIT2/CX3CR1/EDNRB/PLXNA3/PLXNB3/ROBO2/BDNF/BMP2/CLCF1/FGF13/IL34/MDK/NPPC/PTHLH/SPP1/BMPR2/GPER1/PAK1/TYROBP/PRKDC/OLFM4/E2F1/WNT3A/LRRK2/HMGB2/TRPV2	48
BP	GO:0048771	tissue remodeling	27/655	175/18862	7.50E-11	2.67E-09	1.76E-09	HAMP/IL6/IL12B/TNFSF11/AGER/FGF10/AGT/GREM1/IL23A/MDK/SPP1/ACVRL1/ADRB2/AGTR2/BMPR2/FLT4/IL20RA/LEPR/LGR4/PTH1R/S1PR1/TIE1/TNFRSF11A/PPARGC1B/CAV1/GJA1/CEACAM1	27
BP	GO:0022407	regulation of cell-cell adhesion	45/655	437/18862	7.64E-11	2.70E-09	1.77E-09	HLA-E/IFNG/CXCL12/CXCL13/SFTPD/IL6/IL12B/TNFSF11/CCL28/IL7R/PDCD1/ARG2/AGER/TNFSF4/CCL19/CCL2/CCL25/CDH1/CARD11/BMP2/CD70/IL23A/MDK/IL1RL2/IL20RB/IL2RA/NR4A3/TGFBR2/TNFRSF13C/TNFRSF21/PAK1/CTLA4/PRKCQ/IRAK1/ZBTB16/JAK3/WNT3A/HSPD1/SELE/CAV1/SIRPA/CD27/CEACAM1/ETS1/NCKAP1L	45
BP	GO:0032147	activation of protein kinase activity	38/655	328/18862	7.92E-11	2.78E-09	1.83E-09	TLR4/GDF15/IL12B/FGF2/SLC11A1/TNFSF11/ARRB1/CCL19/FGF10/PROK2/SAA1/C5AR1/FPR1/AGT/BMP2/EGF/FGF13/GREM1/IL23A/NRG1/NRG3/PDGFB/TGFA/UCN/ADRB2/ANGPT1/ANGPT4/GHR/TGFBR2/PAK1/PAK6/IRAK1/ADCY8/TRAF2/LRRK2/GAS6/MAP2K6/NCKAP1L	38
BP	GO:0032943	mononuclear cell proliferation	35/655	285/18862	8.95E-11	3.12E-09	2.05E-09	HLA-E/SFTPD/IL6/TLR4/IL12B/SLC11A1/IL7R/ARG2/AGER/TNFSF4/CCL19/MIF/CD79A/BTK/CARD11/CD19/FGF10/CD70/CLCF1/GAL/IFNE/IL23A/IL20RB/IL2RA/TGFBR2/TNFRSF13C/TNFRSF21/TYROBP/CTLA4/PRKCQ/LST1/JAK3/WNT3A/HSPD1/NCKAP1L	35
BP	GO:0071346	cellular response to interferon-gamma	27/655	177/18862	9.79E-11	3.38E-09	2.23E-09	HLA-E/IFNG/CCL1/TLR4/SOCS3/CCL20/IL12B/IRF7/VIM/OAS1/CCL14/CCL19/CCL18/CCL26/CCL22/CCL2/CCL7/CCL23/CCL25/CCL24/PPARG/HCK/EDN1/OAS3/IRF4/SIRPA/CAMK2A	27
BP	GO:0072676	lymphocyte migration	22/655	118/18862	1.02E-10	3.49E-09	2.30E-09	CXCL14/CXCL10/CXCL12/CXCL13/CCL1/S100A7/CCL20/CCL14/CCL19/CCL18/CCL26/CCL22/CCL2/CCL7/CCL23/CCL25/CCL24/SAA1/ARTN/S1PR1/ITGAL/GAS6	22
BP	GO:0043406	positive regulation of MAP kinase activity	31/655	230/18862	1.03E-10	3.51E-09	2.31E-09	S100A12/TLR4/GDF15/FGF2/TNFSF11/ARRB1/AGER/CCL19/PIK3R5/EDN1/EDN3/FGF10/PROK2/SAA1/C5AR1/FPR1/AGT/BMP2/EGF/IL34/NRG1/PDGFB/TGFA/GHR/TNFRSF11A/PAK1/IRAK1/TRAF2/LRRK2/MAP2K6/MST1R	31
BP	GO:0043491	protein kinase B signaling	34/655	273/18862	1.14E-10	3.85E-09	2.53E-09	GDF15/FGF2/TNFSF11/CCL19/CCL2/CD19/PIK3R5/FGF10/SEMA5A/CX3CR1/CSF3/EGF/FGF19/FGF20/FGF5/HBEGF/KL/NRG1/PDGFB/TGFA/THPO/ANGPT1/ENG/FGFR2/FGFR4/GPER1/MC1R/MET/TEK/GAS6/TRIB3/MST1R/GAB1/XDH	34
BP	GO:0061844	antimicrobial humoral immune response mediated by antimicrobial peptide	18/655	78/18862	1.30E-10	4.36E-09	2.87E-09	CAMP/PPBP/CXCL14/CXCL10/CXCL9/CXCL13/CXCL2/PF4/CXCL3/DEFA3/S100A12/PGLYRP1/S100A7/PGLYRP3/PGLYRP4/LTF/BPIFA1/REG1A	18
BP	GO:0002699	positive regulation of immune effector process	30/655	219/18862	1.38E-10	4.60E-09	3.02E-09	CD1A/HLA-E/IFNG/LTA/IL6/TLR4/LBP/RBP4/IL12B/F2RL1/HMOX1/TNFSF4/CCL19/FGR/BTK/SEMA7A/CLCF1/GPI/IL23A/IL33/TNFSF13/IL18R1/NR4A3/TYROBP/CD244/SH2D1B/TRAF2/TRIM6/HSPD1/CD36	30
BP	GO:0002822	regulation of adaptive immune response based on somatic recombination of immune receptors built from immunoglobulin superfamily domains	25/655	155/18862	1.43E-10	4.73E-09	3.11E-09	CD1A/HLA-E/LTA/IL6/IL12B/SLC11A1/IL7R/AGER/TNFSF4/CCL19/BTK/CLCF1/IL23A/IL33/TNFSF13/IL18R1/IL1RL1/IL20RB/PRKCQ/TRAF2/JAK3/PLA2G4A/HSPD1/C4BPB/CEACAM1	25
BP	GO:0043405	regulation of MAP kinase activity	36/655	307/18862	1.79E-10	5.88E-09	3.86E-09	S100A12/TLR4/GDF15/FGF2/TNFSF11/ARRB1/AGER/CCL19/PIK3R5/EDN1/EDN3/FGF10/PROK2/SAA1/C5AR1/FPR1/AGT/BMP2/EGF/IL34/NRG1/PDGFB/TGFA/GHR/TNFRSF11A/PAK1/CBLC/IRAK1/TRAF2/UCHL1/DUSP1/LRRK2/MAP2K6/CAV1/TRIB3/MST1R	36
BP	GO:0002446	neutrophil mediated immunity	48/655	499/18862	1.86E-10	6.08E-09	4.00E-09	FCER1G/HSPA6/CAMP/PPBP/SLPI/LCN2/S100A12/PGLYRP1/S100P/S100A7/IL6/MMP9/PLAU/LTF/FABP5/CTSG/CYBB/ITGAV/F2RL1/SLC11A1/PTX3/CXCR1/FGR/MIF/OLR1/LILRB3/C5AR1/FPR1/FPR2/CXCR2/CAT/GMFG/GPI/RETN/ITGAL/TYROBP/FCGR3B/CEACAM8/CLEC4D/OLFM4/TRPM2/FCN1/CD36/SIRPA/SIGLEC5/CFP/CEACAM1/NCKAP1L	48
BP	GO:0002819	regulation of adaptive immune response	26/655	170/18862	2.06E-10	6.66E-09	4.38E-09	CD1A/HLA-E/LTA/IL6/IL12B/SLC11A1/IRF7/IL7R/AGER/TNFSF4/CCL19/BTK/CLCF1/IL23A/IL33/TNFSF13/IL18R1/IL1RL1/IL20RB/PRKCQ/TRAF2/JAK3/PLA2G4A/HSPD1/C4BPB/CEACAM1	26
BP	GO:0032609	interferon-gamma production	21/655	112/18862	2.43E-10	7.81E-09	5.14E-09	LTA/PGLYRP3/TLR4/ISG15/IL12B/TLR8/F2RL1/SLC11A1/TNFSF4/IL36RN/IL23A/IL33/INHA/IL12RB2/IL18R1/IL1RL1/IL20RB/CD244/GAS6/HSPD1/SIRPA	21
BP	GO:1901342	regulation of vasculature development	38/655	341/18862	2.48E-10	7.91E-09	5.20E-09	CXCL10/CXCL13/PF4/IL6/CYBB/FGF2/HMOX1/CCR3/CCL24/PPARG/CMA1/PROK2/SEMA5A/SEMA6A/C5AR1/CX3CR1/ADM2/ANGPTL7/VEGFD/GREM1/MDK/PGF/TNFSF12/ANGPT4/ANGPTL3/ANGPTL4/APLNR/ENG/NPR1/TEK/TGFBR2/TIE1/DCN/GATA6/CEACAM1/YJEFN3/GAB1/ETS1	38
BP	GO:0003044	regulation of systemic arterial blood pressure mediated by a chemical signal	14/655	46/18862	2.77E-10	8.80E-09	5.79E-09	NOX1/CTSG/F2RL1/CMA1/EDN1/EDN2/EDN3/AGT/ADRB1/ADRB2/AGTR1/AGTR2/AVPR2/ACE2	14
BP	GO:0050870	positive regulation of T cell activation	29/655	212/18862	2.90E-10	9.15E-09	6.02E-09	HLA-E/IFNG/IL6/IL12B/TNFSF11/IL7R/PDCD1/AGER/TNFSF4/CCL19/CCL2/CARD11/CD70/IL23A/MDK/IL1RL2/IL2RA/TGFBR2/TNFRSF13C/PAK1/CTLA4/PRKCQ/ZBTB16/JAK3/HSPD1/CAV1/SIRPA/CD27/NCKAP1L	29
BP	GO:0009615	response to virus	39/655	359/18862	3.05E-10	9.54E-09	6.27E-09	IFNG/CXCL10/CXCL9/CXCL12/DEFA3/MMP12/IL6/BPIFA1/IKBKE/ISG15/IL12B/TLR8/MX2/F2RL1/IRF7/APOBEC3A/OAS1/TNFSF4/CCL19/CCL22/FGR/IFITM1/IFNE/IL23A/IL33/IL2RA/PRF1/SKP2/FCN3/OAS3/AIM2/SAMHD1/TRIM6/TRIM15/ZBP1/APOBEC3B/KCNJ8/PMAIP1/MST1R	39
BP	GO:0042110	T cell activation	46/655	474/18862	3.38E-10	1.05E-08	6.92E-09	FCER1G/HLA-E/IFNG/SFTPD/IL6/IL12B/F2RL1/SLC11A1/TNFSF11/IL7R/PDCD1/ARG2/AGER/TNFSF4/CCL19/CCL2/CARD11/CD70/IFNE/IL23A/MDK/IL18R1/IL1RL2/IL20RB/IL2RA/LEPR/PTGER4/TGFBR2/TNFRSF13C/TNFRSF18/TNFRSF21/ITGAL/PAK1/CTLA4/PRKCQ/ZBTB16/IRF4/PRKDC/JAK3/HSPD1/CAV1/SIRPA/EGR1/CD27/CEACAM1/NCKAP1L	46
BP	GO:0045088	regulation of innate immune response	36/655	315/18862	3.68E-10	1.14E-08	7.47E-09	FCER1G/HLA-E/IFNG/MMP12/TLR4/A2M/MUC5AC/LBP/SOCS3/IKBKE/MUC4/IL12B/TLR8/IRF7/PPARG/FGR/HCK/CARD11/FPR2/ICAM2/PAK1/TYROBP/SH2D1B/CLEC4E/AIM2/CLEC6A/SAMHD1/PRKDC/CLEC4D/TRIM6/NLRC4/ZBP1/FCN1/CEACAM1/HMGB2/SERPING1	36
BP	GO:0032612	interleukin-1 production	22/655	126/18862	3.82E-10	1.17E-08	7.72E-09	IFNG/IL6/TLR4/TLR8/F2RL1/ARG2/AGER/CCL19/IGHD/SAA1/CX3CR1/TYROBP/AIM2/NLRC4/GAS6/MEFV/CD36/SIRPA/CARD16/EGR1/CEACAM1/NLRP7	22
BP	GO:0045766	positive regulation of angiogenesis	26/655	175/18862	3.94E-10	1.19E-08	7.85E-09	CYBB/FGF2/HMOX1/CCR3/CCL24/CMA1/SEMA5A/C5AR1/CX3CR1/ADM2/VEGFD/GREM1/MDK/PGF/TNFSF12/ANGPT4/ANGPTL3/ANGPTL4/APLNR/ENG/TEK/TGFBR2/TIE1/GATA6/GAB1/ETS1	26
BP	GO:1904018	positive regulation of vasculature development	26/655	175/18862	3.94E-10	1.19E-08	7.85E-09	CYBB/FGF2/HMOX1/CCR3/CCL24/CMA1/SEMA5A/C5AR1/CX3CR1/ADM2/VEGFD/GREM1/MDK/PGF/TNFSF12/ANGPT4/ANGPTL3/ANGPTL4/APLNR/ENG/TEK/TGFBR2/TIE1/GATA6/GAB1/ETS1	26
BP	GO:0061387	regulation of extent of cell growth	20/655	104/18862	4.05E-10	1.22E-08	8.02E-09	CXCL12/CRABP2/SEMA3A/SEMA3B/SEMA3D/SEMA3G/SEMA4B/SEMA4C/SEMA5A/SEMA6A/SEMA6D/SEMA7A/PLXNA3/BDNF/FGF13/SPP1/BMPR2/PAK1/WNT3A/TRPV2	20
BP	GO:0002833	positive regulation of response to biotic stimulus	32/655	258/18862	4.49E-10	1.34E-08	8.83E-09	FCER1G/HLA-E/MMP12/TLR4/MUC5AC/LBP/IKBKE/MUC4/IL12B/TLR8/F2RL1/IRF7/HCK/CARD11/FPR2/ICAM2/PAK1/TYROBP/SH2D1B/CLEC4E/AIM2/CLEC6A/PRKDC/CLEC4D/TRIM6/TRIM15/NLRC4/ZBP1/HSPD1/FCN1/LY86/HMGB2	32
BP	GO:0060389	pathway-restricted SMAD protein phosphorylation	16/655	65/18862	4.96E-10	1.47E-08	9.69E-09	GDF15/BMP2/BMP8A/BMP8B/GDF10/GREM1/INHA/INHBB/INHBE/LEFTY2/ACVRL1/BMPR2/ENG/TGFBR2/TGFBR3/SMAD6	16
BP	GO:0051607	defense response to virus	32/655	260/18862	5.47E-10	1.61E-08	1.06E-08	IFNG/CXCL10/CXCL9/DEFA3/MMP12/IL6/BPIFA1/ISG15/IL12B/TLR8/MX2/F2RL1/IRF7/APOBEC3A/OAS1/IFITM1/IFNE/IL23A/IL33/IL2RA/PRF1/SKP2/FCN3/OAS3/AIM2/SAMHD1/TRIM6/TRIM15/ZBP1/APOBEC3B/KCNJ8/PMAIP1	32
BP	GO:0140546	defense response to symbiont	32/655	260/18862	5.47E-10	1.61E-08	1.06E-08	IFNG/CXCL10/CXCL9/DEFA3/MMP12/IL6/BPIFA1/ISG15/IL12B/TLR8/MX2/F2RL1/IRF7/APOBEC3A/OAS1/IFITM1/IFNE/IL23A/IL33/IL2RA/PRF1/SKP2/FCN3/OAS3/AIM2/SAMHD1/TRIM6/TRIM15/ZBP1/APOBEC3B/KCNJ8/PMAIP1	32
BP	GO:0045765	regulation of angiogenesis	37/655	335/18862	5.51E-10	1.61E-08	1.06E-08	CXCL10/CXCL13/PF4/IL6/CYBB/FGF2/HMOX1/CCR3/CCL24/PPARG/CMA1/PROK2/SEMA5A/SEMA6A/C5AR1/CX3CR1/ADM2/VEGFD/GREM1/MDK/PGF/TNFSF12/ANGPT4/ANGPTL3/ANGPTL4/APLNR/ENG/NPR1/TEK/TGFBR2/TIE1/DCN/GATA6/CEACAM1/YJEFN3/GAB1/ETS1	37
BP	GO:0042119	neutrophil activation	47/655	500/18862	6.24E-10	1.81E-08	1.19E-08	FCER1G/HSPA6/CAMP/PPBP/SLPI/LCN2/S100A12/PGLYRP1/S100P/S100A7/MMP9/PLAU/LTF/FABP5/CTSG/CYBB/ITGAV/F2RL1/SLC11A1/PTX3/CXCR1/FGR/MIF/OLR1/LILRB3/C5AR1/FPR1/FPR2/CXCR2/CAT/GMFG/GPI/RETN/ITGAL/TYROBP/FCGR3B/CEACAM8/CLEC4D/OLFM4/TRPM2/FCN1/CD36/SIRPA/SIGLEC5/CFP/CEACAM1/NCKAP1L	47
BP	GO:0032649	regulation of interferon-gamma production	20/655	107/18862	6.89E-10	1.98E-08	1.30E-08	LTA/PGLYRP3/TLR4/ISG15/IL12B/TLR8/SLC11A1/TNFSF4/IL36RN/IL23A/IL33/INHA/IL12RB2/IL18R1/IL1RL1/IL20RB/CD244/GAS6/HSPD1/SIRPA	20
BP	GO:0043312	neutrophil degranulation	46/655	485/18862	7.15E-10	2.05E-08	1.35E-08	FCER1G/HSPA6/CAMP/PPBP/SLPI/LCN2/S100A12/PGLYRP1/S100P/S100A7/MMP9/PLAU/LTF/FABP5/CTSG/CYBB/ITGAV/SLC11A1/PTX3/CXCR1/FGR/MIF/OLR1/LILRB3/C5AR1/FPR1/FPR2/CXCR2/CAT/GMFG/GPI/RETN/ITGAL/TYROBP/FCGR3B/CEACAM8/CLEC4D/OLFM4/TRPM2/FCN1/CD36/SIRPA/SIGLEC5/CFP/CEACAM1/NCKAP1L	46
BP	GO:0043434	response to peptide hormone	43/655	435/18862	7.35E-10	2.09E-08	1.37E-08	CXCL12/CYBB/GDF15/SOCS3/JUND/PPARG/EDN1/EDNRB/AGRP/CAT/CCN2/GAL/INHBB/KL/OXT/REG1A/RETN/VGF/AGTR1/AGTR2/GHR/GNRHR/GPER1/NR4A1/NR4A3/TEK/TGFBR3/TSHR/PAK1/CDK4/PRKCQ/ADCY8/CCNA2/PRKDC/JAK3/CAV1/SOCS2/CAMK2A/GJA1/TRIB3/EGR1/CEACAM1/GAB1	43
BP	GO:0050670	regulation of lymphocyte proliferation	29/655	221/18862	7.87E-10	2.22E-08	1.46E-08	HLA-E/SFTPD/IL6/TLR4/IL12B/ARG2/AGER/TNFSF4/CCL19/MIF/BTK/CARD11/FGF10/CD70/CLCF1/GAL/IL23A/IL20RB/IL2RA/TGFBR2/TNFRSF13C/TNFRSF21/TYROBP/CTLA4/PRKCQ/LST1/JAK3/WNT3A/NCKAP1L	29
BP	GO:0002283	neutrophil activation involved in immune response	46/655	488/18862	8.74E-10	2.45E-08	1.61E-08	FCER1G/HSPA6/CAMP/PPBP/SLPI/LCN2/S100A12/PGLYRP1/S100P/S100A7/MMP9/PLAU/LTF/FABP5/CTSG/CYBB/ITGAV/SLC11A1/PTX3/CXCR1/FGR/MIF/OLR1/LILRB3/C5AR1/FPR1/FPR2/CXCR2/CAT/GMFG/GPI/RETN/ITGAL/TYROBP/FCGR3B/CEACAM8/CLEC4D/OLFM4/TRPM2/FCN1/CD36/SIRPA/SIGLEC5/CFP/CEACAM1/NCKAP1L	46
BP	GO:0010631	epithelial cell migration	38/655	357/18862	9.26E-10	2.59E-08	1.70E-08	IFNG/CXCL13/S100P/S100A2/MMP9/FGF2/HMOX1/PPARG/EDN1/FGF10/SEMA3A/SEMA5A/SLIT2/AGT/EGF/GPI/GREM1/HBEGF/INSL3/PDGFB/SCG2/TNFSF12/ACVRL1/AGTR2/ANGPT1/ANGPT4/BMPR2/FLT4/MET/NR4A1/TEK/TGFBR2/MIR23A/MIR499A/DCN/CEACAM1/ETS1/PRKCE	38
BP	GO:0032944	regulation of mononuclear cell proliferation	29/655	223/18862	9.75E-10	2.71E-08	1.78E-08	HLA-E/SFTPD/IL6/TLR4/IL12B/ARG2/AGER/TNFSF4/CCL19/MIF/BTK/CARD11/FGF10/CD70/CLCF1/GAL/IL23A/IL20RB/IL2RA/TGFBR2/TNFRSF13C/TNFRSF21/TYROBP/CTLA4/PRKCQ/LST1/JAK3/WNT3A/NCKAP1L	29
BP	GO:0071902	positive regulation of protein serine/threonine kinase activity	35/655	311/18862	9.82E-10	2.71E-08	1.78E-08	IFNG/S100A12/TLR4/LTF/GDF15/FGF2/TNFSF11/ARRB1/AGER/CCL19/PIK3R5/EDN1/EDN3/FGF10/PROK2/SAA1/C5AR1/FPR1/AGT/BMP2/EGF/IL34/NRG1/PDGFB/TGFA/ADRB2/GHR/TNFRSF11A/PAK1/IRAK1/TRAF2/LRRK2/SNCA/MAP2K6/MST1R	35
BP	GO:0072593	reactive oxygen species metabolic process	33/655	281/18862	9.98E-10	2.74E-08	1.80E-08	IFNG/SFTPD/TLR4/NOX4/DUOX1/NOX1/CYBB/NOX5/F2RL1/PTX3/ARG2/NOS1/CCN1/EDN1/CX3CR1/FPR2/AGT/CAT/CCN2/PDGFB/AGTR1/AGTR2/TGFBR2/TYROBP/ACE2/LRRK2/SNCA/PMAIP1/CD36/CAV1/SIRPA/NOXA1/XDH	33
BP	GO:0050863	regulation of T cell activation	36/655	327/18862	1.03E-09	2.82E-08	1.85E-08	HLA-E/IFNG/SFTPD/IL6/IL12B/TNFSF11/IL7R/PDCD1/ARG2/AGER/TNFSF4/CCL19/CCL2/CARD11/CD70/IL23A/MDK/IL1RL2/IL20RB/IL2RA/TGFBR2/TNFRSF13C/TNFRSF18/TNFRSF21/PAK1/CTLA4/PRKCQ/ZBTB16/IRF4/JAK3/HSPD1/CAV1/SIRPA/CD27/CEACAM1/NCKAP1L	36
BP	GO:0090132	epithelium migration	38/655	360/18862	1.17E-09	3.18E-08	2.09E-08	IFNG/CXCL13/S100P/S100A2/MMP9/FGF2/HMOX1/PPARG/EDN1/FGF10/SEMA3A/SEMA5A/SLIT2/AGT/EGF/GPI/GREM1/HBEGF/INSL3/PDGFB/SCG2/TNFSF12/ACVRL1/AGTR2/ANGPT1/ANGPT4/BMPR2/FLT4/MET/NR4A1/TEK/TGFBR2/MIR23A/MIR499A/DCN/CEACAM1/ETS1/PRKCE	38
BP	GO:0040013	negative regulation of locomotion	39/655	377/18862	1.27E-09	3.42E-08	2.25E-08	CXCL12/CXCL13/FGF2/CCL28/HMOX1/CCL2/CCL25/CDH1/PPARG/MIF/IFITM1/SEMA3A/SEMA3B/SEMA3D/SEMA3G/SEMA4B/SEMA4C/SEMA5A/SEMA6A/SEMA6D/SEMA7A/SLIT2/CX3CR1/PLXNA3/PLXNB3/ROBO2/GREM1/IL33/NRG3/ACVRL1/AGTR2/ANGPT4/ENG/PTGER4/TIE1/DUSP1/WNT3A/DCN/GJA1	39
BP	GO:0051090	regulation of DNA-binding transcription factor activity	43/655	444/18862	1.38E-09	3.70E-08	2.44E-08	S100A12/IL6/TLR4/LTF/TNFSF11/HMOX1/ARRB1/AGER/TNFSF4/PPARG/HCK/BTK/FOS/CARD11/EDN1/CX3CR1/AGT/AMH/CAT/CSF3/GREM1/NDP/IL18R1/OPRD1/TNFRSF11A/PRKCQ/IRAK1/AIM2/ADCY8/TRAF2/TRIM6/TRIM15/NLRC4/WNT3A/GAS6/CDKN2A/PPARGC1B/CD36/TRAIP/CAV1/CAMK2A/TRAF5/CARD16	43
BP	GO:0008361	regulation of cell size	25/655	173/18862	1.55E-09	4.13E-08	2.72E-08	CXCL12/CRABP2/IL7R/EDN1/SEMA3A/SEMA3B/SEMA3D/SEMA3G/SEMA4B/SEMA4C/SEMA5A/SEMA6A/SEMA6D/SEMA7A/PLXNA3/BDNF/FGF13/SCT/SPP1/UCN/BMPR2/PAK1/CDK4/WNT3A/TRPV2	25
BP	GO:0003073	regulation of systemic arterial blood pressure	18/655	90/18862	1.57E-09	4.16E-08	2.73E-08	NOX1/CTSG/F2RL1/CMA1/EDN1/EDN2/EDN3/AGT/PDGFB/ADRB1/ADRB2/AGTR1/AGTR2/AVPR2/BMPR2/ACE2/GAS6/GJA1	18
BP	GO:0001990	regulation of systemic arterial blood pressure by hormone	12/655	36/18862	1.62E-09	4.27E-08	2.81E-08	NOX1/CTSG/F2RL1/CMA1/EDN1/EDN2/EDN3/AGT/AGTR1/AGTR2/AVPR2/ACE2	12
BP	GO:0090130	tissue migration	38/655	365/18862	1.73E-09	4.54E-08	2.99E-08	IFNG/CXCL13/S100P/S100A2/MMP9/FGF2/HMOX1/PPARG/EDN1/FGF10/SEMA3A/SEMA5A/SLIT2/AGT/EGF/GPI/GREM1/HBEGF/INSL3/PDGFB/SCG2/TNFSF12/ACVRL1/AGTR2/ANGPT1/ANGPT4/BMPR2/FLT4/MET/NR4A1/TEK/TGFBR2/MIR23A/MIR499A/DCN/CEACAM1/ETS1/PRKCE	38
BP	GO:1905952	regulation of lipid localization	26/655	189/18862	2.15E-09	5.54E-08	3.64E-08	IL6/CETP/IKBKE/ITGAV/FURIN/MSR1/TNFSF11/PPARG/EDN1/AGT/EGF/GAL/OXT/RETN/SPP1/TRH/AGTR1/AGTR2/TNFRSF11A/PLA2G4A/PTGES/MAP2K6/ABCG1/CD36/CAV1/YJEFN3	26
BP	GO:0003018	vascular process in circulatory system	30/655	245/18862	2.15E-09	5.54E-08	3.64E-08	FABP5/F2RL1/AGER/NOS1/EDN1/EDN2/EDN3/SLIT2/EDNRB/AGT/APLN/UCN/ADRB1/ADRB2/AGTR1/AGTR2/ANGPT1/AVPR2/BMPR2/GPER1/LEPR/NPR1/TEK/MIR23A/ACE2/KCNJ8/CD36/CAV1/GJA1/CEACAM1	30
BP	GO:0045926	negative regulation of growth	30/655	245/18862	2.15E-09	5.54E-08	3.64E-08	RBP4/GDF15/PPARG/SEMA3A/SEMA3B/SEMA3D/SEMA3G/SEMA4B/SEMA4C/SEMA5A/SEMA6A/SEMA6D/SEMA7A/SLIT2/PLXNA3/FGF13/GREM1/SPP1/ACVRL1/ADRB1/ADRB2/AGTR2/BMPR2/NPR1/TGFBR2/PAK1/WNT3A/CDKN2A/SOCS2/GJA1	30
BP	GO:0001503	ossification	40/655	401/18862	2.25E-09	5.73E-08	3.77E-08	IL6/MMP9/LTF/ISG15/TNFSF11/JUND/PPARG/FGR/IFITM1/CCN1/SEMA7A/TNC/BMP2/BMP8A/BMP8B/CAT/CCN2/GDF10/GREM1/KL/MDK/NPPC/OXT/PTHLH/SPP1/ADRB2/BMPR2/CRIM1/FGFR2/LGR4/PTGER4/PTH1R/S1PR1/TEK/TNFRSF11A/ZBTB16/WNT3A/PPARGC1B/SMAD6/ACHE	40
BP	GO:0032613	interleukin-10 production	15/655	62/18862	2.25E-09	5.73E-08	3.77E-08	IL6/TLR4/ISG15/IL12B/F2RL1/AGER/TNFSF4/IL23A/TSLP/IL20RB/TNFRSF21/TYROBP/IRF4/JAK3/HSPD1	15
BP	GO:0070482	response to oxygen levels	39/655	385/18862	2.31E-09	5.85E-08	3.84E-08	LTA/CXCL12/PLAU/NOX4/NOX1/CYBB/HMOX1/AGER/NOS1/PPARG/EDN1/BMP2/CAT/CCN2/VEGFD/NPPC/PGF/REG1A/TRH/ANGPT4/ANGPTL4/OPRD1/TEK/TGFBR2/TGFBR3/PAK1/CDK4/PDK1/IRAK1/CCNA2/E2F1/HSP90B1/GATA6/PMAIP1/CAV1/CARD16/EGR1/ETS1/PRKCE	39
BP	GO:0007200	phospholipase C-activating G protein-coupled receptor signaling pathway	19/655	103/18862	2.32E-09	5.85E-08	3.84E-08	F2RL1/EDN1/C5AR1/CX3CR1/EDNRB/FPR1/FPR2/GPR17/CXCR2/AGT/VIP/AGTR1/GALR2/NPR3/OPRD1/PTH1R/S1PR1/F2RL2/F2RL3	19
BP	GO:0050770	regulation of axonogenesis	23/655	151/18862	2.47E-09	6.20E-08	4.08E-08	CXCL12/CRABP2/SEMA3A/SEMA3B/SEMA3D/SEMA3G/SEMA4B/SEMA4C/SEMA5A/SEMA6A/SEMA6D/SEMA7A/SLIT2/PLXNA3/PLXNB3/ROBO2/BDNF/FGF13/SPP1/BMPR2/PAK1/WNT3A/TRPV2	23
BP	GO:0030099	myeloid cell differentiation	41/655	419/18862	2.49E-09	6.21E-08	4.08E-08	IFNG/PF4/MMP9/TLR4/LTF/ISG15/IL12B/F2RL1/TNFSF11/IRF7/CCL19/PPARG/FOS/LILRB3/CSF3/IL11/IL23A/IL34/INHA/THPO/IL31RA/NR4A3/TGFBR2/TGFBR3/TNFRSF11A/TYROBP/PRKCQ/ZBTB16/IRF4/PRKDC/PIAS3/JAK3/PPARGC1B/FLI1/CEACAM1/HMGB3/HMGB2/UBD/SPI1/ETS1/NCKAP1L	41
BP	GO:0002573	myeloid leukocyte differentiation	27/655	204/18862	2.50E-09	6.21E-08	4.08E-08	IFNG/PF4/MMP9/TLR4/LTF/IL12B/F2RL1/TNFSF11/IRF7/CCL19/PPARG/FOS/LILRB3/CSF3/IL23A/IL34/INHA/IL31RA/TGFBR2/TNFRSF11A/TYROBP/IRF4/PIAS3/PPARGC1B/CEACAM1/UBD/SPI1	27
BP	GO:0019932	second-messenger-mediated signaling	34/655	307/18862	2.59E-09	6.40E-08	4.21E-08	CCL20/TNFSF11/NOS1/CXCR1/CCR3/CCR8/ACKR4/BTK/NFATC4/EDN1/EDN2/EDN3/CCRL2/CX3CR1/EDNRB/FPR1/FPR2/CXCR2/AGT/GAL/NPPC/SCT/UCN/AGTR1/AGTR2/APLNR/NPR1/NR5A2/PTGFR/TRPM2/LRRK2/SELE/RCAN1/CD36	34
BP	GO:0007631	feeding behavior	18/655	93/18862	2.74E-09	6.71E-08	4.42E-08	GDF15/FOS/ADM2/AGRP/APLN/GAL/OXT/PMCH/RETN/TRH/UCN/CNTFR/GALR2/LEPR/MCHR1/NR4A3/OPRD1/ACE2	18
BP	GO:0001558	regulation of cell growth	40/655	406/18862	3.21E-09	7.85E-08	5.16E-08	HAMP/CXCL12/CRABP2/PPARG/EDN1/SEMA3A/SEMA3B/SEMA3D/SEMA3G/SEMA4B/SEMA4C/SEMA5A/SEMA6A/SEMA6D/SEMA7A/SLIT2/PLXNA3/AGT/BDNF/FGF13/GREM1/HBEGF/LTBP4/NRG3/REG1A/SPP1/UCN/ACVRL1/AGTR1/AGTR2/BMPR2/NPR1/PAK1/PRKCQ/WNT3A/CDKN2A/SOCS2/GJA1/CEACAM1/TRPV2	40
BP	GO:0050764	regulation of phagocytosis	18/655	94/18862	3.28E-09	7.96E-08	5.23E-08	FCER1G/IFNG/SFTPD/ITGAV/F2RL1/SLC11A1/PTX3/CCL2/PPARG/FGR/HCK/FPR2/PRKCG/GAS6/CD300LF/CD36/SIRPA/NCKAP1L	18
BP	GO:0071900	regulation of protein serine/threonine kinase activity	45/655	492/18862	3.45E-09	8.33E-08	5.48E-08	IFNG/CXCL10/S100A12/TLR4/LTF/GDF15/FGF2/TNFSF11/ARRB1/AGER/CCL19/PIK3R5/EDN1/EDN3/FGF10/PROK2/SAA1/C5AR1/FPR1/AGT/BMP2/EGF/IL34/NRG1/PDGFB/TGFA/ADRB2/GHR/TNFRSF11A/PAK1/CBLC/CDK4/IRAK1/CCNA2/TRAF2/UCHL1/DUSP1/LRRK2/CDKN2A/SNCA/MAP2K6/CAV1/TRIB3/MST1R/PLK1	45
BP	GO:0023061	signal release	44/655	475/18862	3.51E-09	8.45E-08	5.56E-08	IFNG/CXCL12/IL6/RBP4/TFR2/F2RL1/TNFSF11/BTK/EDN1/EDN3/AGT/APLN/BMP8A/FGF20/GAL/GDNF/IL11/INHA/INHBB/LTBP4/OXT/RETN/SCT/SPP1/TRH/UCN/VGF/VIP/AGTR1/AGTR2/GPER1/TNFRSF11A/PRKCG/ADCY8/TRIM9/CFTR/LRRK2/PLA2G4A/SNCA/PTGES/MAP2K6/CAMK2A/GJA1/PRKCE	44
BP	GO:1902107	positive regulation of leukocyte differentiation	23/655	154/18862	3.66E-09	8.70E-08	5.72E-08	IFNG/PF4/IL12B/TNFSF11/IL7R/AGER/TNFSF4/CCL19/BTK/FOS/IL23A/IL34/MDK/IL1RL2/IL2RA/TGFBR2/TYROBP/ZBTB16/PRKDC/GAS6/PPARGC1B/CD27/NCKAP1L	23
BP	GO:1903708	positive regulation of hemopoiesis	23/655	154/18862	3.66E-09	8.70E-08	5.72E-08	IFNG/PF4/IL12B/TNFSF11/IL7R/AGER/TNFSF4/CCL19/BTK/FOS/IL23A/IL34/MDK/IL1RL2/IL2RA/TGFBR2/TYROBP/ZBTB16/PRKDC/GAS6/PPARGC1B/CD27/NCKAP1L	23
BP	GO:0048588	developmental cell growth	28/655	222/18862	3.81E-09	9.01E-08	5.93E-08	HAMP/CXCL12/CRABP2/EDN1/SEMA3A/SEMA3B/SEMA3D/SEMA3G/SEMA4B/SEMA4C/SEMA5A/SEMA6A/SEMA6D/SEMA7A/SLIT2/PLXNA3/BDNF/FGF13/REG1A/SPP1/AGTR2/BMPR2/TGFBR2/PAK1/PAK6/MIR23A/WNT3A/TRPV2	28
BP	GO:0002221	pattern recognition receptor signaling pathway	27/655	208/18862	3.85E-09	9.06E-08	5.96E-08	SFTPD/COLEC12/TLR4/SFTPA1/SFTPA2/LBP/LTF/IKBKE/TLR8/F2RL1/IRF7/BTK/LGR4/CLEC4E/CTSK/IRAK1/IRF4/TRIM15/HSP90B1/CD300LF/HSPD1/FCN1/MAP2K6/CD36/CAV1/TLR10/PRKCE	27
BP	GO:0045089	positive regulation of innate immune response	28/655	223/18862	4.21E-09	9.87E-08	6.49E-08	FCER1G/HLA-E/MMP12/TLR4/MUC5AC/LBP/IKBKE/MUC4/IL12B/TLR8/IRF7/HCK/CARD11/FPR2/ICAM2/PAK1/TYROBP/SH2D1B/CLEC4E/AIM2/CLEC6A/PRKDC/CLEC4D/TRIM6/NLRC4/ZBP1/FCN1/HMGB2	28
BP	GO:0007189	adenylate cyclase-activating G protein-coupled receptor signaling pathway	22/655	143/18862	4.54E-09	1.06E-07	6.97E-08	CXCL10/CXCL9/PF4/ADM2/CALCB/PTHLH/UCN2/VIP/ADRB1/ADRB2/CALCRL/GALR2/GPER1/LGR4/MC1R/PTGER4/PTGFR/PTH1R/RXFP1/S1PR1/TSHR/ADCY8	22
BP	GO:0032652	regulation of interleukin-1 production	20/655	119/18862	4.79E-09	1.11E-07	7.30E-08	IFNG/IL6/TLR4/TLR8/ARG2/AGER/CCL19/IGHD/SAA1/CX3CR1/TYROBP/AIM2/NLRC4/GAS6/MEFV/SIRPA/CARD16/EGR1/CEACAM1/NLRP7	20
BP	GO:0060560	developmental growth involved in morphogenesis	28/655	225/18862	5.15E-09	1.19E-07	7.82E-08	CXCL12/CRABP2/FGF10/SEMA3A/SEMA3B/SEMA3D/SEMA3G/SEMA4B/SEMA4C/SEMA5A/SEMA6A/SEMA6D/SEMA7A/SLIT2/TNC/PLXNA3/BDNF/FGF13/REG1A/SPP1/BMPR2/FGFR2/S1PR1/TGFBR2/PAK1/PAK6/WNT3A/TRPV2	28
BP	GO:0002224	toll-like receptor signaling pathway	23/655	157/18862	5.35E-09	1.23E-07	8.09E-08	SFTPD/COLEC12/TLR4/SFTPA1/SFTPA2/LBP/LTF/IKBKE/TLR8/F2RL1/IRF7/BTK/LGR4/CTSK/IRAK1/IRF4/HSP90B1/CD300LF/HSPD1/CD36/CAV1/TLR10/PRKCE	23
BP	GO:0098801	regulation of renal system process	11/655	32/18862	5.41E-09	1.24E-07	8.13E-08	F2RL1/EDN1/EDNRB/AGT/OXT/PDGFB/AGTR1/AGTR2/NPR1/GAS6/GJA1	11
BP	GO:0050767	regulation of neurogenesis	36/655	348/18862	5.54E-09	1.26E-07	8.29E-08	IFNG/LTA/CXCL12/IL6/CRABP2/PPARG/NFATC4/SEMA3A/SEMA3B/SEMA3D/SEMA3G/SEMA4B/SEMA4C/SEMA5A/SEMA6A/SEMA6D/SEMA7A/SLIT2/CX3CR1/PLXNA3/PLXNB3/ROBO2/BDNF/BMP2/CLCF1/FGF13/IL34/MDK/SPP1/BMPR2/GPER1/PAK1/E2F1/WNT3A/HMGB2/TRPV2	36
BP	GO:0002700	regulation of production of molecular mediator of immune response	22/655	146/18862	6.75E-09	1.53E-07	1.01E-07	HLA-E/IL6/TLR4/RBP4/F2RL1/HMOX1/TNFSF4/BTK/SEMA7A/CLCF1/GPI/IL33/TNFSF13/ANGPT1/IL18R1/NR4A3/CD244/TRAF2/PRKDC/TRIM6/JAK3/CD36	22
BP	GO:0016049	cell growth	43/655	470/18862	7.70E-09	1.73E-07	1.14E-07	HAMP/CXCL12/CRABP2/PPARG/EDN1/SEMA3A/SEMA3B/SEMA3D/SEMA3G/SEMA4B/SEMA4C/SEMA5A/SEMA6A/SEMA6D/SEMA7A/SLIT2/PLXNA3/AGT/BDNF/FGF13/GREM1/HBEGF/LTBP4/NRG3/REG1A/SPP1/UCN/ACVRL1/AGTR1/AGTR2/BMPR2/NPR1/TGFBR2/PAK1/PAK6/PRKCQ/MIR23A/WNT3A/CDKN2A/SOCS2/GJA1/CEACAM1/TRPV2	43
BP	GO:0032680	regulation of tumor necrosis factor production	23/655	160/18862	7.76E-09	1.74E-07	1.14E-07	HLA-E/IFNG/PF4/IL6/TLR4/LBP/LTF/IL12B/ARG2/AGER/CCL19/MIF/NFATC4/CX3CR1/IL37/IL23A/IL33/ANGPT1/MC1R/TYROBP/GAS6/CD36/SIRPA	23
BP	GO:0070665	positive regulation of leukocyte proliferation	22/655	148/18862	8.74E-09	1.95E-07	1.28E-07	HLA-E/IL6/TLR4/IL12B/AGER/TNFSF4/CCL19/MIF/CARD11/FGF10/CD70/CLCF1/IL23A/IL34/IL2RA/IL5RA/TGFBR2/TNFRSF13C/PRKCQ/JAK3/WNT3A/NCKAP1L	22
BP	GO:0010634	positive regulation of epithelial cell migration	24/655	175/18862	9.49E-09	2.09E-07	1.37E-07	IFNG/MMP9/FGF2/HMOX1/EDN1/FGF10/SEMA5A/AGT/EGF/GPI/HBEGF/INSL3/PDGFB/ANGPT1/ANGPT4/BMPR2/FLT4/MET/TEK/TGFBR2/MIR23A/MIR499A/ETS1/PRKCE	24
BP	GO:0045619	regulation of lymphocyte differentiation	24/655	175/18862	9.49E-09	2.09E-07	1.37E-07	IFNG/PGLYRP3/IL12B/IL7R/TNFSF4/CCL19/BTK/CARD11/IL23A/INHA/MDK/IL1RL2/IL2RA/TGFBR2/TNFRSF18/CTLA4/ZBTB16/IRF4/PRKDC/JAK3/GAS6/CD27/HMGB3/NCKAP1L	24
BP	GO:0097696	receptor signaling pathway via STAT	24/655	175/18862	9.49E-09	2.09E-07	1.37E-07	IFNG/HAMP/IL6/SOCS3/IL12B/IL7R/CCL2/AGT/CLCF1/EGF/IFNE/IL23A/THPO/TSLP/CRLF1/CRLF2/GHR/IL22RA2/IL31RA/TNFRSF18/JAK3/STAP2/CAV1/SOCS2	24
BP	GO:0060759	regulation of response to cytokine stimulus	25/655	189/18862	9.87E-09	2.15E-07	1.42E-07	IFNG/MMP12/IL6/TLR4/SOCS3/IKBKE/F2RL1/IRF7/PPARG/EDN1/SLIT2/IL36RN/TSLP/ANGPT1/LIFR/IRAK1/SAMHD1/TRAF2/TRIM6/ZBP1/GAS6/CD300LF/TRAIP/CAV1/CARD16	25
BP	GO:0032640	tumor necrosis factor production	23/655	162/18862	9.88E-09	2.15E-07	1.42E-07	HLA-E/IFNG/PF4/IL6/TLR4/LBP/LTF/IL12B/ARG2/AGER/CCL19/MIF/NFATC4/CX3CR1/IL37/IL23A/IL33/ANGPT1/MC1R/TYROBP/GAS6/CD36/SIRPA	23
BP	GO:0010632	regulation of epithelial cell migration	32/655	293/18862	1.07E-08	2.33E-07	1.53E-07	IFNG/CXCL13/MMP9/FGF2/HMOX1/PPARG/EDN1/FGF10/SEMA3A/SEMA5A/SLIT2/AGT/EGF/GPI/HBEGF/INSL3/PDGFB/ACVRL1/AGTR2/ANGPT1/ANGPT4/BMPR2/FLT4/MET/TEK/TGFBR2/MIR23A/MIR499A/DCN/CEACAM1/ETS1/PRKCE	32
BP	GO:0097305	response to alcohol	28/655	233/18862	1.12E-08	2.41E-07	1.58E-07	HAMP/RBP4/CYBB/TNFSF4/CCL19/CCL7/CDH1/PPARG/FOS/SLIT2/TNC/CAT/CSF3/NPPC/OXT/TRH/FGFR2/HTR3A/PTGER4/PTGFR/TGFBR2/TGFBR3/CDK4/ADCY8/CFTR/CD27/SPI1/PRKCE	28
BP	GO:0044060	regulation of endocrine process	11/655	34/18862	1.13E-08	2.41E-07	1.58E-07	F2RL1/AGT/APLN/GAL/INHA/INHBB/RETN/UCN/AGTR1/AGTR2/GJA1	11
BP	GO:0050777	negative regulation of immune response	22/655	150/18862	1.13E-08	2.41E-07	1.58E-07	HLA-E/MMP12/PGLYRP3/A2M/IL12B/IL7R/HMOX1/PDCD1/ARG2/TNFSF4/PPARG/GPR17/IL33/IL1RL1/IL20RB/IL2RA/CTLA4/SAMHD1/JAK3/C4BPB/CEACAM1/SERPING1	22
BP	GO:0030098	lymphocyte differentiation	36/655	358/18862	1.17E-08	2.49E-07	1.64E-07	FCER1G/IFNG/PGLYRP3/IL6/IL12B/IL7R/TNFSF4/CCL19/CD79A/BTK/CARD11/CD19/CLCF1/IFNE/IL11/IL23A/INHA/MDK/IL18R1/IL1RL2/IL2RA/LEPR/PTGER4/TGFBR2/TNFRSF18/CTLA4/ZBTB16/IRF4/PRKDC/JAK3/GAS6/EGR1/CD27/HMGB3/SPI1/NCKAP1L	36
BP	GO:0002825	regulation of T-helper 1 type immune response	10/655	27/18862	1.18E-08	2.50E-07	1.64E-07	IL12B/SLC11A1/TNFSF4/CCL19/IL23A/IL33/IL18R1/IL1RL1/JAK3/PLA2G4A	10
BP	GO:0001959	regulation of cytokine-mediated signaling pathway	24/655	177/18862	1.19E-08	2.51E-07	1.65E-07	IFNG/MMP12/IL6/SOCS3/IKBKE/F2RL1/IRF7/PPARG/EDN1/SLIT2/IL36RN/TSLP/ANGPT1/LIFR/IRAK1/SAMHD1/TRAF2/TRIM6/ZBP1/GAS6/CD300LF/TRAIP/CAV1/CARD16	24
BP	GO:1903555	regulation of tumor necrosis factor superfamily cytokine production	23/655	164/18862	1.25E-08	2.63E-07	1.73E-07	HLA-E/IFNG/PF4/IL6/TLR4/LBP/LTF/IL12B/ARG2/AGER/CCL19/MIF/NFATC4/CX3CR1/IL37/IL23A/IL33/ANGPT1/MC1R/TYROBP/GAS6/CD36/SIRPA	23
BP	GO:0036293	response to decreased oxygen levels	36/655	360/18862	1.35E-08	2.83E-07	1.86E-07	LTA/CXCL12/PLAU/NOX4/CYBB/HMOX1/AGER/NOS1/EDN1/BMP2/CAT/CCN2/VEGFD/NPPC/PGF/REG1A/TRH/ANGPT4/ANGPTL4/OPRD1/TEK/TGFBR2/TGFBR3/PAK1/PDK1/IRAK1/CCNA2/E2F1/HSP90B1/GATA6/PMAIP1/CAV1/CARD16/EGR1/ETS1/PRKCE	36
BP	GO:0030517	negative regulation of axon extension	12/655	43/18862	1.59E-08	3.31E-07	2.18E-07	SEMA3A/SEMA3B/SEMA3D/SEMA3G/SEMA4B/SEMA4C/SEMA5A/SEMA6A/SEMA6D/SEMA7A/PLXNA3/WNT3A	12
BP	GO:1990845	adaptive thermogenesis	22/655	153/18862	1.63E-08	3.38E-07	2.22E-07	LCN2/TLR4/FABP5/FABP4/BMP8A/OXT/SCT/ADRB1/ADRB2/IL18R1/LEPR/LGR4/NPR3/TSHR/IRF4/PPARGC1B/MAP2K6/CD36/ACHE/CAV1/GJA1/TRPV2	22
BP	GO:0032306	regulation of prostaglandin secretion	7/655	11/18862	1.72E-08	3.54E-07	2.33E-07	TNFSF11/EDN1/OXT/TNFRSF11A/PLA2G4A/PTGES/MAP2K6	7
BP	GO:0032308	positive regulation of prostaglandin secretion	7/655	11/18862	1.72E-08	3.54E-07	2.33E-07	TNFSF11/EDN1/OXT/TNFRSF11A/PLA2G4A/PTGES/MAP2K6	7
BP	GO:0071706	tumor necrosis factor superfamily cytokine production	23/655	167/18862	1.78E-08	3.64E-07	2.39E-07	HLA-E/IFNG/PF4/IL6/TLR4/LBP/LTF/IL12B/ARG2/AGER/CCL19/MIF/NFATC4/CX3CR1/IL37/IL23A/IL33/ANGPT1/MC1R/TYROBP/GAS6/CD36/SIRPA	23
BP	GO:0001666	response to hypoxia	35/655	348/18862	1.86E-08	3.79E-07	2.50E-07	LTA/CXCL12/PLAU/NOX4/CYBB/HMOX1/AGER/NOS1/EDN1/BMP2/CAT/VEGFD/NPPC/PGF/REG1A/TRH/ANGPT4/ANGPTL4/OPRD1/TEK/TGFBR2/TGFBR3/PAK1/PDK1/IRAK1/CCNA2/E2F1/HSP90B1/GATA6/PMAIP1/CAV1/CARD16/EGR1/ETS1/PRKCE	35
BP	GO:0060393	regulation of pathway-restricted SMAD protein phosphorylation	14/655	62/18862	2.01E-08	4.08E-07	2.68E-07	GDF15/BMP2/BMP8A/BMP8B/GDF10/GREM1/INHA/INHBB/INHBE/LEFTY2/ACVRL1/BMPR2/ENG/SMAD6	14
BP	GO:0048754	branching morphogenesis of an epithelial tube	21/655	143/18862	2.37E-08	4.78E-07	3.14E-07	FGF2/NFATC4/EDN1/FGF10/SLIT2/TNC/AGT/BMP2/EGF/GDNF/GREM1/MDK/AGTR2/ENG/FGFR2/LGR4/MET/PGR/TGFBR2/TIE1/PAK1	21
BP	GO:0030308	negative regulation of cell growth	24/655	185/18862	2.86E-08	5.74E-07	3.77E-07	PPARG/SEMA3A/SEMA3B/SEMA3D/SEMA3G/SEMA4B/SEMA4C/SEMA5A/SEMA6A/SEMA6D/SEMA7A/SLIT2/PLXNA3/FGF13/GREM1/SPP1/ACVRL1/AGTR2/BMPR2/NPR1/PAK1/WNT3A/CDKN2A/GJA1	24
BP	GO:0032675	regulation of interleukin-6 production	22/655	158/18862	2.97E-08	5.94E-07	3.90E-07	IFNG/IL6/TLR4/LBP/TLR8/F2RL1/ARRB1/AGER/TNFSF4/IL17D/IL36RN/IL37/IL33/TSLP/UCN/IL1RL2/TYROBP/GAS6/HSPD1/CD36/SIRPA/NCKAP1L	22
BP	GO:0042100	B cell proliferation	17/655	96/18862	3.05E-08	6.06E-07	3.99E-07	TLR4/IL7R/MIF/CD79A/BTK/CARD11/CD19/CD70/CLCF1/IFNE/TNFRSF13C/TNFRSF21/TYROBP/CTLA4/WNT3A/HSPD1/NCKAP1L	17
BP	GO:0048661	positive regulation of smooth muscle cell proliferation	17/655	96/18862	3.05E-08	6.06E-07	3.99E-07	IL6/MMP9/NOX1/FGF2/HMOX1/EDN1/HBEGF/PDGFB/CALCRL/FGFR2/NR4A3/S1PR1/TGFBR2/PAK1/IRAK1/MIR499A/GJA1	17
BP	GO:0001763	morphogenesis of a branching structure	24/655	186/18862	3.17E-08	6.27E-07	4.12E-07	SOCS3/FGF2/NFATC4/EDN1/FGF10/SEMA3A/SLIT2/TNC/AGT/BMP2/EGF/GDNF/GREM1/MDK/AGTR2/ENG/FGFR2/LGR4/MET/PGR/TGFBR2/TIE1/PAK1/LRRK2	24
BP	GO:0032611	interleukin-1 beta production	18/655	108/18862	3.22E-08	6.33E-07	4.16E-07	IFNG/IL6/TLR4/TLR8/F2RL1/ARG2/AGER/CCL19/CX3CR1/TYROBP/AIM2/NLRC4/MEFV/CD36/SIRPA/CARD16/EGR1/NLRP7	18
BP	GO:0061138	morphogenesis of a branching epithelium	23/655	173/18862	3.49E-08	6.84E-07	4.50E-07	SOCS3/FGF2/NFATC4/EDN1/FGF10/SEMA3A/SLIT2/TNC/AGT/BMP2/EGF/GDNF/GREM1/MDK/AGTR2/ENG/FGFR2/LGR4/MET/PGR/TGFBR2/TIE1/PAK1	23
BP	GO:0001755	neural crest cell migration	13/655	55/18862	3.59E-08	7.01E-07	4.61E-07	EDN3/SEMA3A/SEMA3B/SEMA3D/SEMA3G/SEMA4B/SEMA4C/SEMA5A/SEMA6A/SEMA6D/SEMA7A/EDNRB/GDNF	13
BP	GO:0032755	positive regulation of interleukin-6 production	16/655	86/18862	3.76E-08	7.27E-07	4.78E-07	IFNG/IL6/TLR4/LBP/TLR8/F2RL1/AGER/TNFSF4/IL17D/IL33/TSLP/UCN/IL1RL2/TYROBP/HSPD1/CD36	16
BP	GO:0034103	regulation of tissue remodeling	16/655	86/18862	3.76E-08	7.27E-07	4.78E-07	HAMP/IL6/IL12B/TNFSF11/AGER/GREM1/IL23A/MDK/SPP1/FLT4/IL20RA/LEPR/S1PR1/TNFRSF11A/PPARGC1B/CEACAM1	16
BP	GO:0034694	response to prostaglandin	10/655	30/18862	3.82E-08	7.35E-07	4.84E-07	TNFSF4/CCL19/PPARG/EDN1/TNC/OXT/PTGER4/PTGFR/TGFBR3/PRKCE	10
BP	GO:0043542	endothelial cell migration	30/655	278/18862	4.07E-08	7.81E-07	5.13E-07	CXCL13/S100P/S100A2/FGF2/HMOX1/PPARG/EDN1/SEMA5A/SLIT2/AGT/EGF/GPI/GREM1/PDGFB/SCG2/TNFSF12/ACVRL1/AGTR2/ANGPT1/ANGPT4/BMPR2/FLT4/MET/NR4A1/TEK/MIR23A/MIR499A/DCN/CEACAM1/ETS1	30
BP	GO:0002285	lymphocyte activation involved in immune response	24/655	189/18862	4.33E-08	8.28E-07	5.45E-07	FCER1G/IFNG/PGLYRP3/IL6/TLR4/IL12B/F2RL1/SLC11A1/TNFSF4/CCL19/CD19/CLCF1/IFNE/IL23A/MDK/TNFSF13/IL18R1/PTGER4/ITGAL/CD244/IRF4/JAK3/HSPD1/CEACAM1	24
BP	GO:0050671	positive regulation of lymphocyte proliferation	20/655	135/18862	4.38E-08	8.34E-07	5.49E-07	HLA-E/IL6/TLR4/IL12B/AGER/TNFSF4/CCL19/MIF/CARD11/FGF10/CD70/CLCF1/IL23A/IL2RA/TGFBR2/TNFRSF13C/PRKCQ/JAK3/WNT3A/NCKAP1L	20
BP	GO:0032635	interleukin-6 production	22/655	162/18862	4.69E-08	8.89E-07	5.85E-07	IFNG/IL6/TLR4/LBP/TLR8/F2RL1/ARRB1/AGER/TNFSF4/IL17D/IL36RN/IL37/IL33/TSLP/UCN/IL1RL2/TYROBP/GAS6/HSPD1/CD36/SIRPA/NCKAP1L	22
BP	GO:0050771	negative regulation of axonogenesis	14/655	66/18862	4.71E-08	8.89E-07	5.85E-07	SEMA3A/SEMA3B/SEMA3D/SEMA3G/SEMA4B/SEMA4C/SEMA5A/SEMA6A/SEMA6D/SEMA7A/PLXNA3/FGF13/SPP1/WNT3A	14
BP	GO:0001774	microglial cell activation	12/655	47/18862	4.77E-08	8.97E-07	5.90E-07	IFNG/IL6/TLR8/AGER/TAFA3/C5AR1/FPR2/IL33/TYROBP/LRRK2/SNCA/C1QA	12
BP	GO:0002702	positive regulation of production of molecular mediator of immune response	17/655	99/18862	4.91E-08	9.19E-07	6.05E-07	HLA-E/IL6/TLR4/RBP4/F2RL1/TNFSF4/SEMA7A/CLCF1/GPI/IL33/TNFSF13/IL18R1/NR4A3/CD244/TRAF2/TRIM6/CD36	17
BP	GO:0032946	positive regulation of mononuclear cell proliferation	20/655	136/18862	4.97E-08	9.27E-07	6.10E-07	HLA-E/IL6/TLR4/IL12B/AGER/TNFSF4/CCL19/MIF/CARD11/FGF10/CD70/CLCF1/IL23A/IL2RA/TGFBR2/TNFRSF13C/PRKCQ/JAK3/WNT3A/NCKAP1L	20
BP	GO:0071675	regulation of mononuclear cell migration	18/655	111/18862	4.99E-08	9.27E-07	6.10E-07	CXCL14/CXCL10/CXCL12/CXCL13/CCL1/S100A7/CCL20/AGER/CCL2/CCL7/SLIT2/C5AR1/FPR2/GREM1/IL34/MDK/DUSP1/GAS6	18
BP	GO:0046887	positive regulation of hormone secretion	19/655	124/18862	5.47E-08	1.01E-06	6.66E-07	RBP4/TFR2/TNFSF11/EDN1/EDN3/APLN/GAL/INHA/INHBB/RETN/SCT/SPP1/TRH/UCN/GPER1/ADCY8/CFTR/GJA1/PRKCE	19
BP	GO:0032660	regulation of interleukin-17 production	11/655	39/18862	5.63E-08	1.04E-06	6.82E-07	IFNG/CCL1/IL6/TLR4/IL12B/ARG2/TNFSF4/IL36RN/IL23A/PRKCQ/NCKAP1L	11
BP	GO:0050766	positive regulation of phagocytosis	14/655	67/18862	5.76E-08	1.06E-06	6.96E-07	FCER1G/IFNG/SFTPD/F2RL1/SLC11A1/PTX3/CCL2/PPARG/FPR2/GAS6/CD300LF/CD36/SIRPA/NCKAP1L	14
BP	GO:0010862	positive regulation of pathway-restricted SMAD protein phosphorylation	12/655	48/18862	6.16E-08	1.13E-06	7.41E-07	GDF15/BMP2/BMP8A/BMP8B/GDF10/INHA/INHBB/INHBE/LEFTY2/ACVRL1/BMPR2/ENG	12
BP	GO:0001906	cell killing	23/655	179/18862	6.64E-08	1.21E-06	7.95E-07	CD1A/HLA-E/IFNG/HAMP/CAMP/PF4/DEFA3/S100A12/PGLYRP1/PGLYRP3/PGLYRP4/LTF/CTSG/IL12B/F2RL1/IL7R/AGER/IL23A/TYROBP/PRF1/CD5L/CEACAM1/SLAMF7	23
BP	GO:2000379	positive regulation of reactive oxygen species metabolic process	17/655	101/18862	6.66E-08	1.21E-06	7.95E-07	IFNG/TLR4/NOX4/F2RL1/PTX3/EDN1/FPR2/AGT/PDGFB/AGTR1/AGTR2/TGFBR2/TYROBP/ACE2/SNCA/CD36/XDH	17
BP	GO:0002703	regulation of leukocyte mediated immunity	25/655	209/18862	7.50E-08	1.36E-06	8.92E-07	CD1A/HLA-E/LTA/IL6/TLR4/IL12B/F2RL1/IL7R/HMOX1/AGER/TNFSF4/FGR/BTK/CLCF1/IL23A/TNFSF13/IL18R1/IL20RB/TYROBP/SH2D1B/TRAF2/JAK3/HSPD1/C4BPB/CEACAM1	25
BP	GO:0035296	regulation of tube diameter	19/655	127/18862	8.10E-08	1.45E-06	9.56E-07	F2RL1/NOS1/EDN1/EDN2/EDN3/EDNRB/AGT/APLN/ADRB1/ADRB2/AGTR1/AGTR2/AVPR2/BMPR2/GPER1/NPR1/ACE2/CAV1/GJA1	19
BP	GO:0097746	blood vessel diameter maintenance	19/655	127/18862	8.10E-08	1.45E-06	9.56E-07	F2RL1/NOS1/EDN1/EDN2/EDN3/EDNRB/AGT/APLN/ADRB1/ADRB2/AGTR1/AGTR2/AVPR2/BMPR2/GPER1/NPR1/ACE2/CAV1/GJA1	19
BP	GO:0060485	mesenchyme development	30/655	287/18862	8.31E-08	1.48E-06	9.77E-07	IL6/EDN1/EDN3/FGF10/SEMA3A/SEMA3B/SEMA3D/SEMA3G/SEMA4B/SEMA4C/SEMA5A/SEMA6A/SEMA6D/SEMA7A/EDNRB/ROBO2/AMH/BMP2/GDNF/GREM1/MDK/NRG1/ACVRL1/BMPR2/ENG/FGFR2/IL17RD/TGFBR2/TGFBR3/WNT3A	30
BP	GO:0007171	activation of transmembrane receptor protein tyrosine kinase activity	7/655	13/18862	8.44E-08	1.50E-06	9.88E-07	EGF/GREM1/NRG1/NRG3/ADRB2/ANGPT1/ANGPT4	7
BP	GO:0001823	mesonephros development	16/655	91/18862	8.62E-08	1.52E-06	1.00E-06	FGF2/ARG2/FGF10/SLIT2/ROBO2/AGT/BMP2/CAT/GDNF/GREM1/AGTR2/CRLF1/FGFR2/LGR4/ZBTB16/SMAD6	16
BP	GO:0050927	positive regulation of positive chemotaxis	9/655	25/18862	8.63E-08	1.52E-06	1.00E-06	CXCL12/F2RL1/AGER/FGF10/ARTN/VEGFD/PGF/SCG2/S1PR1	9
BP	GO:0032535	regulation of cellular component size	35/655	370/18862	8.64E-08	1.52E-06	1.00E-06	CXCL12/TMSB15A/CRABP2/F2RL1/IL7R/CCL26/CCL24/HCK/EDN1/SEMA3A/SEMA3B/SEMA3D/SEMA3G/SEMA4B/SEMA4C/SEMA5A/SEMA6A/SEMA6D/SEMA7A/SLIT2/PLXNA3/BDNF/CSF3/FGF13/GMFG/SCT/SPP1/UCN/BMPR2/PAK1/CDK4/WNT3A/TRPV2/NCKAP1L/PRKCE	35
BP	GO:0051960	regulation of nervous system development	38/655	422/18862	8.81E-08	1.54E-06	1.02E-06	IFNG/LTA/CXCL12/IL6/CRABP2/PPARG/NFATC4/SEMA3A/SEMA3B/SEMA3D/SEMA3G/SEMA4B/SEMA4C/SEMA5A/SEMA6A/SEMA6D/SEMA7A/SLIT2/CX3CR1/PLXNA3/PLXNB3/ROBO2/BDNF/BMP2/CLCF1/FGF13/IL34/MDK/OXT/SPP1/BMPR2/GPER1/TNFRSF21/PAK1/E2F1/WNT3A/HMGB2/TRPV2	38
BP	GO:0014032	neural crest cell development	15/655	80/18862	8.98E-08	1.57E-06	1.03E-06	EDN1/EDN3/SEMA3A/SEMA3B/SEMA3D/SEMA3G/SEMA4B/SEMA4C/SEMA5A/SEMA6A/SEMA6D/SEMA7A/EDNRB/GDNF/NRG1	15
BP	GO:0002695	negative regulation of leukocyte activation	23/655	182/18862	9.05E-08	1.57E-06	1.04E-06	SFTPD/PGLYRP3/HMOX1/ARG2/TNFSF4/TAFA3/FGR/BTK/GAL/INHA/MDK/GPER1/IL20RB/IL2RA/IL31RA/TNFRSF21/TYROBP/CTLA4/LST1/JAK3/CD300LF/CEACAM1/HMGB3	23
BP	GO:0035150	regulation of tube size	19/655	128/18862	9.21E-08	1.60E-06	1.05E-06	F2RL1/NOS1/EDN1/EDN2/EDN3/EDNRB/AGT/APLN/ADRB1/ADRB2/AGTR1/AGTR2/AVPR2/BMPR2/GPER1/NPR1/ACE2/CAV1/GJA1	19
BP	GO:0042088	T-helper 1 type immune response	11/655	41/18862	9.95E-08	1.72E-06	1.13E-06	TLR4/IL12B/SLC11A1/TNFSF4/CCL19/IL23A/IL33/IL18R1/IL1RL1/JAK3/PLA2G4A	11
BP	GO:0032874	positive regulation of stress-activated MAPK cascade	18/655	116/18862	1.00E-07	1.73E-06	1.13E-06	TLR4/NOX1/F2RL1/TNFSF11/AGER/CCL19/SEMA3A/SEMA4C/BMP2/CCN2/FGF19/FLT4/TRAF2/UNC5CL/TRAF5/CD27/SPI1/XDH	18
BP	GO:0030516	regulation of axon extension	16/655	92/18862	1.01E-07	1.73E-06	1.14E-06	CXCL12/SEMA3A/SEMA3B/SEMA3D/SEMA3G/SEMA4B/SEMA4C/SEMA5A/SEMA6A/SEMA6D/SEMA7A/PLXNA3/BMPR2/PAK1/WNT3A/TRPV2	16
BP	GO:0045637	regulation of myeloid cell differentiation	28/655	258/18862	1.02E-07	1.74E-06	1.15E-06	IFNG/PF4/TLR4/LTF/ISG15/IL12B/TNFSF11/IRF7/FOS/LILRB3/CSF3/IL23A/IL34/INHA/THPO/NR4A3/TYROBP/PRKCQ/ZBTB16/PRKDC/PIAS3/PPARGC1B/CEACAM1/HMGB3/HMGB2/SPI1/ETS1/NCKAP1L	28
BP	GO:0010720	positive regulation of cell development	30/655	290/18862	1.05E-07	1.78E-06	1.17E-06	IFNG/LTA/CXCL12/IL6/CRABP2/TNFSF11/PROC/PPARG/RAC3/SEMA5A/SEMA7A/SLIT2/CX3CR1/PLXNA3/PLXNB3/ROBO2/BDNF/BMP2/CLCF1/IL34/MDK/BMPR2/GPER1/PAK1/TYROBP/PRKDC/OLFM4/E2F1/WNT3A/TRPV2	30
BP	GO:0140353	lipid export from cell	15/655	81/18862	1.07E-07	1.81E-06	1.19E-06	TNFSF11/EDN1/AGT/GAL/OXT/RETN/SPP1/TRH/AGTR1/AGTR2/TNFRSF11A/PLA2G4A/PTGES/MAP2K6/GJA1	15
BP	GO:0032615	interleukin-12 production	13/655	60/18862	1.09E-07	1.82E-06	1.20E-06	IFNG/TLR4/IL12B/TLR8/AGER/TNFSF4/CCL19/IL23A/MDK/JAK3/HSPD1/MEFV/CD36	13
BP	GO:0032653	regulation of interleukin-10 production	13/655	60/18862	1.09E-07	1.82E-06	1.20E-06	IL6/TLR4/IL12B/AGER/TNFSF4/IL23A/TSLP/IL20RB/TNFRSF21/TYROBP/IRF4/JAK3/HSPD1	13
BP	GO:0032655	regulation of interleukin-12 production	13/655	60/18862	1.09E-07	1.82E-06	1.20E-06	IFNG/TLR4/IL12B/TLR8/AGER/TNFSF4/CCL19/IL23A/MDK/JAK3/HSPD1/MEFV/CD36	13
BP	GO:0032303	regulation of icosanoid secretion	8/655	19/18862	1.09E-07	1.82E-06	1.20E-06	TNFSF11/EDN1/OXT/AGTR2/TNFRSF11A/PLA2G4A/PTGES/MAP2K6	8
BP	GO:0032368	regulation of lipid transport	21/655	156/18862	1.10E-07	1.84E-06	1.21E-06	CETP/ITGAV/FURIN/TNFSF11/PPARG/EDN1/AGT/EGF/GAL/OXT/RETN/SPP1/TRH/AGTR1/AGTR2/TNFRSF11A/PLA2G4A/PTGES/MAP2K6/CAV1/YJEFN3	21
BP	GO:0030198	extracellular matrix organization	36/655	393/18862	1.26E-07	2.10E-06	1.38E-06	MMP12/IL6/MMP9/A2M/NOX1/CTSG/ITGAV/FURIN/FGF2/TMPRSS6/PTX3/CDH1/CMA1/CCN1/TNC/AGT/ANGPTL7/BMP2/CCN2/GREM1/MIA/PDGFB/SPP1/ENG/FGFR4/TIE1/ICAM2/ITGAL/CTSK/WNT3A/GAS6/DCN/JAM3/MMP7/CAV1/ETS1	36
BP	GO:0050926	regulation of positive chemotaxis	9/655	26/18862	1.28E-07	2.11E-06	1.39E-06	CXCL12/F2RL1/AGER/FGF10/ARTN/VEGFD/PGF/SCG2/S1PR1	9
BP	GO:0050866	negative regulation of cell activation	24/655	200/18862	1.28E-07	2.12E-06	1.39E-06	SFTPD/PGLYRP3/HMOX1/ARG2/TNFSF4/TAFA3/FGR/BTK/GAL/INHA/MDK/PDGFB/GPER1/IL20RB/IL2RA/IL31RA/TNFRSF21/TYROBP/CTLA4/LST1/JAK3/CD300LF/CEACAM1/HMGB3	24
BP	GO:0003014	renal system process	18/655	118/18862	1.31E-07	2.13E-06	1.40E-06	F2RL1/CLDN4/IGHA1/IGHA2/IGKV3-20/EDN1/EDNRB/AGT/OXT/PDGFB/AGTR1/AGTR2/AVPR2/NPR1/NPR3/ADCY8/GAS6/GJA1	18
BP	GO:0070304	positive regulation of stress-activated protein kinase signaling cascade	18/655	118/18862	1.31E-07	2.13E-06	1.40E-06	TLR4/NOX1/F2RL1/TNFSF11/AGER/CCL19/SEMA3A/SEMA4C/BMP2/CCN2/FGF19/FLT4/TRAF2/UNC5CL/TRAF5/CD27/SPI1/XDH	18
BP	GO:0106106	cold-induced thermogenesis	20/655	144/18862	1.31E-07	2.13E-06	1.40E-06	LCN2/TLR4/FABP5/FABP4/OXT/ADRB1/ADRB2/IL18R1/LEPR/LGR4/NPR3/TSHR/IRF4/PPARGC1B/MAP2K6/CD36/ACHE/CAV1/GJA1/TRPV2	20
BP	GO:0120161	regulation of cold-induced thermogenesis	20/655	144/18862	1.31E-07	2.13E-06	1.40E-06	LCN2/TLR4/FABP5/FABP4/OXT/ADRB1/ADRB2/IL18R1/LEPR/LGR4/NPR3/TSHR/IRF4/PPARGC1B/MAP2K6/CD36/ACHE/CAV1/GJA1/TRPV2	20
BP	GO:0019731	antibacterial humoral response	13/655	61/18862	1.34E-07	2.17E-06	1.43E-06	HLA-E/CAMP/SLPI/DEFA3/SFTPD/WFDC2/LTF/BPIFA1/CTSG/IGHA1/IGHA2/IGHM/IGKV3-20	13
BP	GO:0043062	extracellular structure organization	36/655	394/18862	1.35E-07	2.17E-06	1.43E-06	MMP12/IL6/MMP9/A2M/NOX1/CTSG/ITGAV/FURIN/FGF2/TMPRSS6/PTX3/CDH1/CMA1/CCN1/TNC/AGT/ANGPTL7/BMP2/CCN2/GREM1/MIA/PDGFB/SPP1/ENG/FGFR4/TIE1/ICAM2/ITGAL/CTSK/WNT3A/GAS6/DCN/JAM3/MMP7/CAV1/ETS1	36
BP	GO:0048864	stem cell development	15/655	83/18862	1.50E-07	2.40E-06	1.58E-06	EDN1/EDN3/SEMA3A/SEMA3B/SEMA3D/SEMA3G/SEMA4B/SEMA4C/SEMA5A/SEMA6A/SEMA6D/SEMA7A/EDNRB/GDNF/NRG1	15
BP	GO:0045229	external encapsulating structure organization	36/655	396/18862	1.53E-07	2.45E-06	1.61E-06	MMP12/IL6/MMP9/A2M/NOX1/CTSG/ITGAV/FURIN/FGF2/TMPRSS6/PTX3/CDH1/CMA1/CCN1/TNC/AGT/ANGPTL7/BMP2/CCN2/GREM1/MIA/PDGFB/SPP1/ENG/FGFR4/TIE1/ICAM2/ITGAL/CTSK/WNT3A/GAS6/DCN/JAM3/MMP7/CAV1/ETS1	36
BP	GO:0002526	acute inflammatory response	17/655	107/18862	1.59E-07	2.54E-06	1.67E-06	HLA-E/HAMP/IL6/LBP/TFR2/TNFSF11/TNFSF4/PPARG/BTK/SAA1/SAA2/EDNRB/IL20RB/IL31RA/OSMR/TNFRSF11A/PTGES	17
BP	GO:0033138	positive regulation of peptidyl-serine phosphorylation	17/655	107/18862	1.59E-07	2.54E-06	1.67E-06	IFNG/IL6/NOS1/MIF/BDNF/CSF3/IFNE/IL11/UCN/ANGPT1/OPRD1/PAK1/TRIM6/WNT3A/GAS6/SNCA/CAV1	17
BP	GO:0032602	chemokine production	16/655	95/18862	1.60E-07	2.55E-06	1.67E-06	IFNG/IL6/TLR4/LBP/F2RL1/HMOX1/ARG2/AGER/TNFSF4/ACKR1/IL33/TSLP/IL1RL1/MEFV/SIRPA/EGR1	16
BP	GO:0032310	prostaglandin secretion	7/655	14/18862	1.64E-07	2.57E-06	1.69E-06	TNFSF11/EDN1/OXT/TNFRSF11A/PLA2G4A/PTGES/MAP2K6	7
BP	GO:0050930	induction of positive chemotaxis	7/655	14/18862	1.64E-07	2.57E-06	1.69E-06	CXCL12/AGER/FGF10/ARTN/VEGFD/PGF/SCG2	7
BP	GO:0002437	inflammatory response to antigenic stimulus	13/655	62/18862	1.64E-07	2.57E-06	1.69E-06	HLA-E/LTA/IL12B/BTK/GPR17/IL36RN/IL37/IL36G/IL20RB/IL2RA/IL31RA/IL5RA/HMGB2	13
BP	GO:0042698	ovulation cycle	13/655	62/18862	1.64E-07	2.57E-06	1.69E-06	HSPA5/PTX3/ARRB1/SLIT2/ROBO2/AMH/MDK/RETN/PGR/MAP2K6/MMP7/EGR1/ETS1	13
BP	GO:0032620	interleukin-17 production	11/655	43/18862	1.70E-07	2.65E-06	1.75E-06	IFNG/CCL1/IL6/TLR4/IL12B/ARG2/TNFSF4/IL36RN/IL23A/PRKCQ/NCKAP1L	11
BP	GO:0002718	regulation of cytokine production involved in immune response	15/655	84/18862	1.76E-07	2.73E-06	1.80E-06	HLA-E/IL6/TLR4/F2RL1/HMOX1/TNFSF4/BTK/SEMA7A/ANGPT1/IL18R1/NR4A3/TRAF2/TRIM6/JAK3/CD36	15
BP	GO:0014031	mesenchymal cell development	15/655	84/18862	1.76E-07	2.73E-06	1.80E-06	EDN1/EDN3/SEMA3A/SEMA3B/SEMA3D/SEMA3G/SEMA4B/SEMA4C/SEMA5A/SEMA6A/SEMA6D/SEMA7A/EDNRB/GDNF/NRG1	15
BP	GO:0042554	superoxide anion generation	10/655	35/18862	1.99E-07	3.08E-06	2.02E-06	NOX4/DUOX1/NOX1/CYBB/NOX5/F2RL1/EDN1/FPR2/TYROBP/NOXA1	10
BP	GO:0050829	defense response to Gram-negative bacterium	15/655	85/18862	2.07E-07	3.19E-06	2.10E-06	CAMP/DEFA3/S100A7/IL6/TLR4/LBP/LTF/CTSG/IL12B/F2RL1/SLC11A1/IGHM/IL23A/IL22RA1/HMGB2	15
BP	GO:0031348	negative regulation of defense response	26/655	236/18862	2.17E-07	3.32E-06	2.19E-06	HLA-E/HAMP/MMP12/A2M/SOCS3/IL12B/PROC/ARG2/TAFA3/PPARG/SAA1/FPR2/GPR17/MDK/CALCRL/GPER1/IL20RB/IL22RA2/IL2RA/PTGER4/TEK/SAMHD1/MEFV/SIRPA/CEACAM1/SERPING1	26
BP	GO:0070555	response to interleukin-1	24/655	206/18862	2.24E-07	3.43E-06	2.26E-06	CCL1/IL6/CCL20/CCL14/CCL19/CCL18/CCL26/CCL22/CCL2/CCL7/CCL23/CCL25/CCL24/EDN1/IL1RL2/TNFRSF11A/IRAK1/ZBP1/SNCA/SELE/SIRPA/EGR1/NLRP7/ETS1	24
BP	GO:0050830	defense response to Gram-positive bacterium	16/655	98/18862	2.50E-07	3.81E-06	2.51E-06	HLA-E/LTA/CAMP/DEFA3/PGLYRP1/PGLYRP3/PGLYRP4/IL6/LBP/CTSG/IL7R/STAB2/FGR/C5AR1/CD36/HMGB2	16
BP	GO:0046879	hormone secretion	30/655	302/18862	2.54E-07	3.86E-06	2.54E-06	IFNG/IL6/RBP4/TFR2/TNFSF11/BTK/EDN1/EDN3/AGT/APLN/BMP8A/GAL/IL11/INHA/INHBB/LTBP4/RETN/SCT/SPP1/TRH/UCN/VGF/VIP/AGTR1/AGTR2/GPER1/ADCY8/CFTR/GJA1/PRKCE	30
BP	GO:0002286	T cell activation involved in immune response	17/655	111/18862	2.75E-07	4.15E-06	2.73E-06	FCER1G/IFNG/IL6/IL12B/F2RL1/SLC11A1/TNFSF4/CCL19/IFNE/IL23A/MDK/IL18R1/PTGER4/ITGAL/IRF4/JAK3/CEACAM1	17
BP	GO:0031623	receptor internalization	17/655	111/18862	2.75E-07	4.15E-06	2.73E-06	FCER1G/MX2/ARRB1/CXCR1/CXCR2/APLN/EGF/GREM1/ANGPT1/CALCRL/WNT3A/SNCA/SELE/CD36/ACHE/CAV1/CEACAM1	17
BP	GO:0032760	positive regulation of tumor necrosis factor production	15/655	87/18862	2.84E-07	4.28E-06	2.82E-06	HLA-E/IFNG/PF4/IL6/TLR4/LBP/IL12B/AGER/CCL19/MIF/NFATC4/IL23A/IL33/TYROBP/CD36	15
BP	GO:0002824	positive regulation of adaptive immune response based on somatic recombination of immune receptors built from immunoglobulin superfamily domains	16/655	99/18862	2.89E-07	4.33E-06	2.85E-06	CD1A/HLA-E/LTA/IL6/IL12B/SLC11A1/TNFSF4/BTK/CLCF1/IL23A/TNFSF13/IL18R1/PRKCQ/TRAF2/PLA2G4A/HSPD1	16
BP	GO:0007259	receptor signaling pathway via JAK-STAT	21/655	166/18862	3.21E-07	4.80E-06	3.16E-06	IFNG/HAMP/IL6/SOCS3/IL12B/CCL2/AGT/CLCF1/EGF/IFNE/IL23A/TSLP/CRLF1/GHR/IL22RA2/IL31RA/TNFRSF18/JAK3/STAP2/CAV1/SOCS2	21
BP	GO:1901653	cellular response to peptide	35/655	391/18862	3.29E-07	4.91E-06	3.23E-06	TLR4/GDF15/SOCS3/VIM/AGER/PPARG/EDN1/FPR2/INHBB/KL/REG1A/ADRB2/AGTR1/AGTR2/GHR/GNRHR/GPER1/NR4A1/NR4A3/TSHR/PAK1/CDK4/PRKCQ/ADCY8/CCNA2/PRKDC/JAK3/CD36/CAV1/SOCS2/CAMK2A/GJA1/TRIB3/CEACAM1/GAB1	35
BP	GO:0007260	tyrosine phosphorylation of STAT protein	15/655	88/18862	3.32E-07	4.93E-06	3.24E-06	IFNG/IL6/SOCS3/IL12B/CLCF1/IL23A/TSLP/CRLF1/GHR/IL22RA2/IL31RA/TNFRSF18/JAK3/STAP2/CAV1	15
BP	GO:0002686	negative regulation of leukocyte migration	11/655	46/18862	3.59E-07	5.31E-06	3.49E-06	CXCL12/CCL28/HMOX1/CCL2/CCL25/MIF/SLIT2/GREM1/IL33/PTGER4/DUSP1	11
BP	GO:0043032	positive regulation of macrophage activation	9/655	29/18862	3.73E-07	5.51E-06	3.62E-06	HAMP/TLR4/LBP/TAFA3/IL33/IL1RL1/LRRK2/PLA2G4A/HSPD1	9
BP	GO:0045621	positive regulation of lymphocyte differentiation	16/655	101/18862	3.83E-07	5.64E-06	3.71E-06	IFNG/IL12B/IL7R/TNFSF4/CCL19/BTK/IL23A/MDK/IL1RL2/IL2RA/TGFBR2/ZBTB16/PRKDC/GAS6/CD27/NCKAP1L	16
BP	GO:0032642	regulation of chemokine production	15/655	89/18862	3.87E-07	5.66E-06	3.72E-06	IFNG/IL6/TLR4/LBP/F2RL1/HMOX1/ARG2/AGER/ACKR1/IL33/TSLP/IL1RL1/MEFV/SIRPA/EGR1	15
BP	GO:0046849	bone remodeling	15/655	89/18862	3.87E-07	5.66E-06	3.72E-06	HAMP/IL6/TNFSF11/GREM1/MDK/SPP1/ADRB2/IL20RA/LEPR/LGR4/PTH1R/S1PR1/TNFRSF11A/PPARGC1B/GJA1	15
BP	GO:0000187	activation of MAPK activity	20/655	154/18862	3.99E-07	5.81E-06	3.82E-06	TLR4/GDF15/FGF2/TNFSF11/ARRB1/CCL19/FGF10/PROK2/SAA1/C5AR1/FPR1/AGT/BMP2/EGF/NRG1/TGFA/GHR/IRAK1/LRRK2/MAP2K6	20
BP	GO:0048675	axon extension	17/655	114/18862	4.07E-07	5.92E-06	3.89E-06	CXCL12/SEMA3A/SEMA3B/SEMA3D/SEMA3G/SEMA4B/SEMA4C/SEMA5A/SEMA6A/SEMA6D/SEMA7A/SLIT2/PLXNA3/BMPR2/PAK1/WNT3A/TRPV2	17
BP	GO:0001894	tissue homeostasis	27/655	260/18862	4.20E-07	6.08E-06	4.00E-06	HAMP/SFTPD/IL6/TLR4/RBP4/LTF/MUC4/CST4/TNFSF11/ALB/RAC3/IGHA1/IGHA2/IGHG3/IGKC/CCN2/SPP1/ADRB2/ANGPT1/IL20RA/IL20RB/PTH1R/S1PR1/TNFRSF11A/PPARGC1B/JAM3/GJA1	27
BP	GO:0003081	regulation of systemic arterial blood pressure by renin-angiotensin	8/655	22/18862	4.21E-07	6.08E-06	4.00E-06	NOX1/CTSG/F2RL1/CMA1/AGT/AGTR1/AGTR2/ACE2	8
BP	GO:0031640	killing of cells of other organism	13/655	67/18862	4.28E-07	6.16E-06	4.05E-06	IFNG/HAMP/CAMP/PF4/DEFA3/S100A12/PGLYRP1/PGLYRP3/PGLYRP4/LTF/CTSG/F2RL1/PRF1	13
BP	GO:0045639	positive regulation of myeloid cell differentiation	16/655	102/18862	4.40E-07	6.32E-06	4.16E-06	IFNG/PF4/ISG15/IL12B/TNFSF11/FOS/CSF3/IL23A/IL34/THPO/TYROBP/PRKDC/PPARGC1B/HMGB2/ETS1/NCKAP1L	16
BP	GO:0014033	neural crest cell differentiation	15/655	90/18862	4.50E-07	6.41E-06	4.22E-06	EDN1/EDN3/SEMA3A/SEMA3B/SEMA3D/SEMA3G/SEMA4B/SEMA4C/SEMA5A/SEMA6A/SEMA6D/SEMA7A/EDNRB/GDNF/NRG1	15
BP	GO:1903557	positive regulation of tumor necrosis factor superfamily cytokine production	15/655	90/18862	4.50E-07	6.41E-06	4.22E-06	HLA-E/IFNG/PF4/IL6/TLR4/LBP/IL12B/AGER/CCL19/MIF/NFATC4/IL23A/IL33/TYROBP/CD36	15
BP	GO:0032651	regulation of interleukin-1 beta production	16/655	103/18862	5.05E-07	7.18E-06	4.72E-06	IFNG/IL6/TLR4/TLR8/ARG2/AGER/CCL19/CX3CR1/TYROBP/AIM2/NLRC4/MEFV/SIRPA/CARD16/EGR1/NLRP7	16
BP	GO:0009914	hormone transport	30/655	312/18862	5.12E-07	7.23E-06	4.76E-06	IFNG/IL6/RBP4/TFR2/TNFSF11/BTK/EDN1/EDN3/AGT/APLN/BMP8A/GAL/IL11/INHA/INHBB/LTBP4/RETN/SCT/SPP1/TRH/UCN/VGF/VIP/AGTR1/AGTR2/GPER1/ADCY8/CFTR/GJA1/PRKCE	30
BP	GO:0007599	hemostasis	32/655	346/18862	5.13E-07	7.23E-06	4.76E-06	FCER1G/PF4/IL6/TLR4/A2M/PLAU/F2RL1/PROC/ARRB1/PIK3R5/EDN1/SAA1/GPI/PDGFB/AVPR2/PRKCG/PRKCQ/WNT3A/PROS1/GAS6/PLA2G4A/GATA6/F11/CD36/CAV1/FLI1/C4BPB/F2RL2/F2RL3/CEACAM1/SERPING1/PRKCE	32
BP	GO:0031649	heat generation	7/655	16/18862	5.13E-07	7.23E-06	4.76E-06	TNFSF11/EDNRB/APLN/ADRB1/ADRB2/TNFRSF11A/PTGES	7
BP	GO:0048762	mesenchymal cell differentiation	25/655	231/18862	5.18E-07	7.28E-06	4.79E-06	IL6/EDN1/EDN3/FGF10/SEMA3A/SEMA3B/SEMA3D/SEMA3G/SEMA4B/SEMA4C/SEMA5A/SEMA6A/SEMA6D/SEMA7A/EDNRB/BMP2/GDNF/GREM1/MDK/NRG1/ENG/FGFR2/IL17RD/TGFBR2/TGFBR3	25
BP	GO:0002821	positive regulation of adaptive immune response	16/655	104/18862	5.78E-07	8.09E-06	5.32E-06	CD1A/HLA-E/LTA/IL6/IL12B/SLC11A1/TNFSF4/BTK/CLCF1/IL23A/TNFSF13/IL18R1/PRKCQ/TRAF2/PLA2G4A/HSPD1	16
BP	GO:0050769	positive regulation of neurogenesis	24/655	217/18862	5.88E-07	8.21E-06	5.40E-06	IFNG/LTA/CXCL12/IL6/CRABP2/PPARG/SEMA5A/SEMA7A/SLIT2/CX3CR1/PLXNA3/PLXNB3/ROBO2/BDNF/BMP2/CLCF1/IL34/MDK/BMPR2/GPER1/PAK1/E2F1/WNT3A/TRPV2	24
BP	GO:0061041	regulation of wound healing	18/655	131/18862	6.51E-07	9.06E-06	5.96E-06	PLAU/DUOX1/FGF2/F2RL1/CLDN4/PROC/EDN1/HBEGF/INSL3/PDGFB/PROS1/F11/CD36/CAV1/GJA1/CEACAM1/SERPING1/PRKCE	18
BP	GO:0002367	cytokine production involved in immune response	15/655	93/18862	6.96E-07	9.66E-06	6.35E-06	HLA-E/IL6/TLR4/F2RL1/HMOX1/TNFSF4/BTK/SEMA7A/ANGPT1/IL18R1/NR4A3/TRAF2/TRIM6/JAK3/CD36	15
BP	GO:0043030	regulation of macrophage activation	12/655	59/18862	6.98E-07	9.66E-06	6.35E-06	HAMP/IL6/TLR4/LBP/TAFA3/MIF/IL33/IL1RL1/IL31RA/LRRK2/PLA2G4A/HSPD1	12
BP	GO:0010721	negative regulation of cell development	21/655	174/18862	7.09E-07	9.75E-06	6.41E-06	IL6/PAEP/LTF/NFATC4/SEMA3A/SEMA3B/SEMA3D/SEMA3G/SEMA4B/SEMA4C/SEMA5A/SEMA6A/SEMA6D/SEMA7A/EDNRB/PLXNA3/FGF13/NPPC/PTHLH/SPP1/WNT3A	21
BP	GO:0033209	tumor necrosis factor-mediated signaling pathway	21/655	174/18862	7.09E-07	9.75E-06	6.41E-06	LTA/F2RL1/TNFSF11/TNFSF4/CD70/TNFSF12/TNFSF13/TNFRSF11A/TNFRSF13C/TNFRSF17/TNFRSF18/TNFRSF25/TNFRSF9/AIM2/TRAF2/PIAS3/GAS6/TRAIP/TRAF5/CARD16/CD27	21
BP	GO:0071622	regulation of granulocyte chemotaxis	11/655	49/18862	7.13E-07	9.78E-06	6.43E-06	S100A7/LBP/CCL19/EDN1/SLIT2/C5AR1/IL23A/IL34/MDK/JAM3/NCKAP1L	11
BP	GO:1903793	positive regulation of anion transport	39/655	478/18862	7.60E-07	1.04E-05	6.84E-06	IFNG/CXCL12/TLR4/RBP4/CETP/TFR2/F2RL1/TNFSF11/CDH1/EDN1/APLN/FGF19/GAL/GDNF/OXT/RETN/SCT/SPP1/TRH/UCN/VIP/GPER1/NR4A3/TNFRSF11A/PAK1/ADCY8/CFTR/ACE2/E2F1/GAS6/PLA2G4A/PMAIP1/PTGES/MAP2K6/ABCG1/ACHE/CAV1/GJA1/PRKCE	39
BP	GO:0032735	positive regulation of interleukin-12 production	10/655	40/18862	7.86E-07	1.07E-05	7.03E-06	IFNG/TLR4/IL12B/AGER/TNFSF4/CCL19/IL23A/MDK/HSPD1/CD36	10
BP	GO:1902895	positive regulation of pri-miRNA transcription by RNA polymerase II	10/655	40/18862	7.86E-07	1.07E-05	7.03E-06	FGF2/PPARG/FOS/APLN/BMP2/PDGFB/SMAD6/EGR1/SPI1/ETS1	10
BP	GO:0061098	positive regulation of protein tyrosine kinase activity	12/655	60/18862	8.45E-07	1.14E-05	7.50E-06	NOX4/AGT/BDNF/EGF/GREM1/HBEGF/IL34/NRG1/PDGFB/TGFA/WNT3A/GAS6	12
BP	GO:0015732	prostaglandin transport	7/655	17/18862	8.47E-07	1.14E-05	7.50E-06	TNFSF11/EDN1/OXT/TNFRSF11A/PLA2G4A/PTGES/MAP2K6	7
BP	GO:0032305	positive regulation of icosanoid secretion	7/655	17/18862	8.47E-07	1.14E-05	7.50E-06	TNFSF11/EDN1/OXT/TNFRSF11A/PLA2G4A/PTGES/MAP2K6	7
BP	GO:0060337	type I interferon signaling pathway	15/655	95/18862	9.23E-07	1.24E-05	8.16E-06	HLA-E/MMP12/IKBKE/ISG15/MX2/IRF7/OAS1/IFITM1/OAS3/IRAK1/SAMHD1/IRF4/TRIM6/ZBP1/EGR1	15
BP	GO:2000377	regulation of reactive oxygen species metabolic process	22/655	192/18862	9.48E-07	1.27E-05	8.35E-06	IFNG/TLR4/NOX4/F2RL1/PTX3/ARG2/EDN1/CX3CR1/FPR2/AGT/PDGFB/AGTR1/AGTR2/TGFBR2/TYROBP/ACE2/SNCA/CD36/CAV1/SIRPA/NOXA1/XDH	22
BP	GO:0010743	regulation of macrophage derived foam cell differentiation	9/655	32/18862	9.52E-07	1.27E-05	8.35E-06	PF4/CETP/ITGAV/MSR1/PPARG/AGT/AGTR1/ABCG1/CD36	9
BP	GO:0090022	regulation of neutrophil chemotaxis	9/655	32/18862	9.52E-07	1.27E-05	8.35E-06	LBP/CCL19/EDN1/SLIT2/C5AR1/IL23A/MDK/JAM3/NCKAP1L	9
BP	GO:1901654	response to ketone	22/655	193/18862	1.04E-06	1.38E-05	9.05E-06	CYBB/CLDN4/TNFSF4/CCL19/PPARG/FOS/EDN1/SLIT2/TNC/OXT/SPP1/TRH/AGTR2/PTGER4/PTGFR/TGFBR3/CDK4/ADCY8/CFTR/DUSP1/CAV1/PRKCE	22
BP	GO:0071357	cellular response to type I interferon	15/655	96/18862	1.06E-06	1.40E-05	9.23E-06	HLA-E/MMP12/IKBKE/ISG15/MX2/IRF7/OAS1/IFITM1/OAS3/IRAK1/SAMHD1/IRF4/TRIM6/ZBP1/EGR1	15
BP	GO:0046330	positive regulation of JNK cascade	14/655	84/18862	1.08E-06	1.43E-05	9.42E-06	TLR4/NOX1/F2RL1/TNFSF11/AGER/CCL19/SEMA3A/CCN2/FGF19/FLT4/TRAF2/UNC5CL/TRAF5/CD27	14
BP	GO:0046850	regulation of bone remodeling	11/655	51/18862	1.09E-06	1.44E-05	9.45E-06	HAMP/IL6/TNFSF11/GREM1/MDK/SPP1/IL20RA/LEPR/S1PR1/TNFRSF11A/PPARGC1B	11
BP	GO:1902893	regulation of pri-miRNA transcription by RNA polymerase II	11/655	51/18862	1.09E-06	1.44E-05	9.45E-06	FGF2/PPARG/NFATC4/FOS/APLN/BMP2/PDGFB/SMAD6/EGR1/SPI1/ETS1	11
BP	GO:1903034	regulation of response to wounding	20/655	164/18862	1.10E-06	1.44E-05	9.49E-06	PLAU/DUOX1/FGF2/F2RL1/CLDN4/PROC/EDN1/HBEGF/INSL3/MDK/PDGFB/SPP1/PROS1/F11/CD36/CAV1/GJA1/CEACAM1/SERPING1/PRKCE	20
BP	GO:0031100	animal organ regeneration	13/655	73/18862	1.20E-06	1.57E-05	1.03E-05	HAMP/CXCL12/IL6/HMOX1/PPARG/C5AR1/REG1A/NR4A3/TGFBR2/TGFBR3/CDK4/CCNA2/GAS6	13
BP	GO:0045807	positive regulation of endocytosis	15/655	97/18862	1.21E-06	1.58E-05	1.04E-05	TFR2/F2RL1/ARRB1/CCL19/PPARG/APLN/EGF/GREM1/ANGPT1/WNT3A/LRRK2/SNCA/SELE/CD36/NCKAP1L	15
BP	GO:0120162	positive regulation of cold-induced thermogenesis	15/655	97/18862	1.21E-06	1.58E-05	1.04E-05	LCN2/FABP5/FABP4/OXT/ADRB1/ADRB2/LEPR/TSHR/IRF4/PPARGC1B/CD36/ACHE/CAV1/GJA1/TRPV2	15
BP	GO:1901215	negative regulation of neuron death	22/655	195/18862	1.23E-06	1.60E-05	1.05E-05	HMOX1/ARRB1/CCL2/NFATC4/C5AR1/CX3CR1/BDNF/CLCF1/CSF3/FGF20/GDNF/MDK/UCN/ANGPT1/CNTFR/CRLF1/NR4A3/PRKCG/TRAF2/WNT3A/LRRK2/SNCA	22
BP	GO:0042509	regulation of tyrosine phosphorylation of STAT protein	14/655	85/18862	1.26E-06	1.62E-05	1.07E-05	IFNG/IL6/SOCS3/IL12B/CLCF1/IL23A/TSLP/CRLF1/GHR/IL22RA2/IL31RA/TNFRSF18/STAP2/CAV1	14
BP	GO:1905332	positive regulation of morphogenesis of an epithelium	9/655	33/18862	1.27E-06	1.64E-05	1.08E-05	FGF2/AGT/EGF/GDNF/GREM1/MDK/AGTR2/LGR4/GJA1	9
BP	GO:0001867	complement activation, lectin pathway	6/655	12/18862	1.32E-06	1.70E-05	1.12E-05	COLEC10/A2M/MASP1/FCN3/FCN1/SERPING1	6
BP	GO:0032656	regulation of interleukin-13 production	7/655	18/18862	1.34E-06	1.72E-05	1.13E-05	HLA-E/ARG2/TNFSF4/IL33/TSLP/TNFRSF21/IRF4	7
BP	GO:0061614	pri-miRNA transcription by RNA polymerase II	11/655	52/18862	1.34E-06	1.72E-05	1.13E-05	FGF2/PPARG/NFATC4/FOS/APLN/BMP2/PDGFB/SMAD6/EGR1/SPI1/ETS1	11
BP	GO:0046883	regulation of hormone secretion	26/655	260/18862	1.41E-06	1.79E-05	1.18E-05	IFNG/IL6/RBP4/TFR2/TNFSF11/EDN1/EDN3/AGT/APLN/BMP8A/GAL/IL11/INHA/INHBB/RETN/SCT/SPP1/TRH/UCN/AGTR1/AGTR2/GPER1/ADCY8/CFTR/GJA1/PRKCE	26
BP	GO:0001657	ureteric bud development	14/655	86/18862	1.45E-06	1.85E-05	1.22E-05	FGF2/ARG2/SLIT2/ROBO2/AGT/BMP2/CAT/GDNF/GREM1/AGTR2/CRLF1/FGFR2/LGR4/SMAD6	14
BP	GO:0043123	positive regulation of I-kappaB kinase/NF-kappaB signaling	21/655	182/18862	1.49E-06	1.89E-05	1.24E-05	S100A12/S100B/TLR4/LTF/IKBKE/F2RL1/TNFSF11/HMOX1/CCL19/CARD11/IRAK1/CLEC6A/TRAF2/TRIM6/UNC5CL/CD36/GJA1/TRAF5/CARD16/UBD/PRKCE	21
BP	GO:0042102	positive regulation of T cell proliferation	15/655	99/18862	1.58E-06	2.00E-05	1.32E-05	HLA-E/IL6/IL12B/AGER/TNFSF4/CCL19/CARD11/CD70/IL23A/IL2RA/TGFBR2/TNFRSF13C/PRKCQ/JAK3/NCKAP1L	15
BP	GO:0019722	calcium-mediated signaling	22/655	198/18862	1.60E-06	2.01E-05	1.32E-05	CCL20/TNFSF11/CXCR1/CCR3/CCR8/ACKR4/BTK/NFATC4/EDN1/EDN2/CCRL2/CX3CR1/EDNRB/FPR2/CXCR2/AGTR1/NR5A2/PTGFR/TRPM2/LRRK2/SELE/RCAN1	22
BP	GO:0042129	regulation of T cell proliferation	20/655	168/18862	1.61E-06	2.03E-05	1.33E-05	HLA-E/SFTPD/IL6/IL12B/ARG2/AGER/TNFSF4/CCL19/CARD11/CD70/IL23A/IL20RB/IL2RA/TGFBR2/TNFRSF13C/TNFRSF21/CTLA4/PRKCQ/JAK3/NCKAP1L	20
BP	GO:0002720	positive regulation of cytokine production involved in immune response	11/655	53/18862	1.64E-06	2.06E-05	1.36E-05	HLA-E/IL6/TLR4/F2RL1/TNFSF4/SEMA7A/IL18R1/NR4A3/TRAF2/TRIM6/CD36	11
BP	GO:0030217	T cell differentiation	25/655	246/18862	1.67E-06	2.09E-05	1.37E-05	FCER1G/IFNG/IL6/IL12B/IL7R/TNFSF4/CCL19/CARD11/IL23A/MDK/IL18R1/IL1RL2/IL2RA/LEPR/PTGER4/TGFBR2/TNFRSF18/CTLA4/ZBTB16/IRF4/PRKDC/JAK3/EGR1/CD27/NCKAP1L	25
BP	GO:0072163	mesonephric epithelium development	14/655	87/18862	1.68E-06	2.09E-05	1.37E-05	FGF2/ARG2/SLIT2/ROBO2/AGT/BMP2/CAT/GDNF/GREM1/AGTR2/CRLF1/FGFR2/LGR4/SMAD6	14
BP	GO:0072164	mesonephric tubule development	14/655	87/18862	1.68E-06	2.09E-05	1.37E-05	FGF2/ARG2/SLIT2/ROBO2/AGT/BMP2/CAT/GDNF/GREM1/AGTR2/CRLF1/FGFR2/LGR4/SMAD6	14
BP	GO:0032732	positive regulation of interleukin-1 production	12/655	64/18862	1.75E-06	2.17E-05	1.42E-05	IFNG/IL6/TLR4/TLR8/AGER/CCL19/IGHD/SAA1/TYROBP/AIM2/NLRC4/EGR1	12
BP	GO:0035710	CD4-positive, alpha-beta T cell activation	15/655	100/18862	1.80E-06	2.23E-05	1.47E-05	IFNG/IL6/IL12B/ARG2/AGER/TNFSF4/CCL19/IL23A/IL18R1/PTGER4/TGFBR2/PRKCQ/IRF4/JAK3/NCKAP1L	15
BP	GO:0010594	regulation of endothelial cell migration	24/655	231/18862	1.82E-06	2.24E-05	1.47E-05	CXCL13/FGF2/HMOX1/PPARG/EDN1/SEMA5A/SLIT2/AGT/EGF/GPI/PDGFB/ACVRL1/AGTR2/ANGPT1/ANGPT4/BMPR2/FLT4/MET/TEK/MIR23A/MIR499A/DCN/CEACAM1/ETS1	24
BP	GO:0006968	cellular defense response	11/655	54/18862	2.00E-06	2.46E-05	1.62E-05	CXCL9/LBP/CCR3/C5AR1/CX3CR1/CXCR2/IL33/IL1RL2/TYROBP/PRF1/CD5L	11
BP	GO:0034340	response to type I interferon	15/655	101/18862	2.05E-06	2.52E-05	1.66E-05	HLA-E/MMP12/IKBKE/ISG15/MX2/IRF7/OAS1/IFITM1/OAS3/IRAK1/SAMHD1/IRF4/TRIM6/ZBP1/EGR1	15
BP	GO:0035813	regulation of renal sodium excretion	7/655	19/18862	2.06E-06	2.53E-05	1.66E-05	EDN1/EDNRB/AGT/OXT/AGTR1/AGTR2/NPR1	7
BP	GO:0002755	MyD88-dependent toll-like receptor signaling pathway	9/655	35/18862	2.18E-06	2.67E-05	1.75E-05	TLR4/TLR8/IRF7/BTK/IRAK1/CD300LF/HSPD1/CD36/TLR10	9
BP	GO:0002706	regulation of lymphocyte mediated immunity	19/655	157/18862	2.29E-06	2.78E-05	1.83E-05	CD1A/HLA-E/LTA/IL6/IL12B/IL7R/AGER/TNFSF4/BTK/CLCF1/IL23A/TNFSF13/IL18R1/IL20RB/SH2D1B/TRAF2/HSPD1/C4BPB/CEACAM1	19
BP	GO:0071887	leukocyte apoptotic process	15/655	102/18862	2.33E-06	2.83E-05	1.86E-05	CXCL12/IL6/IRF7/IL7R/PDCD1/ARG2/CCL19/BTK/IL2RA/TNFRSF21/PRKCQ/JAK3/GAS6/CDKN2A/CD27	15
BP	GO:0090092	regulation of transmembrane receptor protein serine/threonine kinase signaling pathway	25/655	251/18862	2.41E-06	2.92E-05	1.92E-05	HSPA5/GDF15/TMPRSS6/PPARG/CCN1/FGF10/BMP2/BMP8A/BMP8B/GDF10/GREM1/INHA/INHBB/INHBE/LEFTY2/LTBP4/ACVRL1/BMPR2/CRIM1/ENG/IL17RD/TGFBR2/TGFBR3/SMAD6/CAV1	25
BP	GO:0051235	maintenance of location	29/655	319/18862	2.47E-06	2.98E-05	1.96E-05	HSPA5/PDIA2/CXCL10/CXCL9/LCN2/TMSB15A/S100A7/IL6/IKBKE/ITGAV/FGF2/MSR1/ALB/NOS1/CCL19/PPARG/CD19/ANGPTL3/APLNR/GPER1/HSP90B1/TRPM2/SNCA/ABCG1/CD36/CAV1/GJA1/F2RL3/PRKCE	29
BP	GO:0071624	positive regulation of granulocyte chemotaxis	8/655	27/18862	2.51E-06	3.01E-05	1.98E-05	S100A7/LBP/CCL19/EDN1/C5AR1/IL23A/MDK/NCKAP1L	8
BP	GO:0090025	regulation of monocyte chemotaxis	8/655	27/18862	2.51E-06	3.01E-05	1.98E-05	CXCL10/CXCL12/CCL1/S100A7/SLIT2/FPR2/GREM1/DUSP1	8
BP	GO:1901214	regulation of neuron death	28/655	302/18862	2.51E-06	3.01E-05	1.98E-05	IFNG/TLR4/HMOX1/ARRB1/CCL2/NFATC4/FOS/C5AR1/CX3CR1/BDNF/CLCF1/CSF3/FGF20/GDNF/MDK/UCN/ANGPT1/CNTFR/CRLF1/NR4A3/TYROBP/PRKCG/TRAF2/WNT3A/LRRK2/SNCA/C1QA/EGR1	28
BP	GO:0060986	endocrine hormone secretion	10/655	45/18862	2.53E-06	3.03E-05	1.99E-05	AGT/APLN/GAL/INHA/INHBB/RETN/UCN/AGTR1/AGTR2/GJA1	10
BP	GO:0014068	positive regulation of phosphatidylinositol 3-kinase signaling	14/655	90/18862	2.55E-06	3.04E-05	2.00E-05	FGF2/F2RL1/FGR/PIK3R5/AGT/CAT/CSF3/EGF/PDGFB/ANGPT1/GPER1/TEK/DCN/GAB1	14
BP	GO:0002709	regulation of T cell mediated immunity	13/655	78/18862	2.62E-06	3.11E-05	2.05E-05	CD1A/HLA-E/IL6/IL12B/IL7R/AGER/TNFSF4/IL23A/IL18R1/IL20RB/TRAF2/HSPD1/CEACAM1	13
BP	GO:0050772	positive regulation of axonogenesis	13/655	78/18862	2.62E-06	3.11E-05	2.05E-05	CXCL12/CRABP2/SEMA5A/SEMA7A/SLIT2/PLXNA3/PLXNB3/ROBO2/BDNF/BMPR2/PAK1/WNT3A/TRPV2	13
BP	GO:0032892	positive regulation of organic acid transport	9/655	36/18862	2.82E-06	3.34E-05	2.20E-05	TNFSF11/EDN1/OXT/TRH/TNFRSF11A/ACE2/PLA2G4A/PTGES/MAP2K6	9
BP	GO:0007187	G protein-coupled receptor signaling pathway, coupled to cyclic nucleotide second messenger	12/655	67/18862	2.90E-06	3.42E-05	2.25E-05	CCL2/AGT/AGTR2/CALCRL/MC1R/MTNR1A/OPRD1/PTH1R/SSTR1/SSTR2/TSHR/VIPR1	12
BP	GO:2000514	regulation of CD4-positive, alpha-beta T cell activation	12/655	67/18862	2.90E-06	3.42E-05	2.25E-05	IFNG/IL12B/ARG2/AGER/TNFSF4/CCL19/IL23A/TGFBR2/PRKCQ/IRF4/JAK3/NCKAP1L	12
BP	GO:0060760	positive regulation of response to cytokine stimulus	11/655	56/18862	2.92E-06	3.43E-05	2.26E-05	MMP12/TLR4/IKBKE/IRF7/EDN1/TSLP/TRAF2/TRIM6/ZBP1/GAS6/CD300LF	11
BP	GO:0002456	T cell mediated immunity	15/655	104/18862	2.99E-06	3.50E-05	2.30E-05	CD1A/HLA-E/IL6/IL12B/IL7R/AGER/TNFSF4/CD70/IL23A/IL18R1/IL20RB/PRF1/TRAF2/HSPD1/CEACAM1	15
BP	GO:0050728	negative regulation of inflammatory response	19/655	160/18862	3.04E-06	3.54E-05	2.33E-05	HAMP/SOCS3/IL12B/PROC/TAFA3/PPARG/SAA1/FPR2/GPR17/MDK/CALCRL/GPER1/IL20RB/IL22RA2/IL2RA/PTGER4/TEK/MEFV/SIRPA	19
BP	GO:0051048	negative regulation of secretion	19/655	160/18862	3.04E-06	3.54E-05	2.33E-05	IL12B/HMOX1/EDN1/BMP8A/EGF/IL11/INHA/INHBB/NRG1/OXT/SCT/TRH/UCN/AGTR2/TRIM9/RHBDF2/SNCA/GJA1/CEACAM1	19
BP	GO:0032616	interleukin-13 production	7/655	20/18862	3.08E-06	3.56E-05	2.34E-05	HLA-E/ARG2/TNFSF4/IL33/TSLP/TNFRSF21/IRF4	7
BP	GO:0051767	nitric-oxide synthase biosynthetic process	7/655	20/18862	3.08E-06	3.56E-05	2.34E-05	IFNG/TLR4/CCL2/EDN1/IL33/LRRK2/MAP2K6	7
BP	GO:0051769	regulation of nitric-oxide synthase biosynthetic process	7/655	20/18862	3.08E-06	3.56E-05	2.34E-05	IFNG/TLR4/CCL2/EDN1/IL33/LRRK2/MAP2K6	7
BP	GO:0006953	acute-phase response	10/655	46/18862	3.13E-06	3.62E-05	2.38E-05	HAMP/IL6/LBP/TFR2/TNFSF11/SAA1/SAA2/EDNRB/TNFRSF11A/PTGES	10
BP	GO:0045580	regulation of T cell differentiation	18/655	146/18862	3.22E-06	3.70E-05	2.43E-05	IFNG/IL12B/IL7R/TNFSF4/CCL19/CARD11/IL23A/MDK/IL1RL2/IL2RA/TGFBR2/TNFRSF18/CTLA4/ZBTB16/IRF4/JAK3/CD27/NCKAP1L	18
BP	GO:0002761	regulation of myeloid leukocyte differentiation	16/655	118/18862	3.23E-06	3.70E-05	2.43E-05	IFNG/PF4/TLR4/LTF/IL12B/TNFSF11/IRF7/FOS/LILRB3/IL23A/IL34/INHA/TYROBP/PIAS3/PPARGC1B/CEACAM1	16
BP	GO:0051928	positive regulation of calcium ion transport	16/655	118/18862	3.23E-06	3.70E-05	2.43E-05	CXCL10/CXCL9/CXCL12/CCL2/CD19/FGF14/PDGFB/UCN/APLNR/GPER1/MCHR1/SNCA/CAV1/CAMK2A/F2RL3/TRPV2	16
BP	GO:0010595	positive regulation of endothelial cell migration	17/655	132/18862	3.30E-06	3.77E-05	2.48E-05	FGF2/HMOX1/EDN1/SEMA5A/AGT/EGF/GPI/PDGFB/ANGPT1/ANGPT4/BMPR2/FLT4/MET/TEK/MIR23A/MIR499A/ETS1	17
BP	GO:0055017	cardiac muscle tissue growth	14/655	92/18862	3.33E-06	3.80E-05	2.50E-05	HAMP/RBP4/FGF2/EDN1/FGF20/AGTR2/FGFR2/S1PR1/TGFBR2/TGFBR3/PAK1/MIR23A/GATA6/GJA1	14
BP	GO:0001649	osteoblast differentiation	23/655	223/18862	3.36E-06	3.82E-05	2.52E-05	IL6/LTF/JUND/PPARG/IFITM1/CCN1/SEMA7A/TNC/BMP2/CAT/GDF10/GREM1/NPPC/PTHLH/SPP1/BMPR2/CRIM1/FGFR2/LGR4/PTH1R/WNT3A/SMAD6/ACHE	23
BP	GO:0070997	neuron death	30/655	342/18862	3.44E-06	3.90E-05	2.57E-05	HSPA5/IFNG/TLR4/HMOX1/ARRB1/CCL2/NFATC4/FOS/C5AR1/CX3CR1/BDNF/CLCF1/CSF3/FGF20/GDNF/MDK/UCN/ANGPT1/CNTFR/CRLF1/NR4A3/TNFRSF21/TYROBP/PRKCG/TRAF2/WNT3A/LRRK2/SNCA/C1QA/EGR1	30
BP	GO:0042531	positive regulation of tyrosine phosphorylation of STAT protein	12/655	69/18862	4.00E-06	4.53E-05	2.98E-05	IFNG/IL6/SOCS3/IL12B/CLCF1/IL23A/TSLP/CRLF1/GHR/IL31RA/TNFRSF18/STAP2	12
BP	GO:0061097	regulation of protein tyrosine kinase activity	14/655	94/18862	4.33E-06	4.89E-05	3.21E-05	NOX4/AGT/BDNF/EGF/GREM1/HBEGF/IL34/NRG1/PDGFB/TGFA/CBLC/WNT3A/GAS6/CAV1	14
BP	GO:1990138	neuron projection extension	19/655	164/18862	4.39E-06	4.95E-05	3.25E-05	CXCL12/SEMA3A/SEMA3B/SEMA3D/SEMA3G/SEMA4B/SEMA4C/SEMA5A/SEMA6A/SEMA6D/SEMA7A/SLIT2/PLXNA3/REG1A/BMPR2/PAK1/PAK6/WNT3A/TRPV2	19
BP	GO:0051051	negative regulation of transport	35/655	438/18862	4.47E-06	5.03E-05	3.30E-05	HAMP/MMP9/FABP5/ITGAV/IL12B/HMOX1/NOS1/EDN1/BMP8A/EGF/IL11/INHA/INHBB/NRG1/OXT/SCT/TRH/UCN/VIP/AGTR2/ANGPT1/TRIM9/TRIM15/RHBDF2/PACSIN1/LRRK2/CD300LF/SNCA/CD36/CAV1/SIRPA/GJA1/CEACAM1/SCAMP5/PRKCE	35
BP	GO:0035812	renal sodium excretion	7/655	21/18862	4.48E-06	5.03E-05	3.31E-05	EDN1/EDNRB/AGT/OXT/AGTR1/AGTR2/NPR1	7
BP	GO:0042098	T cell proliferation	21/655	195/18862	4.52E-06	5.04E-05	3.32E-05	HLA-E/SFTPD/IL6/IL12B/SLC11A1/ARG2/AGER/TNFSF4/CCL19/CARD11/CD70/IL23A/IL20RB/IL2RA/TGFBR2/TNFRSF13C/TNFRSF21/CTLA4/PRKCQ/JAK3/NCKAP1L	21
BP	GO:0048511	rhythmic process	27/655	294/18862	4.52E-06	5.04E-05	3.32E-05	HSPA5/PTGDS/JUND/CLDN4/PTX3/ARRB1/PPARG/PROK2/SLIT2/ROBO2/AGRP/AMH/MDK/RETN/ADRB1/LGR4/MTNR1A/NR2F6/PGR/TNFRSF11A/PRKCG/CDK4/PRKDC/MAP2K6/MMP7/EGR1/ETS1	27
BP	GO:0010742	macrophage derived foam cell differentiation	9/655	38/18862	4.59E-06	5.06E-05	3.33E-05	PF4/CETP/ITGAV/MSR1/PPARG/AGT/AGTR1/ABCG1/CD36	9
BP	GO:0032733	positive regulation of interleukin-10 production	9/655	38/18862	4.59E-06	5.06E-05	3.33E-05	IL6/TLR4/IL12B/TNFSF4/IL23A/TSLP/IL20RB/IRF4/HSPD1	9
BP	GO:0048246	macrophage chemotaxis	9/655	38/18862	4.59E-06	5.06E-05	3.33E-05	SFTPD/CCL2/MIF/EDN2/SAA1/C5AR1/EDNRB/IL34/MDK	9
BP	GO:0048286	lung alveolus development	9/655	38/18862	4.59E-06	5.06E-05	3.33E-05	MMP12/SFTPD/EDN2/FGF10/BMPR2/FGFR2/FLT4/PGR/GATA6	9
BP	GO:0090077	foam cell differentiation	9/655	38/18862	4.59E-06	5.06E-05	3.33E-05	PF4/CETP/ITGAV/MSR1/PPARG/AGT/AGTR1/ABCG1/CD36	9
BP	GO:0045123	cellular extravasation	12/655	70/18862	4.68E-06	5.15E-05	3.38E-05	CXCL12/CCL28/AGER/CCL2/CCL25/CX3CR1/MDK/PTGER4/ITGAL/JAM3/SELE/SIRPA	12
BP	GO:0071347	cellular response to interleukin-1	20/655	180/18862	4.72E-06	5.17E-05	3.40E-05	CCL1/IL6/CCL20/CCL14/CCL19/CCL18/CCL26/CCL22/CCL2/CCL7/CCL23/CCL25/CCL24/EDN1/IL1RL2/IRAK1/ZBP1/SIRPA/EGR1/NLRP7	20
BP	GO:0002673	regulation of acute inflammatory response	10/655	48/18862	4.72E-06	5.17E-05	3.40E-05	HLA-E/IL6/TNFSF11/PPARG/BTK/EDNRB/IL20RB/OSMR/TNFRSF11A/PTGES	10
BP	GO:0045834	positive regulation of lipid metabolic process	18/655	150/18862	4.74E-06	5.17E-05	3.40E-05	IFNG/FGF2/CCL19/PPARG/FGR/CD19/CCN1/FPR2/AGT/CGA/PDGFB/SCT/AGTR1/ANGPTL3/NR4A3/TEK/ABCG1/PRKCE	18
BP	GO:0019216	regulation of lipid metabolic process	33/655	402/18862	4.74E-06	5.17E-05	3.40E-05	IFNG/FABP5/FGF2/CCL19/PPARG/FGR/CD19/CCN1/FPR2/AGT/BMP2/CGA/FGF19/GAL/PDGFB/SCT/AGTR1/ANGPTL3/ANGPTL4/FGFR4/GPER1/NR4A3/TEK/TNFRSF21/CDK4/PDK1/ABCG1/CD36/CAV1/TRIB3/EGR1/CEACAM1/PRKCE	33
BP	GO:0032872	regulation of stress-activated MAPK cascade	20/655	181/18862	5.14E-06	5.58E-05	3.67E-05	TLR4/NOX1/F2RL1/TNFSF11/AGER/CCL19/SEMA3A/SEMA4C/BMP2/CCN2/FGF19/FLT4/TRAF2/DUSP1/UNC5CL/SIRPA/TRAF5/CD27/SPI1/XDH	20
BP	GO:0051962	positive regulation of nervous system development	25/655	263/18862	5.55E-06	6.02E-05	3.96E-05	IFNG/LTA/CXCL12/IL6/CRABP2/PPARG/SEMA5A/SEMA7A/SLIT2/CX3CR1/PLXNA3/PLXNB3/ROBO2/BDNF/BMP2/CLCF1/IL34/MDK/OXT/BMPR2/GPER1/PAK1/E2F1/WNT3A/TRPV2	25
BP	GO:0001961	positive regulation of cytokine-mediated signaling pathway	10/655	49/18862	5.75E-06	6.22E-05	4.09E-05	MMP12/IKBKE/IRF7/EDN1/TSLP/TRAF2/TRIM6/ZBP1/GAS6/CD300LF	10
BP	GO:0051961	negative regulation of nervous system development	17/655	138/18862	6.07E-06	6.53E-05	4.29E-05	IL6/NFATC4/SEMA3A/SEMA3B/SEMA3D/SEMA3G/SEMA4B/SEMA4C/SEMA5A/SEMA6A/SEMA6D/SEMA7A/PLXNA3/ROBO2/FGF13/SPP1/WNT3A	17
BP	GO:0090288	negative regulation of cellular response to growth factor stimulus	15/655	110/18862	6.08E-06	6.53E-05	4.29E-05	CXCL13/IL12B/FGF2/TMPRSS6/PPARG/SEMA6A/SLIT2/AGT/APLN/GREM1/AGTR2/CRIM1/DCN/SMAD6/XDH	15
BP	GO:1904892	regulation of receptor signaling pathway via STAT	15/655	110/18862	6.08E-06	6.53E-05	4.29E-05	IFNG/IL6/SOCS3/IL12B/IL7R/AGT/EGF/IFNE/IL23A/TSLP/CRLF2/GHR/JAK3/CAV1/SOCS2	15
BP	GO:0051250	negative regulation of lymphocyte activation	18/655	153/18862	6.28E-06	6.74E-05	4.43E-05	SFTPD/PGLYRP3/ARG2/TNFSF4/FGR/BTK/GAL/INHA/MDK/IL20RB/IL2RA/TNFRSF21/TYROBP/CTLA4/LST1/JAK3/CEACAM1/HMGB3	18
BP	GO:0007249	I-kappaB kinase/NF-kappaB signaling	26/655	282/18862	6.30E-06	6.74E-05	4.44E-05	S100A12/S100B/TLR4/LTF/IKBKE/TLR8/F2RL1/TNFSF11/HMOX1/CCL19/BTK/CARD11/CX3CR1/ANGPT1/IRAK1/CLEC6A/TRAF2/TRIM6/UNC5CL/CD36/SIRPA/GJA1/TRAF5/CARD16/UBD/PRKCE	26
BP	GO:0032700	negative regulation of interleukin-17 production	7/655	22/18862	6.38E-06	6.79E-05	4.47E-05	IFNG/TLR4/IL12B/ARG2/TNFSF4/IL36RN/NCKAP1L	7
BP	GO:0044062	regulation of excretion	7/655	22/18862	6.38E-06	6.79E-05	4.47E-05	EDN1/EDNRB/AGT/OXT/AGTR1/AGTR2/NPR1	7
BP	GO:0044406	adhesion of symbiont to host	6/655	15/18862	6.56E-06	6.95E-05	4.57E-05	SFTPD/LTF/BPIFA1/INHBB/ACE2/GAS6	6
BP	GO:0051770	positive regulation of nitric-oxide synthase biosynthetic process	6/655	15/18862	6.56E-06	6.95E-05	4.57E-05	IFNG/TLR4/CCL2/IL33/LRRK2/MAP2K6	6
BP	GO:0070302	regulation of stress-activated protein kinase signaling cascade	20/655	184/18862	6.60E-06	6.97E-05	4.59E-05	TLR4/NOX1/F2RL1/TNFSF11/AGER/CCL19/SEMA3A/SEMA4C/BMP2/CCN2/FGF19/FLT4/TRAF2/DUSP1/UNC5CL/SIRPA/TRAF5/CD27/SPI1/XDH	20
BP	GO:1905954	positive regulation of lipid localization	15/655	111/18862	6.80E-06	7.18E-05	4.72E-05	CETP/IKBKE/MSR1/TNFSF11/EDN1/GAL/OXT/RETN/SPP1/TNFRSF11A/PLA2G4A/PTGES/MAP2K6/CD36/CAV1	15
BP	GO:0002705	positive regulation of leukocyte mediated immunity	16/655	125/18862	6.91E-06	7.27E-05	4.78E-05	CD1A/HLA-E/LTA/IL6/IL12B/F2RL1/TNFSF4/BTK/CLCF1/IL23A/TNFSF13/IL18R1/TYROBP/SH2D1B/TRAF2/HSPD1	16
BP	GO:0019229	regulation of vasoconstriction	11/655	61/18862	7.01E-06	7.33E-05	4.82E-05	EDN1/EDN2/EDN3/AGT/APLN/AGTR1/AVPR2/BMPR2/ACE2/CAV1/GJA1	11
BP	GO:0030888	regulation of B cell proliferation	11/655	61/18862	7.01E-06	7.33E-05	4.82E-05	TLR4/MIF/BTK/CARD11/CLCF1/TNFRSF13C/TNFRSF21/TYROBP/CTLA4/WNT3A/NCKAP1L	11
BP	GO:1905330	regulation of morphogenesis of an epithelium	11/655	61/18862	7.01E-06	7.33E-05	4.82E-05	CXCL10/FGF2/FGF10/AGT/EGF/GDNF/GREM1/MDK/AGTR2/LGR4/GJA1	11
BP	GO:0048639	positive regulation of developmental growth	19/655	170/18862	7.45E-06	7.77E-05	5.11E-05	HAMP/CXCL12/CRABP2/FGF2/EDN1/SEMA5A/SEMA7A/BDNF/REG1A/BMPR2/FGFR2/GHR/TGFBR2/TGFBR3/PAK1/PRKDC/WNT3A/GATA6/TRPV2	19
BP	GO:0001655	urogenital system development	28/655	320/18862	7.60E-06	7.91E-05	5.21E-05	MMP9/RBP4/FGF2/ARG2/FGF10/SLIT2/TNC/ROBO2/AGT/AMH/BMP2/CAT/GDNF/GREM1/PDGFB/AGTR1/AGTR2/ANGPT1/CRLF1/FGFR2/LGR4/TEK/ZBTB16/LRRK2/DCN/KCNJ8/SMAD6/EGR1	28
BP	GO:0007178	transmembrane receptor protein serine/threonine kinase signaling pathway	30/655	358/18862	8.54E-06	8.88E-05	5.84E-05	HSPA5/GDF15/FURIN/TMPRSS6/VIM/PPARG/FOS/CCN1/FGF10/AMH/BMP2/BMP8A/BMP8B/GDF10/GREM1/INHA/INHBB/INHBE/LEFTY2/LTBP4/ACVRL1/BMPR2/CRIM1/ENG/IL17RD/TGFBR2/TGFBR3/SMAD6/CAV1/EGR1	30
BP	GO:0003071	renal system process involved in regulation of systemic arterial blood pressure	7/655	23/18862	8.89E-06	9.18E-05	6.04E-05	F2RL1/AGT/PDGFB/AGTR1/AGTR2/GAS6/GJA1	7
BP	GO:0034695	response to prostaglandin E	7/655	23/18862	8.89E-06	9.18E-05	6.04E-05	TNFSF4/CCL19/PPARG/OXT/PTGER4/TGFBR3/PRKCE	7
BP	GO:0072677	eosinophil migration	7/655	23/18862	8.89E-06	9.18E-05	6.04E-05	CCL1/CCL26/CCL2/CCL7/CCL24/SCG2/PTGER4	7
BP	GO:0032689	negative regulation of interferon-gamma production	9/655	41/18862	8.99E-06	9.26E-05	6.09E-05	PGLYRP3/TLR4/TNFSF4/IL36RN/IL33/INHA/IL1RL1/IL20RB/GAS6	9
BP	GO:0060419	heart growth	14/655	100/18862	9.06E-06	9.30E-05	6.12E-05	HAMP/RBP4/FGF2/EDN1/FGF20/AGTR2/FGFR2/S1PR1/TGFBR2/TGFBR3/PAK1/MIR23A/GATA6/GJA1	14
BP	GO:0072001	renal system development	26/655	288/18862	9.20E-06	9.43E-05	6.20E-05	MMP9/RBP4/FGF2/ARG2/FGF10/SLIT2/ROBO2/AGT/BMP2/CAT/GDNF/GREM1/PDGFB/AGTR1/AGTR2/ANGPT1/CRLF1/FGFR2/LGR4/TEK/ZBTB16/LRRK2/DCN/KCNJ8/SMAD6/EGR1	26
BP	GO:0007596	blood coagulation	29/655	342/18862	9.61E-06	9.83E-05	6.47E-05	FCER1G/PF4/IL6/TLR4/A2M/PLAU/F2RL1/PROC/ARRB1/PIK3R5/EDN1/SAA1/PDGFB/PRKCG/PRKCQ/WNT3A/PROS1/GAS6/PLA2G4A/GATA6/F11/CD36/CAV1/C4BPB/F2RL2/F2RL3/CEACAM1/SERPING1/PRKCE	29
BP	GO:0045670	regulation of osteoclast differentiation	11/655	63/18862	9.69E-06	9.87E-05	6.49E-05	IFNG/TLR4/LTF/IL12B/TNFSF11/FOS/LILRB3/IL23A/TYROBP/PIAS3/PPARGC1B	11
BP	GO:0071677	positive regulation of mononuclear cell migration	11/655	63/18862	9.69E-06	9.87E-05	6.49E-05	CXCL14/CXCL10/CXCL12/CXCL13/CCL1/S100A7/CCL20/AGER/CCL7/FPR2/GAS6	11
BP	GO:0033135	regulation of peptidyl-serine phosphorylation	17/655	143/18862	9.83E-06	9.99E-05	6.57E-05	IFNG/IL6/NOS1/MIF/BDNF/CSF3/IFNE/IL11/UCN/ANGPT1/OPRD1/PAK1/TRIM6/WNT3A/GAS6/SNCA/CAV1	17
BP	GO:0071375	cellular response to peptide hormone stimulus	28/655	325/18862	1.02E-05	0.000103032	6.78E-05	GDF15/SOCS3/PPARG/EDN1/INHBB/KL/REG1A/AGTR1/AGTR2/GHR/GNRHR/GPER1/NR4A1/NR4A3/TSHR/PAK1/CDK4/PRKCQ/ADCY8/CCNA2/PRKDC/JAK3/CAV1/SOCS2/CAMK2A/TRIB3/CEACAM1/GAB1	28
BP	GO:0046634	regulation of alpha-beta T cell activation	14/655	101/18862	1.02E-05	0.000103032	6.78E-05	HLA-E/IFNG/IL12B/ARG2/AGER/TNFSF4/CCL19/IL23A/TGFBR2/PRKCQ/ZBTB16/IRF4/JAK3/NCKAP1L	14
BP	GO:0052547	regulation of peptidase activity	35/655	455/18862	1.03E-05	0.00010357	6.81E-05	SLPI/WFDC2/UMODL1/MMP9/ANOS1/A2M/LTF/PI15/CST4/FURIN/CLDN4/ARRB1/AGER/PPARG/CCN1/AGT/CCN2/CRIM1/GPER1/AIM2/TRAF2/NLRC4/WNT3A/PROS1/GAS6/SNCA/HSPD1/PMAIP1/MEFV/CAV1/CARD16/CD27/NLRP7/XDH/SERPING1	35
BP	GO:0045582	positive regulation of T cell differentiation	13/655	88/18862	1.04E-05	0.000104563	6.88E-05	IFNG/IL12B/IL7R/TNFSF4/CCL19/IL23A/MDK/IL1RL2/IL2RA/TGFBR2/ZBTB16/CD27/NCKAP1L	13
BP	GO:1902622	regulation of neutrophil migration	9/655	42/18862	1.11E-05	0.000111532	7.34E-05	LBP/CCL19/EDN1/SLIT2/C5AR1/IL23A/MDK/JAM3/NCKAP1L	9
BP	GO:0060395	SMAD protein signal transduction	12/655	76/18862	1.13E-05	0.000113158	7.44E-05	GDF15/VIM/FOS/BMP2/BMP8A/BMP8B/GDF10/INHA/INHBB/INHBE/LEFTY2/SMAD6	12
BP	GO:0048525	negative regulation of viral process	13/655	89/18862	1.18E-05	0.000117602	7.73E-05	SLPI/LTF/ISG15/APOBEC3A/PTX3/OAS1/IFITM1/FCN3/OAS3/TRIM6/TRIM15/APOBEC3B/FCN1	13
BP	GO:0097306	cellular response to alcohol	13/655	89/18862	1.18E-05	0.000117602	7.73E-05	CYBB/TNFSF4/CCL7/CDH1/PPARG/TNC/PTGER4/PTGFR/CDK4/ADCY8/CFTR/SPI1/PRKCE	13
BP	GO:0018105	peptidyl-serine phosphorylation	27/655	310/18862	1.20E-05	0.0001194	7.85E-05	IFNG/IL6/IKBKE/NOS1/MIF/BDNF/CSF3/IFNE/IL11/PDGFB/UCN/ANGPT1/OPRD1/TGFBR2/PAK1/PRKCG/PRKCQ/PRKDC/TRIM6/WNT3A/LRRK2/GAS6/SNCA/CAV1/CAMK2A/PLK1/PRKCE	27
BP	GO:0009620	response to fungus	10/655	53/18862	1.20E-05	0.000119448	7.86E-05	HAMP/DEFA3/S100A12/TLR4/LTF/CTSG/PTX3/BTK/IL36RN/CLEC6A	10
BP	GO:1905517	macrophage migration	10/655	53/18862	1.20E-05	0.000119448	7.86E-05	SFTPD/CCL2/MIF/EDN2/SAA1/C5AR1/CX3CR1/EDNRB/IL34/MDK	10
BP	GO:0003094	glomerular filtration	7/655	24/18862	1.22E-05	0.000120118	7.90E-05	F2RL1/IGHA1/IGHA2/IGKV3-20/PDGFB/GAS6/GJA1	7
BP	GO:0032753	positive regulation of interleukin-4 production	7/655	24/18862	1.22E-05	0.000120118	7.90E-05	FCER1G/HLA-E/TNFSF4/IL33/IL20RB/PRKCQ/IRF4	7
BP	GO:0090023	positive regulation of neutrophil chemotaxis	7/655	24/18862	1.22E-05	0.000120118	7.90E-05	LBP/CCL19/EDN1/C5AR1/IL23A/MDK/NCKAP1L	7
BP	GO:0050817	coagulation	29/655	347/18862	1.27E-05	0.000124647	8.20E-05	FCER1G/PF4/IL6/TLR4/A2M/PLAU/F2RL1/PROC/ARRB1/PIK3R5/EDN1/SAA1/PDGFB/PRKCG/PRKCQ/WNT3A/PROS1/GAS6/PLA2G4A/GATA6/F11/CD36/CAV1/C4BPB/F2RL2/F2RL3/CEACAM1/SERPING1/PRKCE	29
BP	GO:0032729	positive regulation of interferon-gamma production	11/655	65/18862	1.32E-05	0.000129864	8.54E-05	LTA/TLR4/IL12B/TLR8/SLC11A1/TNFSF4/IL23A/IL12RB2/IL18R1/CD244/HSPD1	11
BP	GO:0030336	negative regulation of cell migration	28/655	330/18862	1.35E-05	0.00013219	8.69E-05	CXCL12/CXCL13/FGF2/CCL28/HMOX1/CCL2/CCL25/CDH1/PPARG/MIF/IFITM1/SEMA3A/SEMA6D/SLIT2/CX3CR1/PLXNB3/GREM1/IL33/NRG3/ACVRL1/AGTR2/ANGPT4/ENG/PTGER4/TIE1/DUSP1/DCN/GJA1	28
BP	GO:0022602	ovulation cycle process	9/655	43/18862	1.36E-05	0.000133021	8.75E-05	HSPA5/PTX3/ARRB1/SLIT2/ROBO2/AMH/RETN/PGR/MAP2K6	9
BP	GO:0007411	axon guidance	25/655	277/18862	1.37E-05	0.000133451	8.78E-05	CXCL12/ANOS1/SEMA3A/SEMA3B/SEMA3D/SEMA3G/SEMA4B/SEMA4C/SEMA5A/SEMA6A/SEMA6D/SEMA7A/SLIT2/PLXNA3/PLXNB3/ROBO2/ARTN/BDNF/GDNF/BMPR2/TUBB3/SHC3/PRKCQ/WNT3A/GAB1	25
BP	GO:0010977	negative regulation of neuron projection development	16/655	132/18862	1.39E-05	0.000135738	8.93E-05	VIM/SEMA3A/SEMA3B/SEMA3D/SEMA3G/SEMA4B/SEMA4C/SEMA5A/SEMA6A/SEMA6D/SEMA7A/PLXNA3/FGF13/SPP1/WNT3A/LRRK2	16
BP	GO:0007162	negative regulation of cell adhesion	26/655	295/18862	1.41E-05	0.000136681	8.99E-05	CXCL12/MMP12/SFTPD/CCL28/ARG2/TNFSF4/CCL25/CDH1/SEMA5A/SEMA6A/TNC/PLXNA3/PLXNB3/BMP2/MDK/ACVRL1/ANGPT1/IL20RB/IL2RA/TNFRSF21/CTLA4/DUSP1/JAK3/CDKN2A/JAM3/CEACAM1	26
BP	GO:0097485	neuron projection guidance	25/655	278/18862	1.45E-05	0.00014106	9.28E-05	CXCL12/ANOS1/SEMA3A/SEMA3B/SEMA3D/SEMA3G/SEMA4B/SEMA4C/SEMA5A/SEMA6A/SEMA6D/SEMA7A/SLIT2/PLXNA3/PLXNB3/ROBO2/ARTN/BDNF/GDNF/BMPR2/TUBB3/SHC3/PRKCQ/WNT3A/GAB1	25
BP	GO:0090287	regulation of cellular response to growth factor stimulus	26/655	296/18862	1.49E-05	0.000144442	9.50E-05	HSPA5/CXCL13/IL12B/FGF2/TMPRSS6/PPARG/CCN1/FGF10/SEMA6A/SLIT2/AGT/APLN/GREM1/LTBP4/ACVRL1/AGTR2/BMPR2/CRIM1/ENG/IL17RD/TGFBR2/TGFBR3/DCN/SMAD6/CAV1/XDH	26
BP	GO:0045342	MHC class II biosynthetic process	6/655	17/18862	1.53E-05	0.000147592	9.71E-05	IFNG/PF4/TLR4/SLC11A1/IL33/SPI1	6
BP	GO:0050768	negative regulation of neurogenesis	16/655	133/18862	1.53E-05	0.000147885	9.73E-05	IL6/NFATC4/SEMA3A/SEMA3B/SEMA3D/SEMA3G/SEMA4B/SEMA4C/SEMA5A/SEMA6A/SEMA6D/SEMA7A/PLXNA3/FGF13/SPP1/WNT3A	16
BP	GO:0030193	regulation of blood coagulation	11/655	66/18862	1.54E-05	0.000147898	9.73E-05	PLAU/F2RL1/PROC/EDN1/PDGFB/PROS1/F11/CD36/CAV1/CEACAM1/SERPING1	11
BP	GO:0002218	activation of innate immune response	17/655	148/18862	1.55E-05	0.000149153	9.81E-05	FCER1G/TLR4/MUC5AC/MUC4/HCK/CARD11/ICAM2/PAK1/TYROBP/CLEC4E/AIM2/CLEC6A/PRKDC/CLEC4D/NLRC4/ZBP1/FCN1	17
BP	GO:0018209	peptidyl-serine modification	28/655	333/18862	1.59E-05	0.000152617	0.000100372	IFNG/IL6/IKBKE/NOS1/MIF/BDNF/CSF3/IFNE/IL11/PDGFB/UCN/ANGPT1/OPRD1/TGFBR2/PAK1/PRKCG/PRKCQ/PRKDC/TRIM6/WNT3A/LRRK2/GAS6/DCN/SNCA/CAV1/CAMK2A/PLK1/PRKCE	28
BP	GO:0002092	positive regulation of receptor internalization	7/655	25/18862	1.64E-05	0.000156173	0.00010271	ARRB1/APLN/EGF/GREM1/ANGPT1/WNT3A/SELE	7
BP	GO:0003148	outflow tract septum morphogenesis	7/655	25/18862	1.64E-05	0.000156173	0.00010271	ROBO2/BMPR2/ENG/FGFR2/TGFBR2/GATA6/SMAD6	7
BP	GO:0097205	renal filtration	7/655	25/18862	1.64E-05	0.000156173	0.00010271	F2RL1/IGHA1/IGHA2/IGKV3-20/PDGFB/GAS6/GJA1	7
BP	GO:0001822	kidney development	25/655	280/18862	1.64E-05	0.000156173	0.00010271	MMP9/FGF2/ARG2/FGF10/SLIT2/ROBO2/AGT/BMP2/CAT/GDNF/GREM1/PDGFB/AGTR1/AGTR2/ANGPT1/CRLF1/FGFR2/LGR4/TEK/ZBTB16/LRRK2/DCN/KCNJ8/SMAD6/EGR1	25
BP	GO:0002691	regulation of cellular extravasation	8/655	34/18862	1.65E-05	0.000156628	0.000103009	CXCL12/CCL28/AGER/CCL25/MDK/PTGER4/JAM3/SELE	8
BP	GO:0051271	negative regulation of cellular component movement	29/655	352/18862	1.66E-05	0.000156897	0.000103186	CXCL12/CXCL13/FGF2/CCL28/HMOX1/CCL2/CCL25/CDH1/PPARG/MIF/IFITM1/SEMA3A/SEMA6D/SLIT2/CX3CR1/PLXNB3/GREM1/IL33/NRG3/ACVRL1/AGTR2/ANGPT4/ENG/PTGER4/TGFBR3/TIE1/DUSP1/DCN/GJA1	29
BP	GO:0042310	vasoconstriction	12/655	79/18862	1.69E-05	0.000159427	0.00010485	EDN1/EDN2/EDN3/EDNRB/AGT/APLN/AGTR1/AVPR2/BMPR2/ACE2/CAV1/GJA1	12
BP	GO:0048145	regulation of fibroblast proliferation	12/655	79/18862	1.69E-05	0.000159427	0.00010485	LTA/PPARG/MIF/FGF10/AGT/PDGFB/AGTR2/CDK4/CCNA2/PRKDC/E2F1/GAS6	12
BP	GO:0031345	negative regulation of cell projection organization	19/655	180/18862	1.70E-05	0.000159427	0.00010485	VIM/NFATC4/SEMA3A/SEMA3B/SEMA3D/SEMA3G/SEMA4B/SEMA4C/SEMA5A/SEMA6A/SEMA6D/SEMA7A/SLIT2/PLXNA3/PLXNB3/FGF13/SPP1/WNT3A/LRRK2	19
BP	GO:0046631	alpha-beta T cell activation	17/655	149/18862	1.70E-05	0.000159427	0.00010485	HLA-E/IFNG/IL6/IL12B/ARG2/AGER/TNFSF4/CCL19/IL23A/IL18R1/PTGER4/TGFBR2/PRKCQ/ZBTB16/IRF4/JAK3/NCKAP1L	17
BP	GO:1900046	regulation of hemostasis	11/655	67/18862	1.78E-05	0.000166995	0.000109827	PLAU/F2RL1/PROC/EDN1/PDGFB/PROS1/F11/CD36/CAV1/CEACAM1/SERPING1	11
BP	GO:0032736	positive regulation of interleukin-13 production	5/655	11/18862	1.93E-05	0.000179733	0.000118205	HLA-E/TNFSF4/IL33/TSLP/IRF4	5
BP	GO:0048144	fibroblast proliferation	12/655	80/18862	1.93E-05	0.000179733	0.000118205	LTA/PPARG/MIF/FGF10/AGT/PDGFB/AGTR2/CDK4/CCNA2/PRKDC/E2F1/GAS6	12
BP	GO:2000106	regulation of leukocyte apoptotic process	12/655	80/18862	1.93E-05	0.000179733	0.000118205	CXCL12/IRF7/IL7R/PDCD1/ARG2/CCL19/BTK/PRKCQ/JAK3/GAS6/CDKN2A/CD27	12
BP	GO:0090100	positive regulation of transmembrane receptor protein serine/threonine kinase signaling pathway	14/655	107/18862	1.99E-05	0.000185206	0.000121804	GDF15/CCN1/BMP2/BMP8A/BMP8B/GDF10/INHA/INHBB/INHBE/LEFTY2/ACVRL1/BMPR2/ENG/TGFBR3	14
BP	GO:0032731	positive regulation of interleukin-1 beta production	10/655	56/18862	2.00E-05	0.000185206	0.000121804	IFNG/IL6/TLR4/TLR8/AGER/CCL19/TYROBP/AIM2/NLRC4/EGR1	10
BP	GO:0051353	positive regulation of oxidoreductase activity	10/655	56/18862	2.00E-05	0.000185206	0.000121804	IFNG/EDN1/EDN2/EDN3/AGT/GDNF/AGTR1/AGTR2/NPR3/SNCA	10
BP	GO:0031667	response to nutrient levels	34/655	451/18862	2.08E-05	0.000192246	0.000126434	HSPA5/LTA/HAMP/CXCL10/CYBB/GDF15/CCL28/HMOX1/ALB/PPARG/TNC/BMP8A/CAT/INHBB/OXT/REG1A/SCT/SPP1/UCN/UCN2/VGF/ADRB1/ADRB2/BMPR2/SSTR1/SSTR2/TGFBR2/PRKCG/MAP1LC3C/LRRK2/GAS6/PMAIP1/MMP7/ATF3	34
BP	GO:0071772	response to BMP	18/655	167/18862	2.12E-05	0.000194863	0.000128155	GDF15/TMPRSS6/PPARG/CCN1/AMH/BMP2/BMP8A/BMP8B/GREM1/LEFTY2/ACVRL1/BMPR2/CRIM1/ENG/TGFBR3/GATA6/SMAD6/EGR1	18
BP	GO:0071773	cellular response to BMP stimulus	18/655	167/18862	2.12E-05	0.000194863	0.000128155	GDF15/TMPRSS6/PPARG/CCN1/AMH/BMP2/BMP8A/BMP8B/GREM1/LEFTY2/ACVRL1/BMPR2/CRIM1/ENG/TGFBR3/GATA6/SMAD6/EGR1	18
BP	GO:0022617	extracellular matrix disassembly	12/655	81/18862	2.20E-05	0.000201609	0.000132592	MMP12/IL6/MMP9/A2M/CTSG/FURIN/TMPRSS6/CMA1/FGFR4/CTSK/MMP7/ETS1	12
BP	GO:0002708	positive regulation of lymphocyte mediated immunity	14/655	108/18862	2.22E-05	0.000203347	0.000133735	CD1A/HLA-E/LTA/IL6/IL12B/TNFSF4/BTK/CLCF1/IL23A/TNFSF13/IL18R1/SH2D1B/TRAF2/HSPD1	14
BP	GO:0003012	muscle system process	34/655	453/18862	2.28E-05	0.000208471	0.000137105	HAMP/DES/HMOX1/ARG2/VIM/NOS1/EDN1/EDN2/EDN3/PROK2/EDNRB/AGT/CCN2/FGF13/GDNF/OXT/UCN/UTS2/ADRB2/AGTR2/CALCRL/GALR2/GPER1/NR4A3/SSTR2/PAK1/MIR23A/MIR499A/ACE2/GATA6/KCNJ8/MAP2K6/CAV1/GJA1	34
BP	GO:0043112	receptor metabolic process	18/655	168/18862	2.30E-05	0.000209675	0.000137897	FCER1G/FURIN/MX2/ARRB1/CXCR1/CXCR2/APLN/EGF/GREM1/ANGPT1/CALCRL/WNT3A/SNCA/SELE/CD36/ACHE/CAV1/CEACAM1	18
BP	GO:0002040	sprouting angiogenesis	19/655	184/18862	2.32E-05	0.00021094	0.000138729	IL12B/FGF2/HMOX1/SEMA5A/SEMA6A/SLIT2/VEGFD/GREM1/PGF/ACVRL1/AGTR1/ANGPT1/APLNR/FLT4/NR4A1/TEK/MIR23A/CEACAM1/YJEFN3	19
BP	GO:0097191	extrinsic apoptotic signaling pathway	21/655	217/18862	2.35E-05	0.00021347	0.000140393	PDIA3/IFNG/PF4/ITGAV/HMOX1/FGF10/AGT/CD70/GDNF/IL33/SCG2/TNFSF12/AGTR2/GPER1/TRAF2/PMAIP1/BCL2A1/CAV1/CD27/HMGB2/ATF3	21
BP	GO:0043551	regulation of phosphatidylinositol 3-kinase activity	10/655	57/18862	2.35E-05	0.00021347	0.000140393	SOCS3/FGF2/CCL19/FGR/CD19/PIK3R5/FPR2/PDGFB/TEK/SOCS2	10
BP	GO:0048146	positive regulation of fibroblast proliferation	9/655	46/18862	2.42E-05	0.000218911	0.000143971	MIF/FGF10/AGT/PDGFB/CDK4/CCNA2/PRKDC/E2F1/GAS6	9
BP	GO:2000107	negative regulation of leukocyte apoptotic process	9/655	46/18862	2.42E-05	0.000218911	0.000143971	CXCL12/IRF7/IL7R/ARG2/CCL19/PRKCQ/JAK3/GAS6/CD27	9
BP	GO:0045730	respiratory burst	8/655	36/18862	2.59E-05	0.000233645	0.000153661	LBP/NOX1/CYBB/SLC11A1/HCK/IGHA1/IGHA2/NOXA1	8
BP	GO:0030509	BMP signaling pathway	17/655	154/18862	2.62E-05	0.000235703	0.000155014	GDF15/TMPRSS6/PPARG/CCN1/AMH/BMP2/BMP8A/BMP8B/GREM1/LEFTY2/ACVRL1/BMPR2/CRIM1/ENG/TGFBR3/SMAD6/EGR1	17
BP	GO:0006801	superoxide metabolic process	11/655	70/18862	2.73E-05	0.000245062	0.00016117	NOX4/DUOX1/NOX1/CYBB/NOX5/F2RL1/EDN1/FPR2/TYROBP/CD36/NOXA1	11
BP	GO:0055021	regulation of cardiac muscle tissue growth	11/655	70/18862	2.73E-05	0.000245062	0.00016117	HAMP/RBP4/FGF2/EDN1/FGF20/FGFR2/TGFBR2/TGFBR3/PAK1/GATA6/GJA1	11
BP	GO:0031663	lipopolysaccharide-mediated signaling pathway	10/655	58/18862	2.76E-05	0.000246526	0.000162133	TLR4/LBP/LTF/CCL2/HCK/IRAK1/CD36/LY86/CARD16/PRKCE	10
BP	GO:0015850	organic hydroxy compound transport	24/655	271/18862	2.76E-05	0.000246526	0.000162133	CXCL12/RBP4/CETP/FURIN/MSR1/AQP9/NOS1/AGT/EGF/FGF20/GAL/GDNF/OXT/SPP1/VIP/AGTR1/AGTR2/CFTR/SNCA/ABCG1/CD36/CAV1/CEACAM1/YJEFN3	24
BP	GO:0009991	response to extracellular stimulus	35/655	477/18862	2.78E-05	0.000247959	0.000163075	HSPA5/LTA/HAMP/CXCL10/CYBB/GDF15/CCL28/HMOX1/ALB/PPARG/FOS/TNC/BMP8A/CAT/INHBB/OXT/REG1A/SCT/SPP1/UCN/UCN2/VGF/ADRB1/ADRB2/BMPR2/SSTR1/SSTR2/TGFBR2/PRKCG/MAP1LC3C/LRRK2/GAS6/PMAIP1/MMP7/ATF3	35
BP	GO:1904705	regulation of vascular associated smooth muscle cell proliferation	12/655	83/18862	2.82E-05	0.000250788	0.000164935	MMP9/FGF2/HMOX1/PPARG/EDN1/APLN/PDGFB/GPER1/NR4A3/PAK1/MIR499A/GJA1	12
BP	GO:1990874	vascular associated smooth muscle cell proliferation	12/655	83/18862	2.82E-05	0.000250788	0.000164935	MMP9/FGF2/HMOX1/PPARG/EDN1/APLN/PDGFB/GPER1/NR4A3/PAK1/MIR499A/GJA1	12
BP	GO:0033688	regulation of osteoblast proliferation	7/655	27/18862	2.85E-05	0.000252603	0.000166129	LTF/ITGAV/CCN1/BMP2/GREM1/FGFR2/NPR3	7
BP	GO:0045672	positive regulation of osteoclast differentiation	7/655	27/18862	2.85E-05	0.000252603	0.000166129	IFNG/IL12B/TNFSF11/FOS/IL23A/TYROBP/PPARGC1B	7
BP	GO:0002698	negative regulation of immune effector process	15/655	125/18862	2.90E-05	0.000256051	0.000168397	HLA-E/PGLYRP3/A2M/IL7R/HMOX1/TNFSF4/IL33/ANGPT1/IL20RB/IL2RA/PRKDC/JAK3/C4BPB/CEACAM1/SERPING1	15
BP	GO:0097028	dendritic cell differentiation	9/655	47/18862	2.90E-05	0.000256051	0.000168397	F2RL1/AGER/CCL19/TGFBR2/IRF4/TRPM2/GAS6/UBD/SPI1	9
BP	GO:2000146	negative regulation of cell motility	28/655	345/18862	3.03E-05	0.000266481	0.000175256	CXCL12/CXCL13/FGF2/CCL28/HMOX1/CCL2/CCL25/CDH1/PPARG/MIF/IFITM1/SEMA3A/SEMA6D/SLIT2/CX3CR1/PLXNB3/GREM1/IL33/NRG3/ACVRL1/AGTR2/ANGPT4/ENG/PTGER4/TIE1/DUSP1/DCN/GJA1	28
BP	GO:0051924	regulation of calcium ion transport	22/655	238/18862	3.08E-05	0.000270705	0.000178034	CXCL10/CXCL9/CXCL12/AHNAK/NOS1/CCL2/CD19/EGF/FGF14/PDGFB/UCN/APLNR/GPER1/MCHR1/OPRD1/SNCA/CAV1/CAMK2A/GJA1/F2RL3/TRPV2/PRKCE	22
BP	GO:0050818	regulation of coagulation	11/655	71/18862	3.13E-05	0.000274683	0.00018065	PLAU/F2RL1/PROC/EDN1/PDGFB/PROS1/F11/CD36/CAV1/CEACAM1/SERPING1	11
BP	GO:0060562	epithelial tube morphogenesis	26/655	309/18862	3.14E-05	0.000274724	0.000180677	CXCL10/FGF2/NFATC4/EDN1/FGF10/SEMA4C/SLIT2/TNC/AGT/BMP2/EGF/GDNF/GREM1/MDK/ACVRL1/AGTR2/ENG/FGFR2/LGR4/MET/PGR/TGFBR2/TIE1/PAK1/TRIM71/WNT3A	26
BP	GO:0032634	interleukin-5 production	6/655	19/18862	3.16E-05	0.000274738	0.000180687	IL33/TSLP/CRLF2/IL1RL1/IL5RA/TNFRSF21	6
BP	GO:0032674	regulation of interleukin-5 production	6/655	19/18862	3.16E-05	0.000274738	0.000180687	IL33/TSLP/CRLF2/IL1RL1/IL5RA/TNFRSF21	6
BP	GO:0048245	eosinophil chemotaxis	6/655	19/18862	3.16E-05	0.000274738	0.000180687	CCL1/CCL26/CCL2/CCL7/CCL24/SCG2	6
BP	GO:1904064	positive regulation of cation transmembrane transport	16/655	141/18862	3.20E-05	0.000277555	0.000182539	IFNG/CXCL10/CXCL9/NOS1/CCL2/CD19/EDN3/FGF14/GAL/ADRB2/APLNR/GALR2/GPER1/ACE2/SNCA/F2RL3	16
BP	GO:1904994	regulation of leukocyte adhesion to vascular endothelial cell	8/655	37/18862	3.20E-05	0.000277816	0.000182711	CXCL12/IL6/CCL28/CCL25/MDK/IRAK1/SELE/ETS1	8
BP	GO:0070493	thrombin-activated receptor signaling pathway	5/655	12/18862	3.22E-05	0.000278202	0.000182965	F2RL1/MET/SNCA/F2RL2/F2RL3	5
BP	GO:0006869	lipid transport	34/655	461/18862	3.26E-05	0.000281202	0.000184938	LCN12/SFTPA1/LBP/RBP4/FABP5/FABP4/CETP/ITGAV/FURIN/MSR1/TNFSF11/AQP9/PPARG/EDN1/AGT/EGF/GAL/OXT/RETN/SPP1/TRH/AGTR1/AGTR2/TNFRSF11A/CFTR/PLA2G4A/PTGES/MAP2K6/ABCG1/CD36/CAV1/GJA1/CEACAM1/YJEFN3	34
BP	GO:0030278	regulation of ossification	14/655	112/18862	3.36E-05	0.000289591	0.000190455	LTF/ISG15/CCN1/BMP2/GREM1/KL/MDK/OXT/ADRB2/BMPR2/PTGER4/S1PR1/ZBTB16/SMAD6	14
BP	GO:0045778	positive regulation of ossification	9/655	48/18862	3.47E-05	0.000296564	0.000195041	LTF/ISG15/CCN1/BMP2/KL/OXT/ADRB2/BMPR2/ZBTB16	9
BP	GO:0060688	regulation of morphogenesis of a branching structure	9/655	48/18862	3.47E-05	0.000296564	0.000195041	FGF10/AGT/GDNF/GREM1/MDK/AGTR2/FGFR2/LGR4/LRRK2	9
BP	GO:2000191	regulation of fatty acid transport	9/655	48/18862	3.47E-05	0.000296564	0.000195041	TNFSF11/EDN1/OXT/TRH/AGTR2/TNFRSF11A/PLA2G4A/PTGES/MAP2K6	9
BP	GO:2001238	positive regulation of extrinsic apoptotic signaling pathway	9/655	48/18862	3.47E-05	0.000296564	0.000195041	PDIA3/AGT/TNFSF12/AGTR2/GPER1/TRAF2/PMAIP1/CAV1/ATF3	9
BP	GO:0014066	regulation of phosphatidylinositol 3-kinase signaling	15/655	127/18862	3.50E-05	0.000299039	0.000196669	FGF2/F2RL1/FGR/PIK3R5/AGT/CAT/CSF3/EGF/PDGFB/ANGPT1/GPER1/TEK/DCN/CEACAM1/GAB1	15
BP	GO:0007193	adenylate cyclase-inhibiting G protein-coupled receptor signaling pathway	12/655	85/18862	3.60E-05	0.000306405	0.000201513	MARCO/EDN1/FPR2/CORT/INSL3/MCHR1/MTNR1A/NPR3/OPRD1/S1PR1/SSTR2/ADCY8	12
BP	GO:0032370	positive regulation of lipid transport	12/655	85/18862	3.60E-05	0.000306405	0.000201513	CETP/TNFSF11/EDN1/GAL/OXT/RETN/SPP1/TNFRSF11A/PLA2G4A/PTGES/MAP2K6/CAV1	12
BP	GO:0031098	stress-activated protein kinase signaling cascade	24/655	276/18862	3.71E-05	0.000314316	0.000206716	TLR4/NOX1/F2RL1/TNFSF11/AGER/CCL19/SEMA3A/SEMA4C/BMP2/CCN2/FGF19/FLT4/PTGER4/PAK1/PAK6/IRAK1/TRAF2/DUSP1/UNC5CL/SIRPA/TRAF5/CD27/SPI1/XDH	24
BP	GO:0030282	bone mineralization	14/655	113/18862	3.71E-05	0.000314316	0.000206716	LTF/ISG15/FGR/CCN1/BMP2/GREM1/KL/PTHLH/ADRB2/BMPR2/FGFR2/LGR4/PTH1R/S1PR1	14
BP	GO:0034764	positive regulation of transmembrane transport	20/655	207/18862	3.74E-05	0.000314316	0.000206716	IFNG/CXCL10/CXCL9/NOS1/CCL2/CD19/EDN3/FGF14/FGF19/GAL/ADRB2/APLNR/GALR2/GPER1/HTR3A/NR4A3/CFTR/ACE2/SNCA/F2RL3	20
BP	GO:0034767	positive regulation of ion transmembrane transport	20/655	207/18862	3.74E-05	0.000314316	0.000206716	IFNG/CXCL10/CXCL9/NOS1/CCL2/CD19/EDN3/FGF14/FGF19/GAL/ADRB2/APLNR/GALR2/GPER1/HTR3A/NR4A3/CFTR/ACE2/SNCA/F2RL3	20
BP	GO:0007588	excretion	10/655	60/18862	3.74E-05	0.000314316	0.000206716	HMOX1/AQP9/EDN1/EDNRB/AGT/OXT/AGTR1/AGTR2/AVPR2/NPR1	10
BP	GO:0032722	positive regulation of chemokine production	10/655	60/18862	3.74E-05	0.000314316	0.000206716	IFNG/IL6/TLR4/LBP/HMOX1/AGER/IL33/TSLP/IL1RL1/EGR1	10
BP	GO:0032890	regulation of organic acid transport	10/655	60/18862	3.74E-05	0.000314316	0.000206716	TNFSF11/EDN1/OXT/TRH/AGTR2/TNFRSF11A/ACE2/PLA2G4A/PTGES/MAP2K6	10
BP	GO:0045823	positive regulation of heart contraction	8/655	38/18862	3.94E-05	0.000330235	0.000217185	EDN1/EDN2/EDN3/APLN/CCN2/UCN/ADRB1/ACE2	8
BP	GO:0048738	cardiac muscle tissue development	20/655	208/18862	4.00E-05	0.00033535	0.000220549	HAMP/RBP4/FGF2/EDN1/BMP2/FGF20/GREM1/NRG1/AGTR2/ENG/FGFR2/S1PR1/TGFBR2/TGFBR3/PAK1/MIR23A/MIR499A/WNT3A/GATA6/GJA1	20
BP	GO:0007589	body fluid secretion	12/655	86/18862	4.05E-05	0.000338842	0.000222846	EDN1/FGF10/APLN/SCT/UCN/VIP/NPR1/NPR3/CAV1/SOCS2/XDH/PRKCE	12
BP	GO:0002292	T cell differentiation involved in immune response	11/655	73/18862	4.09E-05	0.000340573	0.000223984	FCER1G/IFNG/IL6/IL12B/TNFSF4/CCL19/IL23A/IL18R1/PTGER4/IRF4/JAK3	11
BP	GO:0006809	nitric oxide biosynthetic process	11/655	73/18862	4.09E-05	0.000340573	0.000223984	IFNG/TLR4/PTX3/ARG2/NOS1/EDN1/CX3CR1/AGTR2/CD36/CAV1/SIRPA	11
BP	GO:0046328	regulation of JNK cascade	15/655	129/18862	4.21E-05	0.000349968	0.000230163	TLR4/NOX1/F2RL1/TNFSF11/AGER/CCL19/SEMA3A/CCN2/FGF19/FLT4/TRAF2/UNC5CL/SIRPA/TRAF5/CD27	15
BP	GO:0051651	maintenance of location in cell	20/655	209/18862	4.29E-05	0.000355856	0.000234036	HSPA5/PDIA2/CXCL10/CXCL9/LCN2/TMSB15A/FGF2/ALB/NOS1/CCL19/CD19/APLNR/GPER1/HSP90B1/TRPM2/SNCA/CAV1/GJA1/F2RL3/PRKCE	20
BP	GO:0071379	cellular response to prostaglandin stimulus	6/655	20/18862	4.38E-05	0.000362724	0.000238553	TNFSF4/PPARG/TNC/PTGER4/PTGFR/PRKCE	6
BP	GO:0009755	hormone-mediated signaling pathway	19/655	193/18862	4.50E-05	0.00037157	0.00024437	DEFA3/PPARG/AGRP/CGB7/LHB/TRH/UCN2/GPER1/LGR4/NR4A3/NR5A2/PGR/RXFP1/RXRG/SSTR1/SSTR2/TSHR/PAK1/PPARGC1B	19
BP	GO:0043122	regulation of I-kappaB kinase/NF-kappaB signaling	22/655	244/18862	4.50E-05	0.00037157	0.00024437	S100A12/S100B/TLR4/LTF/IKBKE/F2RL1/TNFSF11/HMOX1/CCL19/CARD11/ANGPT1/IRAK1/CLEC6A/TRAF2/TRIM6/UNC5CL/CD36/GJA1/TRAF5/CARD16/UBD/PRKCE	22
BP	GO:0003206	cardiac chamber morphogenesis	14/655	115/18862	4.52E-05	0.000372743	0.000245141	RBP4/CCN1/SLIT2/ROBO2/BMP2/NRG1/BMPR2/ENG/FGFR2/TEK/TGFBR2/TGFBR3/GATA6/SMAD6	14
BP	GO:1902624	positive regulation of neutrophil migration	7/655	29/18862	4.72E-05	0.000388437	0.000255463	LBP/CCL19/EDN1/C5AR1/IL23A/MDK/NCKAP1L	7
BP	GO:0045933	positive regulation of muscle contraction	8/655	39/18862	4.80E-05	0.000393721	0.000258938	EDN1/EDN2/PROK2/CCN2/OXT/UCN/GPER1/ACE2	8
BP	GO:2000516	positive regulation of CD4-positive, alpha-beta T cell activation	8/655	39/18862	4.80E-05	0.000393721	0.000258938	IFNG/IL12B/TNFSF4/CCL19/IL23A/TGFBR2/PRKCQ/NCKAP1L	8
BP	GO:1904019	epithelial cell apoptotic process	14/655	116/18862	4.98E-05	0.000407743	0.00026816	IL6/HMOX1/CCL2/SEMA5A/MDK/SCG2/ANGPT1/ANGPTL4/BMPR2/GPER1/TEK/TGFBR2/E2F1/GAS6	14
BP	GO:0045453	bone resorption	10/655	62/18862	5.01E-05	0.000409339	0.000269209	HAMP/IL6/TNFSF11/SPP1/ADRB2/IL20RA/PTH1R/S1PR1/TNFRSF11A/PPARGC1B	10
BP	GO:0031650	regulation of heat generation	5/655	13/18862	5.08E-05	0.000412389	0.000271215	TNFSF11/EDNRB/APLN/TNFRSF11A/PTGES	5
BP	GO:0035815	positive regulation of renal sodium excretion	5/655	13/18862	5.08E-05	0.000412389	0.000271215	EDN1/EDNRB/OXT/AGTR2/NPR1	5
BP	GO:0060340	positive regulation of type I interferon-mediated signaling pathway	5/655	13/18862	5.08E-05	0.000412389	0.000271215	MMP12/IKBKE/IRF7/TRIM6/ZBP1	5
BP	GO:0070664	negative regulation of leukocyte proliferation	12/655	88/18862	5.11E-05	0.000414645	0.000272699	SFTPD/ARG2/BTK/GAL/GREM1/IL33/IL20RB/IL2RA/TNFRSF21/TYROBP/CTLA4/LST1	12
BP	GO:0010959	regulation of metal ion transport	22/655	247/18862	5.41E-05	0.000437305	0.000287602	CXCL10/CXCL9/CXCL12/AHNAK/NOS1/CCL2/CD19/EGF/FGF14/PDGFB/UCN/APLNR/GPER1/MCHR1/OPRD1/SNCA/CAV1/CAMK2A/GJA1/F2RL3/TRPV2/PRKCE	22
BP	GO:0030072	peptide hormone secretion	22/655	247/18862	5.41E-05	0.000437305	0.000287602	IFNG/IL6/RBP4/TFR2/TNFSF11/EDN1/EDN3/APLN/BMP8A/GAL/INHBB/LTBP4/SCT/TRH/UCN/VGF/VIP/GPER1/ADCY8/CFTR/GJA1/PRKCE	22
BP	GO:0051098	regulation of binding	28/655	357/18862	5.55E-05	0.000447642	0.0002944	IFNG/SLPI/MMP9/TNFSF11/HMOX1/AGER/CCL23/PPARG/NFATC4/BDNF/BMP2/CSF3/EGF/PDGFB/ADRB2/ANGPT1/MET/TGFBR3/IRF4/TRIM6/E2F1/WNT3A/LRRK2/CAV1/TRIB3/CARD16/HMGB2/PLK1	28
BP	GO:0043277	apoptotic cell clearance	9/655	51/18862	5.73E-05	0.00046071	0.000302995	ITGAV/MARCO/CCL2/TYROBP/FCN3/GAS6/CD300LF/FCN1/CD36	9
BP	GO:0043900	regulation of multi-organism process	9/655	51/18862	5.73E-05	0.00046071	0.000302995	PAEP/LTF/EDNRB/OXT/VIP/TRIM15/CD36/LY86/CARD16	9
BP	GO:0048662	negative regulation of smooth muscle cell proliferation	10/655	63/18862	5.77E-05	0.000463468	0.000304809	IFNG/IL12B/HMOX1/PPARG/APLN/OGN/VIP/GPER1/NPR1/NPR3	10
BP	GO:0071774	response to fibroblast growth factor	16/655	148/18862	5.79E-05	0.000463468	0.000304809	CXCL13/ANOS1/FGF2/CCL2/FGF10/TNC/APLN/CCN2/FGF19/FGF20/FGF5/KL/FGFR2/FGFR4/NR4A1/TRIM71	16
BP	GO:0045776	negative regulation of blood pressure	8/655	40/18862	5.82E-05	0.000463468	0.000304809	NOS1/ADM2/APLN/OXT/UCN/ADRB1/ADRB2/BMPR2	8
BP	GO:0098760	response to interleukin-7	8/655	40/18862	5.82E-05	0.000463468	0.000304809	PDIA3/IL7R/BTK/HDGF/TSLP/CRLF2/JAK3/SOCS2	8
BP	GO:0098761	cellular response to interleukin-7	8/655	40/18862	5.82E-05	0.000463468	0.000304809	PDIA3/IL7R/BTK/HDGF/TSLP/CRLF2/JAK3/SOCS2	8
BP	GO:1903524	positive regulation of blood circulation	8/655	40/18862	5.82E-05	0.000463468	0.000304809	EDN1/EDN2/EDN3/APLN/CCN2/UCN/ADRB1/ACE2	8
BP	GO:0043903	regulation of biological process involved in symbiotic interaction	19/655	197/18862	5.95E-05	0.000472655	0.00031085	SLPI/SFTPD/LTF/BPIFA1/ISG15/ITGAV/F2RL1/APOBEC3A/PTX3/OAS1/IFITM1/NR5A2/FCN3/OAS3/TRIM6/TRIM15/APOBEC3B/FCN1/CAV1	19
BP	GO:0001960	negative regulation of cytokine-mediated signaling pathway	11/655	76/18862	5.99E-05	0.00047512	0.000312472	MMP12/IL6/F2RL1/PPARG/SLIT2/IL36RN/SAMHD1/GAS6/TRAIP/CAV1/CARD16	11
BP	GO:1903035	negative regulation of response to wounding	12/655	90/18862	6.40E-05	0.000506844	0.000333335	PLAU/FGF2/PROC/EDN1/MDK/PDGFB/SPP1/PROS1/F11/GJA1/CEACAM1/SERPING1	12
BP	GO:0007568	aging	25/655	304/18862	6.44E-05	0.000509207	0.00033489	HAMP/NOX4/JUND/ARG2/AGER/MIF/FOS/EDN1/EDNRB/AMH/CAT/CCN2/KL/RETN/PTH1R/TGFBR2/IRAK1/PRKDC/LRRK2/CDKN2A/DCN/C1QA/MMP7/BCL2A1/SPI1	25
BP	GO:0060411	cardiac septum morphogenesis	10/655	64/18862	6.63E-05	0.000523492	0.000344284	CCN1/SLIT2/ROBO2/BMPR2/ENG/FGFR2/TGFBR2/TGFBR3/GATA6/SMAD6	10
BP	GO:0002711	positive regulation of T cell mediated immunity	9/655	52/18862	6.72E-05	0.000529229	0.000348058	CD1A/HLA-E/IL6/IL12B/TNFSF4/IL23A/IL18R1/TRAF2/HSPD1	9
BP	GO:0046209	nitric oxide metabolic process	11/655	77/18862	6.77E-05	0.000531762	0.000349724	IFNG/TLR4/PTX3/ARG2/NOS1/EDN1/CX3CR1/AGTR2/CD36/CAV1/SIRPA	11
BP	GO:0060420	regulation of heart growth	11/655	77/18862	6.77E-05	0.000531762	0.000349724	HAMP/RBP4/FGF2/EDN1/FGF20/FGFR2/TGFBR2/TGFBR3/PAK1/GATA6/GJA1	11
BP	GO:0035265	organ growth	17/655	166/18862	6.83E-05	0.000535325	0.000352066	HAMP/RBP4/FGF2/EDN1/FGF10/FGF20/NPPC/AGTR2/FGFR2/LEPR/S1PR1/TGFBR2/TGFBR3/PAK1/MIR23A/GATA6/GJA1	17
BP	GO:0048863	stem cell differentiation	22/655	251/18862	6.88E-05	0.000538063	0.000353868	A2M/EDN1/EDN3/SEMA3A/SEMA3B/SEMA3D/SEMA3G/SEMA4B/SEMA4C/SEMA5A/SEMA6A/SEMA6D/SEMA7A/EDNRB/GDNF/GREM1/NRG1/FGFR2/PRKDC/TRIM6/WNT3A/GATA6	22
BP	GO:1903707	negative regulation of hemopoiesis	13/655	105/18862	7.04E-05	0.000549838	0.000361611	PGLYRP3/TLR4/LTF/TNFSF4/LILRB3/IL17D/INHA/MDK/CTLA4/PIAS3/JAK3/CEACAM1/HMGB3	13
BP	GO:0043524	negative regulation of neuron apoptotic process	15/655	135/18862	7.15E-05	0.00055748	0.000366637	HMOX1/ARRB1/CCL2/NFATC4/C5AR1/CX3CR1/BDNF/CLCF1/FGF20/GDNF/MDK/ANGPT1/CNTFR/CRLF1/PRKCG	15
BP	GO:0002790	peptide secretion	30/655	401/18862	7.25E-05	0.000564171	0.000371038	IFNG/IL6/TLR4/RBP4/TFR2/IL12B/F2RL1/TNFSF11/EDN1/EDN3/SAA1/APLN/BMP8A/GAL/INHBB/LTBP4/SCG2/SCT/TRH/UCN/VGF/VIP/GPER1/ADCY8/CFTR/RHBDF2/ABCG1/ACHE/GJA1/PRKCE	30
BP	GO:0002793	positive regulation of peptide secretion	16/655	151/18862	7.38E-05	0.000573571	0.00037722	TLR4/RBP4/TFR2/F2RL1/TNFSF11/APLN/SCT/TRH/UCN/GPER1/ADCY8/CFTR/ABCG1/ACHE/GJA1/PRKCE	16
BP	GO:0001516	prostaglandin biosynthetic process	7/655	31/18862	7.49E-05	0.000579293	0.000380983	PTGDS/FABP5/MIF/EDN1/EDN2/PLA2G4A/PTGES	7
BP	GO:0046457	prostanoid biosynthetic process	7/655	31/18862	7.49E-05	0.000579293	0.000380983	PTGDS/FABP5/MIF/EDN1/EDN2/PLA2G4A/PTGES	7
BP	GO:2000193	positive regulation of fatty acid transport	7/655	31/18862	7.49E-05	0.000579293	0.000380983	TNFSF11/EDN1/OXT/TNFRSF11A/PLA2G4A/PTGES/MAP2K6	7
BP	GO:2001057	reactive nitrogen species metabolic process	11/655	78/18862	7.64E-05	0.000590021	0.000388038	IFNG/TLR4/PTX3/ARG2/NOS1/EDN1/CX3CR1/AGTR2/CD36/CAV1/SIRPA	11
BP	GO:0014821	phasic smooth muscle contraction	6/655	22/18862	7.94E-05	0.000612329	0.00040271	EDN1/EDN2/EDN3/EDNRB/GDNF/SSTR2	6
BP	GO:0030316	osteoclast differentiation	12/655	92/18862	7.96E-05	0.000612689	0.000402946	IFNG/TLR4/LTF/IL12B/TNFSF11/FOS/LILRB3/IL23A/TNFRSF11A/TYROBP/PIAS3/PPARGC1B	12
BP	GO:1903522	regulation of blood circulation	24/655	290/18862	8.13E-05	0.000624469	0.000410694	DES/AGER/NOS1/EDN1/EDN2/EDN3/SEMA3A/AGT/APLN/CCN2/FGF13/HBEGF/NPPC/OXT/UCN/ADRB1/AGTR1/AGTR2/AVPR2/BMPR2/NPR1/ACE2/CAV1/GJA1	24
BP	GO:0009612	response to mechanical stimulus	19/655	202/18862	8.34E-05	0.000639862	0.000420818	CXCL10/CXCL12/TLR4/TLR8/JUND/PPARG/FOS/EDN1/TNC/MDK/RETN/UCN/ENG/PTGER4/TGFBR2/DCN/MMP7/GJA1/ETS1	19
BP	GO:0014002	astrocyte development	8/655	42/18862	8.41E-05	0.00064383	0.000423427	IFNG/IL6/TLR4/VIM/AGER/C5AR1/FPR2/C1QA	8
BP	GO:0046632	alpha-beta T cell differentiation	13/655	107/18862	8.57E-05	0.00065531	0.000430977	IFNG/IL6/IL12B/TNFSF4/CCL19/IL23A/IL18R1/PTGER4/TGFBR2/ZBTB16/IRF4/JAK3/NCKAP1L	13
BP	GO:0002294	CD4-positive, alpha-beta T cell differentiation involved in immune response	10/655	66/18862	8.68E-05	0.000661601	0.000435114	IFNG/IL6/IL12B/TNFSF4/CCL19/IL23A/IL18R1/PTGER4/IRF4/JAK3	10
BP	GO:0046635	positive regulation of alpha-beta T cell activation	10/655	66/18862	8.68E-05	0.000661601	0.000435114	HLA-E/IFNG/IL12B/TNFSF4/CCL19/IL23A/TGFBR2/PRKCQ/ZBTB16/NCKAP1L	10
BP	GO:0045071	negative regulation of viral genome replication	9/655	54/18862	9.13E-05	0.000693372	0.000456009	SLPI/LTF/ISG15/APOBEC3A/OAS1/IFITM1/OAS3/TRIM6/APOBEC3B	9
BP	GO:0061756	leukocyte adhesion to vascular endothelial cell	9/655	54/18862	9.13E-05	0.000693372	0.000456009	CXCL12/IL6/CCL28/CCL25/CX3CR1/MDK/IRAK1/SELE/ETS1	9
BP	GO:0052548	regulation of endopeptidase activity	31/655	426/18862	9.20E-05	0.000697631	0.00045881	SLPI/WFDC2/MMP9/ANOS1/A2M/LTF/CST4/FURIN/ARRB1/AGER/PPARG/CCN1/AGT/CCN2/CRIM1/GPER1/AIM2/TRAF2/NLRC4/WNT3A/PROS1/GAS6/SNCA/HSPD1/PMAIP1/MEFV/CARD16/CD27/NLRP7/XDH/SERPING1	31
BP	GO:0001501	skeletal system development	34/655	486/18862	9.26E-05	0.000700768	0.000460873	MMP9/RBP4/LTF/FGF2/TNFSF11/FGR/CCN1/EDN1/BMP2/BMP8A/BMP8B/CCN2/GDF10/GREM1/INHA/MDK/NPPC/PTHLH/THPO/ACVRL1/BMPR2/ENG/FGFR2/NPR3/PTGER4/PTH1R/TEK/TGFBR2/TYROBP/ZBTB16/TRIM45/PPARGC1B/FLI1/GJA1	34
BP	GO:0016486	peptide hormone processing	7/655	32/18862	9.30E-05	0.000700856	0.000460931	CTSG/FURIN/PCSK1/CMA1/CGA/LHB/ACE2	7
BP	GO:0032673	regulation of interleukin-4 production	7/655	32/18862	9.30E-05	0.000700856	0.000460931	FCER1G/HLA-E/TNFSF4/IL33/IL20RB/PRKCQ/IRF4	7
BP	GO:0033687	osteoblast proliferation	7/655	32/18862	9.30E-05	0.000700856	0.000460931	LTF/ITGAV/CCN1/BMP2/GREM1/FGFR2/NPR3	7
BP	GO:0014065	phosphatidylinositol 3-kinase signaling	16/655	154/18862	9.34E-05	0.000701262	0.000461199	FGF2/F2RL1/FGR/PIK3R5/EDN1/AGT/CAT/CSF3/EGF/PDGFB/ANGPT1/GPER1/TEK/DCN/CEACAM1/GAB1	16
BP	GO:2001236	regulation of extrinsic apoptotic signaling pathway	16/655	154/18862	9.34E-05	0.000701262	0.000461199	PDIA3/PF4/ITGAV/HMOX1/FGF10/AGT/GDNF/SCG2/TNFSF12/AGTR2/GPER1/TRAF2/PMAIP1/CAV1/HMGB2/ATF3	16
BP	GO:1903409	reactive oxygen species biosynthetic process	14/655	123/18862	9.51E-05	0.000712904	0.000468855	IFNG/TLR4/NOX4/DUOX1/PTX3/ARG2/NOS1/EDN1/CX3CR1/AGTR2/SNCA/CD36/CAV1/SIRPA	14
BP	GO:0002287	alpha-beta T cell activation involved in immune response	10/655	67/18862	9.89E-05	0.000735797	0.000483911	IFNG/IL6/IL12B/TNFSF4/CCL19/IL23A/IL18R1/PTGER4/IRF4/JAK3	10
BP	GO:0002293	alpha-beta T cell differentiation involved in immune response	10/655	67/18862	9.89E-05	0.000735797	0.000483911	IFNG/IL6/IL12B/TNFSF4/CCL19/IL23A/IL18R1/PTGER4/IRF4/JAK3	10
BP	GO:0002637	regulation of immunoglobulin production	10/655	67/18862	9.89E-05	0.000735797	0.000483911	HLA-E/IL6/RBP4/TNFSF4/CLCF1/GPI/IL33/TNFSF13/TRAF2/PRKDC	10
BP	GO:0046637	regulation of alpha-beta T cell differentiation	10/655	67/18862	9.89E-05	0.000735797	0.000483911	IFNG/IL12B/TNFSF4/CCL19/IL23A/TGFBR2/ZBTB16/IRF4/JAK3/NCKAP1L	10
BP	GO:1901224	positive regulation of NIK/NF-kappaB signaling	10/655	67/18862	9.89E-05	0.000735797	0.000483911	TLR4/IL12B/AGER/CCL19/EDN1/GREM1/IL23A/IL18R1/IRAK1/CD27	10
BP	GO:1903531	negative regulation of secretion by cell	15/655	139/18862	9.99E-05	0.000740428	0.000486957	IL12B/HMOX1/EDN1/BMP8A/IL11/INHA/INHBB/TRH/UCN/AGTR2/TRIM9/RHBDF2/SNCA/GJA1/CEACAM1	15
BP	GO:0032309	icosanoid secretion	8/655	43/18862	0.000100174	0.000740428	0.000486957	TNFSF11/EDN1/OXT/AGTR2/TNFRSF11A/PLA2G4A/PTGES/MAP2K6	8
BP	GO:0061383	trabecula morphogenesis	8/655	43/18862	0.000100174	0.000740428	0.000486957	RBP4/GREM1/NRG1/ENG/S1PR1/TEK/TGFBR3/PPARGC1B	8
BP	GO:2000273	positive regulation of signaling receptor activity	8/655	43/18862	0.000100174	0.000740428	0.000486957	IFNG/CCL2/EDN1/EGF/GREM1/HBEGF/TGFA/ADRB2	8
BP	GO:0006816	calcium ion transport	30/655	409/18862	0.000103254	0.000761986	0.000501134	CXCL10/CXCL9/CXCL12/ITGAV/AHNAK/FGF2/NOS1/CCL19/CCL2/CD19/CCN2/EGF/FGF14/PDGFB/UCN/APLNR/CALCRL/GPER1/MCHR1/OPRD1/WNT3A/TRPM2/GAS6/SNCA/CAV1/CAMK2A/GJA1/F2RL3/TRPV2/PRKCE	30
BP	GO:0032963	collagen metabolic process	13/655	109/18862	0.000103842	0.000765119	0.000503195	MMP12/IL6/MMP9/FURIN/TMPRSS6/VIM/PPARG/CCN2/NPPC/UCN/ENG/CTSK/MMP7	13
BP	GO:0002021	response to dietary excess	6/655	23/18862	0.000104324	0.000766249	0.000503938	GDF15/BMP8A/SCT/VGF/ADRB1/ADRB2	6
BP	GO:0032693	negative regulation of interleukin-10 production	6/655	23/18862	0.000104324	0.000766249	0.000503938	IL12B/AGER/IL23A/TNFRSF21/TYROBP/JAK3	6
BP	GO:0030100	regulation of endocytosis	19/655	206/18862	0.000108316	0.000792488	0.000521195	TFR2/ITGAV/F2RL1/ARRB1/CCL19/PPARG/APLN/EGF/GREM1/ANGPT1/PACSIN1/WNT3A/LRRK2/SNCA/SELE/CD36/CAV1/SCAMP5/NCKAP1L	19
BP	GO:0043367	CD4-positive, alpha-beta T cell differentiation	11/655	81/18862	0.000108406	0.000792488	0.000521195	IFNG/IL6/IL12B/TNFSF4/CCL19/IL23A/IL18R1/PTGER4/IRF4/JAK3/NCKAP1L	11
BP	GO:0060761	negative regulation of response to cytokine stimulus	11/655	81/18862	0.000108406	0.000792488	0.000521195	MMP12/IL6/F2RL1/PPARG/SLIT2/IL36RN/SAMHD1/GAS6/TRAIP/CAV1/CARD16	11
BP	GO:0090277	positive regulation of peptide hormone secretion	12/655	95/18862	0.000109107	0.000796359	0.000523741	RBP4/TFR2/TNFSF11/APLN/SCT/TRH/UCN/GPER1/ADCY8/CFTR/GJA1/PRKCE	12
BP	GO:0002827	positive regulation of T-helper 1 type immune response	5/655	15/18862	0.000111764	0.000814477	0.000535656	IL12B/SLC11A1/IL23A/IL18R1/PLA2G4A	5
BP	GO:0000302	response to reactive oxygen species	20/655	224/18862	0.000112767	0.00082051	0.000539624	S100A7/IL6/MMP9/HMOX1/CCL19/BTK/FOS/EDN1/CAT/MET/NR4A3/CCNA2/TRAF2/DUSP1/TRPM2/LRRK2/PPARGC1B/CD36/SIRPA/ETS1	20
BP	GO:0032355	response to estradiol	14/655	125/18862	0.00011326	0.00082281	0.000541137	FGF10/CAT/CCN2/OXT/UCN/GPER1/PTGFR/SSTR1/SSTR2/CCNA2/DUSP1/SOCS2/GJA1/ETS1	14
BP	GO:0032633	interleukin-4 production	7/655	33/18862	0.000114552	0.000825765	0.00054308	FCER1G/HLA-E/TNFSF4/IL33/IL20RB/PRKCQ/IRF4	7
BP	GO:0032814	regulation of natural killer cell activation	7/655	33/18862	0.000114552	0.000825765	0.00054308	HLA-E/PGLYRP3/IL12B/FGR/IL23A/TYROBP/GAS6	7
BP	GO:0043552	positive regulation of phosphatidylinositol 3-kinase activity	7/655	33/18862	0.000114552	0.000825765	0.00054308	FGF2/CCL19/FGR/CD19/FPR2/PDGFB/TEK	7
BP	GO:0051482	positive regulation of cytosolic calcium ion concentration involved in phospholipase C-activating G protein-coupled signaling pathway	7/655	33/18862	0.000114552	0.000825765	0.00054308	F2RL1/EDN1/GPR17/AGTR1/S1PR1/F2RL2/F2RL3	7
BP	GO:0140448	signaling receptor ligand precursor processing	7/655	33/18862	0.000114552	0.000825765	0.00054308	CTSG/FURIN/PCSK1/CMA1/CGA/LHB/ACE2	7
BP	GO:0030168	platelet activation	16/655	157/18862	0.000117366	0.000844745	0.000555562	FCER1G/PF4/IL6/TLR4/ARRB1/PIK3R5/SAA1/PDGFB/PRKCG/PRKCQ/WNT3A/PLA2G4A/F2RL2/F2RL3/CEACAM1/PRKCE	16
BP	GO:0002639	positive regulation of immunoglobulin production	8/655	44/18862	0.00011875	0.000852076	0.000560384	HLA-E/IL6/RBP4/TNFSF4/CLCF1/GPI/IL33/TNFSF13	8
BP	GO:0045124	regulation of bone resorption	8/655	44/18862	0.00011875	0.000852076	0.000560384	HAMP/IL6/TNFSF11/SPP1/IL20RA/S1PR1/TNFRSF11A/PPARGC1B	8
BP	GO:0051403	stress-activated MAPK cascade	22/655	261/18862	0.000121982	0.000873924	0.000574753	TLR4/NOX1/F2RL1/TNFSF11/AGER/CCL19/SEMA3A/SEMA4C/BMP2/CCN2/FGF19/FLT4/PTGER4/IRAK1/TRAF2/DUSP1/UNC5CL/SIRPA/TRAF5/CD27/SPI1/XDH	22
BP	GO:0045471	response to ethanol	14/655	126/18862	0.000123433	0.000882963	0.000580697	HAMP/RBP4/CYBB/CCL7/TNC/CAT/CSF3/NPPC/TRH/FGFR2/HTR3A/CD27/SPI1/PRKCE	14
BP	GO:0046660	female sex differentiation	13/655	111/18862	0.0001252	0.00089423	0.000588107	HSPA5/RBP4/PTX3/ARRB1/FGF10/SLIT2/ROBO2/AMH/INHA/INHBB/RETN/VGF/PGR	13
BP	GO:0044344	cellular response to fibroblast growth factor stimulus	15/655	142/18862	0.00012719	0.000907055	0.000596542	CXCL13/ANOS1/FGF2/CCL2/FGF10/APLN/CCN2/FGF19/FGF20/FGF5/KL/FGFR2/FGFR4/NR4A1/TRIM71	15
BP	GO:0043550	regulation of lipid kinase activity	10/655	69/18862	0.000127442	0.000907467	0.000596813	SOCS3/FGF2/CCL19/FGR/CD19/PIK3R5/FPR2/PDGFB/TEK/SOCS2	10
BP	GO:0034599	cellular response to oxidative stress	24/655	299/18862	0.000130284	0.000926285	0.000609189	IL6/MMP9/TLR4/NOX4/NOX1/CYBB/NOX5/HMOX1/BTK/FOS/CAT/MET/NR4A3/PDK1/CCNA2/TRAF2/TRPM2/LRRK2/PPARGC1B/SNCA/SRXN1/CD36/SIRPA/ETS1	24
BP	GO:0031099	regeneration	18/655	192/18862	0.000132654	0.00094027	0.000618386	HAMP/CXCL12/IL6/HMOX1/PPARG/FGF10/TNC/C5AR1/MDK/REG1A/SPP1/NR4A3/TGFBR2/TGFBR3/CDK4/CCNA2/GAS6/JAM3	18
BP	GO:0048015	phosphatidylinositol-mediated signaling	18/655	192/18862	0.000132654	0.00094027	0.000618386	MUC5AC/FGF2/F2RL1/FGR/PIK3R5/EDN1/AGT/CAT/CSF3/EGF/PDGFB/ANGPT1/GPER1/NPR3/TEK/DCN/CEACAM1/GAB1	18
BP	GO:0098581	detection of external biotic stimulus	6/655	24/18862	0.000135038	0.000955719	0.000628547	PGLYRP1/PGLYRP3/PGLYRP4/TLR4/LBP/NLRC4	6
BP	GO:0002576	platelet degranulation	14/655	128/18862	0.000146175	0.001029853	0.000677302	PPBP/PF4/A2M/ALB/MANF/EGF/FAM3C/VEGFD/LEFTY2/PDGFB/PROS1/GAS6/CD36/SERPING1	14
BP	GO:0032479	regulation of type I interferon production	14/655	128/18862	0.000146175	0.001029853	0.000677302	MMP12/TLR4/IKBKE/ISG15/TLR8/IRF7/IRAK1/PRKDC/TRIM15/ZBP1/HSPD1/TRAIP/SIRPA/HMGB2	14
BP	GO:0045667	regulation of osteoblast differentiation	14/655	128/18862	0.000146175	0.001029853	0.000677302	IL6/LTF/JUND/PPARG/IFITM1/CCN1/BMP2/GDF10/GREM1/NPPC/BMPR2/CRIM1/FGFR2/SMAD6	14
BP	GO:0031214	biomineral tissue development	16/655	160/18862	0.000146582	0.001031162	0.000678164	LTF/ISG15/FGR/CCN1/BMP2/GREM1/KL/PTHLH/SPP1/ADRB2/BMPR2/FGFR2/LGR4/PTH1R/S1PR1/GAS6	16
BP	GO:0031341	regulation of cell killing	12/655	98/18862	0.000147534	0.001036294	0.000681538	CD1A/HLA-E/IFNG/IL12B/F2RL1/IL7R/AGER/IL23A/TYROBP/PRF1/CD5L/CEACAM1	12
BP	GO:0042063	gliogenesis	23/655	283/18862	0.000148782	0.001043489	0.00068627	IFNG/LTA/IL6/TLR4/VIM/AGER/CCL2/PPARG/FGF10/C5AR1/CX3CR1/FPR2/GPR17/BMP2/CLCF1/FGF5/IL33/IL34/MDK/LEPR/TNFRSF21/E2F1/C1QA	23
BP	GO:0030101	natural killer cell activation	11/655	84/18862	0.000151185	0.001058747	0.000696305	HLA-E/PGLYRP3/IL12B/FGR/IFNE/IL23A/IL18R1/TYROBP/CD244/GAS6/SLAMF7	11
BP	GO:0045346	regulation of MHC class II biosynthetic process	5/655	16/18862	0.000157934	0.001104354	0.000726299	IFNG/PF4/TLR4/IL33/SPI1	5
BP	GO:0032606	type I interferon production	14/655	129/18862	0.000158846	0.001109069	0.000729401	MMP12/TLR4/IKBKE/ISG15/TLR8/IRF7/IRAK1/PRKDC/TRIM15/ZBP1/HSPD1/TRAIP/SIRPA/HMGB2	14
BP	GO:0002763	positive regulation of myeloid leukocyte differentiation	9/655	58/18862	0.000161557	0.001126309	0.000740738	IFNG/PF4/IL12B/TNFSF11/FOS/IL23A/IL34/TYROBP/PPARGC1B	9
BP	GO:0019233	sensory perception of pain	12/655	99/18862	0.000162681	0.001132457	0.000744782	CXCL12/FABP5/IL12B/CCL2/EDN1/PROK2/EDNRB/OXT/VIP/NR2F6/OPRD1/PTGES	12
BP	GO:0007409	axonogenesis	32/655	460/18862	0.000163696	0.001137825	0.000748312	CXCL12/S100B/ANOS1/CRABP2/SEMA3A/SEMA3B/SEMA3D/SEMA3G/SEMA4B/SEMA4C/SEMA5A/SEMA6A/SEMA6D/SEMA7A/SLIT2/PLXNA3/PLXNB3/ROBO2/ARTN/BDNF/FGF13/GDNF/SPP1/BMPR2/FGFR2/TUBB3/PAK1/SHC3/PRKCQ/WNT3A/TRPV2/GAB1	32
BP	GO:0110148	biomineralization	16/655	162/18862	0.000169413	0.001175809	0.000773293	LTF/ISG15/FGR/CCN1/BMP2/GREM1/KL/PTHLH/SPP1/ADRB2/BMPR2/FGFR2/LGR4/PTH1R/S1PR1/GAS6	16
BP	GO:0048872	homeostasis of number of cells	21/655	249/18862	0.000171354	0.001187509	0.000780988	HAMP/IL6/ISG15/IL7R/HMOX1/RAC3/CARD11/INHA/IL20RB/IL2RA/LGR4/TGFBR3/TNFRSF17/PRKDC/JAK3/JAM3/PMAIP1/HMGB2/SPI1/ETS1/NCKAP1L	21
BP	GO:0043393	regulation of protein binding	18/655	196/18862	0.000172044	0.00118838	0.000781561	SLPI/MMP9/TNFSF11/CCL23/NFATC4/BDNF/BMP2/CSF3/PDGFB/ADRB2/ANGPT1/TGFBR3/WNT3A/LRRK2/CAV1/TRIB3/CARD16/PLK1	18
BP	GO:0048017	inositol lipid-mediated signaling	18/655	196/18862	0.000172044	0.00118838	0.000781561	MUC5AC/FGF2/F2RL1/FGR/PIK3R5/EDN1/AGT/CAT/CSF3/EGF/PDGFB/ANGPT1/GPER1/NPR3/TEK/DCN/CEACAM1/GAB1	18
BP	GO:0048143	astrocyte activation	6/655	25/18862	0.000172499	0.00118838	0.000781561	IFNG/IL6/AGER/C5AR1/FPR2/C1QA	6
BP	GO:0060259	regulation of feeding behavior	6/655	25/18862	0.000172499	0.00118838	0.000781561	AGRP/RETN/TRH/UCN/LEPR/NR4A3	6
BP	GO:0006939	smooth muscle contraction	12/655	100/18862	0.000179138	0.001232301	0.000810446	EDN1/EDN2/EDN3/PROK2/EDNRB/GDNF/OXT/ADRB2/CALCRL/GPER1/SSTR2/CAV1	12
BP	GO:0035924	cellular response to vascular endothelial growth factor stimulus	10/655	72/18862	0.000183069	0.001255638	0.000825795	IL12B/SEMA6A/VEGFD/PGF/FLT4/NR4A1/MIR23A/DCN/GAB1/XDH	10
BP	GO:0048708	astrocyte differentiation	10/655	72/18862	0.000183069	0.001255638	0.000825795	IFNG/IL6/TLR4/VIM/AGER/C5AR1/FPR2/BMP2/CLCF1/C1QA	10
BP	GO:0045428	regulation of nitric oxide biosynthetic process	9/655	59/18862	0.000184849	0.001265983	0.000832598	IFNG/TLR4/PTX3/EDN1/CX3CR1/AGTR2/CD36/CAV1/SIRPA	9
BP	GO:0051781	positive regulation of cell division	11/655	86/18862	0.000187046	0.001277361	0.00084008	PPBP/FGF2/CAT/FGF5/VEGFD/MDK/PDGFB/PGF/TGFA/FGFR2/PRKCE	11
BP	GO:0072073	kidney epithelium development	14/655	131/18862	0.000187058	0.001277361	0.00084008	FGF2/ARG2/SLIT2/ROBO2/AGT/BMP2/CAT/GDNF/GREM1/AGTR2/CRLF1/FGFR2/LGR4/SMAD6	14
BP	GO:0002823	negative regulation of adaptive immune response based on somatic recombination of immune receptors built from immunoglobulin superfamily domains	8/655	47/18862	0.000192254	0.001307102	0.00085964	IL7R/TNFSF4/IL33/IL1RL1/IL20RB/JAK3/C4BPB/CEACAM1	8
BP	GO:0009409	response to cold	8/655	47/18862	0.000192254	0.001307102	0.00085964	CXCL10/PPARG/FOS/TRH/VGF/ADRB1/ADRB2/HSPD1	8
BP	GO:1904707	positive regulation of vascular associated smooth muscle cell proliferation	8/655	47/18862	0.000192254	0.001307102	0.00085964	MMP9/FGF2/EDN1/PDGFB/NR4A3/PAK1/MIR499A/GJA1	8
BP	GO:0006979	response to oxidative stress	31/655	444/18862	0.000193318	0.001312421	0.000863139	S100A7/IL6/MMP9/TLR4/NOX4/DUOX1/NOX1/CYBB/NOX5/HMOX1/CCL19/BTK/FOS/EDN1/ANGPTL7/CAT/UCN/MET/NR4A3/PDK1/CCNA2/TRAF2/DUSP1/TRPM2/LRRK2/PPARGC1B/SNCA/SRXN1/CD36/SIRPA/ETS1	31
BP	GO:0046425	regulation of receptor signaling pathway via JAK-STAT	12/655	101/18862	0.000196995	0.001333505	0.000877005	IFNG/IL6/SOCS3/IL12B/AGT/EGF/IFNE/IL23A/GHR/JAK3/CAV1/SOCS2	12
BP	GO:1902106	negative regulation of leukocyte differentiation	12/655	101/18862	0.000196995	0.001333505	0.000877005	PGLYRP3/TLR4/LTF/TNFSF4/LILRB3/INHA/MDK/CTLA4/PIAS3/JAK3/CEACAM1/HMGB3	12
BP	GO:0048608	reproductive structure development	29/655	405/18862	0.000201991	0.001365345	0.000897945	HSPA5/RBP4/SOCS3/PTX3/ARRB1/PPARG/CCN1/FGF10/SEMA3A/SLIT2/TNC/ROBO2/AMH/INHA/INHBB/LHB/NDP/PDGFB/RETN/SPP1/VGF/BMPR2/FGFR2/LGR4/PGR/DCN/GATA6/GJA1/HMGB2	29
BP	GO:0003015	heart process	23/655	289/18862	0.000202432	0.001366275	0.000898557	NOX4/DES/NOS1/EDN1/EDN2/EDN3/SEMA3A/AGT/APLN/CCN2/FGF13/HBEGF/NPPC/OXT/UCN/ADRB1/AGTR2/NPR1/ACE2/KCNJ8/MAP2K6/CAV1/GJA1	23
BP	GO:0030879	mammary gland development	14/655	132/18862	0.000202715	0.001366275	0.000898557	TNFSF11/FGF10/APLN/EGF/NRG1/NRG3/FGFR2/PGR/TGFBR2/TNFRSF11A/WNT3A/CAV1/SOCS2/XDH	14
BP	GO:0042311	vasodilation	7/655	36/18862	0.000204492	0.001376266	0.000905128	F2RL1/NOS1/EDNRB/ADRB1/ADRB2/AGTR2/GPER1	7
BP	GO:0062197	cellular response to chemical stress	26/655	347/18862	0.000210365	0.001413747	0.000929778	IL6/MMP9/TLR4/NOX4/NOX1/CYBB/NOX5/HMOX1/PPARG/BTK/FOS/CAT/MET/NR4A3/PDK1/CCNA2/TRAF2/TRPM2/LRRK2/PPARGC1B/SNCA/SRXN1/CD36/CAV1/SIRPA/ETS1	26
BP	GO:0045576	mast cell activation	9/655	60/18862	0.000210869	0.001415095	0.000930664	S100A12/PTGDS/HMOX1/FGR/BTK/TSLP/CRLF2/NR4A3/CD300LF	9
BP	GO:0045927	positive regulation of growth	21/655	253/18862	0.000213451	0.001430369	0.000940709	HAMP/CXCL12/CRABP2/FGF2/EDN1/SEMA5A/SEMA7A/BDNF/HBEGF/REG1A/UCN/BMPR2/FGFR2/GHR/TGFBR2/TGFBR3/PAK1/PRKDC/WNT3A/GATA6/TRPV2	21
BP	GO:0034393	positive regulation of smooth muscle cell apoptotic process	5/655	17/18862	0.000217371	0.001450385	0.000953874	IFNG/IL12B/ARRB1/PPARG/CDKN2A	5
BP	GO:0048670	regulation of collateral sprouting	5/655	17/18862	0.000217371	0.001450385	0.000953874	CRABP2/BDNF/FGF13/SPP1/WNT3A	5
BP	GO:0090190	positive regulation of branching involved in ureteric bud morphogenesis	5/655	17/18862	0.000217371	0.001450385	0.000953874	AGT/GDNF/GREM1/AGTR2/LGR4	5
BP	GO:1901623	regulation of lymphocyte chemotaxis	6/655	26/18862	0.00021771	0.001450574	0.000953998	CXCL14/CXCL10/CXCL13/S100A7/CCL2/CCL7	6
BP	GO:2001233	regulation of apoptotic signaling pathway	26/655	348/18862	0.000220089	0.001464328	0.000963043	PDIA3/CXCL12/PF4/MMP9/NOX1/ITGAV/HMOX1/MIF/NFATC4/FGF10/CX3CR1/AGT/BDNF/GDNF/INHBB/SCG2/TNFSF12/AGTR2/GPER1/IL20RA/TRAF2/LRRK2/PMAIP1/CAV1/HMGB2/ATF3	26
BP	GO:0001913	T cell mediated cytotoxicity	8/655	48/18862	0.000223774	0.001480398	0.000973612	CD1A/HLA-E/IL12B/IL7R/AGER/IL23A/PRF1/CEACAM1	8
BP	GO:0030195	negative regulation of blood coagulation	8/655	48/18862	0.000223774	0.001480398	0.000973612	PLAU/PROC/EDN1/PDGFB/PROS1/F11/CEACAM1/SERPING1	8
BP	GO:0038084	vascular endothelial growth factor signaling pathway	8/655	48/18862	0.000223774	0.001480398	0.000973612	IL12B/SEMA6A/VEGFD/PGF/FLT4/DCN/GAB1/XDH	8
BP	GO:1904894	positive regulation of receptor signaling pathway via STAT	8/655	48/18862	0.000223774	0.001480398	0.000973612	IL6/IL12B/IL7R/AGT/IL23A/TSLP/CRLF2/GHR	8
BP	GO:0071695	anatomical structure maturation	19/655	218/18862	0.000226615	0.001497073	0.000984579	PAEP/LTF/CCL19/PPARG/BTK/RAC3/CX3CR1/EDNRB/BMP2/GAL/GREM1/NPPC/ACVRL1/PGR/PTH1R/S1PR1/CFTR/LRRK2/C1QA	19
BP	GO:0061458	reproductive system development	29/655	408/18862	0.000228689	0.001508634	0.000992182	HSPA5/RBP4/SOCS3/PTX3/ARRB1/PPARG/CCN1/FGF10/SEMA3A/SLIT2/TNC/ROBO2/AMH/INHA/INHBB/LHB/NDP/PDGFB/RETN/SPP1/VGF/BMPR2/FGFR2/LGR4/PGR/DCN/GATA6/GJA1/HMGB2	29
BP	GO:0061045	negative regulation of wound healing	10/655	74/18862	0.000230495	0.001518399	0.000998604	PLAU/FGF2/PROC/EDN1/PDGFB/PROS1/F11/GJA1/CEACAM1/SERPING1	10
BP	GO:0048545	response to steroid hormone	25/655	330/18862	0.000233968	0.001537042	0.001010865	DEFA3/IL6/CYBB/CLDN4/FOS/EDN1/SLIT2/CCN2/OXT/SPP1/TRH/UCN/AGTR2/ENG/GPER1/NR4A3/PGR/RXRG/SSTR2/TGFBR2/PAK1/DUSP1/PPARGC1B/CAV1/HMGB2	25
BP	GO:0015908	fatty acid transport	15/655	150/18862	0.000233984	0.001537042	0.001010865	LCN12/FABP5/FABP4/TNFSF11/PPARG/EDN1/OXT/TRH/AGTR2/TNFRSF11A/PLA2G4A/PTGES/MAP2K6/CD36/GJA1	15
BP	GO:0032526	response to retinoic acid	12/655	103/18862	0.000237296	0.00155661	0.001023734	RBP4/PPARG/TNC/OXT/FGFR2/RXRG/TIE1/DUSP1/WNT3A/GATA6/PTGES/GJA1	12
BP	GO:0080164	regulation of nitric oxide metabolic process	9/655	61/18862	0.00023986	0.001571218	0.001033341	IFNG/TLR4/PTX3/EDN1/CX3CR1/AGTR2/CD36/CAV1/SIRPA	9
BP	GO:0090218	positive regulation of lipid kinase activity	7/655	37/18862	0.00024473	0.001598627	0.001051367	FGF2/CCL19/FGR/CD19/FPR2/PDGFB/TEK	7
BP	GO:2000403	positive regulation of lymphocyte migration	7/655	37/18862	0.00024473	0.001598627	0.001051367	CXCL14/CXCL10/CXCL12/CXCL13/S100A7/CCL20/CCL7	7
BP	GO:0051208	sequestering of calcium ion	13/655	119/18862	0.000252823	0.001649183	0.001084616	CXCL10/CXCL9/FGF2/NOS1/CCL19/CD19/APLNR/GPER1/HSP90B1/TRPM2/SNCA/F2RL3/PRKCE	13
BP	GO:0001660	fever generation	4/655	10/18862	0.00025599	0.001658247	0.001090578	TNFSF11/EDNRB/TNFRSF11A/PTGES	4
BP	GO:0002024	diet induced thermogenesis	4/655	10/18862	0.00025599	0.001658247	0.001090578	BMP8A/SCT/ADRB1/ADRB2	4
BP	GO:0003093	regulation of glomerular filtration	4/655	10/18862	0.00025599	0.001658247	0.001090578	F2RL1/PDGFB/GAS6/GJA1	4
BP	GO:0032754	positive regulation of interleukin-5 production	4/655	10/18862	0.00025599	0.001658247	0.001090578	IL33/TSLP/CRLF2/IL1RL1	4
BP	GO:0040015	negative regulation of multicellular organism growth	4/655	10/18862	0.00025599	0.001658247	0.001090578	GDF15/ADRB1/ADRB2/SOCS2	4
BP	GO:0046638	positive regulation of alpha-beta T cell differentiation	8/655	49/18862	0.000259406	0.001673402	0.001100545	IFNG/IL12B/TNFSF4/CCL19/IL23A/TGFBR2/ZBTB16/NCKAP1L	8
BP	GO:0060043	regulation of cardiac muscle cell proliferation	8/655	49/18862	0.000259406	0.001673402	0.001100545	RBP4/FGF2/FGF20/FGFR2/TGFBR2/TGFBR3/GATA6/GJA1	8
BP	GO:1900047	negative regulation of hemostasis	8/655	49/18862	0.000259406	0.001673402	0.001100545	PLAU/PROC/EDN1/PDGFB/PROS1/F11/CEACAM1/SERPING1	8
BP	GO:0031960	response to corticosteroid	15/655	152/18862	0.000270461	0.001742304	0.00114586	IL6/CYBB/FOS/EDN1/SLIT2/CCN2/OXT/TRH/UCN/AGTR2/ENG/GPER1/SSTR2/DUSP1/PPARGC1B	15
BP	GO:0002675	positive regulation of acute inflammatory response	6/655	27/18862	0.000271759	0.001748251	0.00114977	HLA-E/IL6/TNFSF11/BTK/OSMR/TNFRSF11A	6
BP	GO:0048732	gland development	29/655	413/18862	0.000280215	0.001800172	0.001183917	HAMP/IL6/TNFSF11/HMOX1/CDH1/FGF10/SEMA3A/TNC/APLN/BMP2/EGF/MDK/NRG1/NRG3/REG1A/FGFR2/MET/PGR/TGFBR2/TGFBR3/TNFRSF11A/PRKDC/WNT3A/GATA6/CAV1/SOCS2/CEACAM1/ETS1/XDH	29
BP	GO:0044706	multi-multicellular organism process	18/655	204/18862	0.000282496	0.001812325	0.00119191	MMP9/CLDN4/FOS/EDN1/AGRP/OXT/ENDOU/PNOC/PTHLH/SPP1/UCN/BMPR2/PGR/PTGFR/TGFBR2/MMP7/GJA1/ETS1	18
BP	GO:0001914	regulation of T cell mediated cytotoxicity	7/655	38/18862	0.000291102	0.001858077	0.001221999	CD1A/HLA-E/IL12B/IL7R/AGER/IL23A/CEACAM1	7
BP	GO:0009595	detection of biotic stimulus	7/655	38/18862	0.000291102	0.001858077	0.001221999	PGLYRP1/PGLYRP3/PGLYRP4/TLR4/LBP/PAK1/NLRC4	7
BP	GO:0001991	regulation of systemic arterial blood pressure by circulatory renin-angiotensin	5/655	18/18862	0.000292416	0.001858077	0.001221999	CTSG/F2RL1/CMA1/AGTR2/ACE2	5
BP	GO:0002281	macrophage activation involved in immune response	5/655	18/18862	0.000292416	0.001858077	0.001221999	IFNG/LBP/IL33/TYROBP/PRKCE	5
BP	GO:0006957	complement activation, alternative pathway	5/655	18/18862	0.000292416	0.001858077	0.001221999	C8G/C8B/CFB/CFP/C7	5
BP	GO:0032740	positive regulation of interleukin-17 production	5/655	18/18862	0.000292416	0.001858077	0.001221999	CCL1/IL6/IL12B/IL23A/PRKCQ	5
BP	GO:2000831	regulation of steroid hormone secretion	5/655	18/18862	0.000292416	0.001858077	0.001221999	AGT/GAL/RETN/AGTR1/AGTR2	5
BP	GO:0030183	B cell differentiation	14/655	137/18862	0.000299079	0.001895643	0.001246706	IL6/CD79A/BTK/CARD11/CD19/CLCF1/IFNE/IL11/INHA/PRKDC/JAK3/CD27/HMGB3/NCKAP1L	14
BP	GO:0048260	positive regulation of receptor-mediated endocytosis	8/655	50/18862	0.000299547	0.001895643	0.001246706	ARRB1/CCL19/APLN/EGF/GREM1/ANGPT1/WNT3A/SELE	8
BP	GO:1904036	negative regulation of epithelial cell apoptotic process	8/655	50/18862	0.000299547	0.001895643	0.001246706	HMOX1/SEMA5A/MDK/SCG2/ANGPT1/ANGPTL4/TEK/GAS6	8
BP	GO:0031343	positive regulation of cell killing	9/655	63/18862	0.000307804	0.001945257	0.001279335	CD1A/HLA-E/IFNG/IL12B/F2RL1/IL23A/TYROBP/PRF1/CD5L	9
BP	GO:0060047	heart contraction	22/655	279/18862	0.000314087	0.001982274	0.00130368	DES/NOS1/EDN1/EDN2/EDN3/SEMA3A/AGT/APLN/CCN2/FGF13/HBEGF/NPPC/OXT/UCN/ADRB1/AGTR2/NPR1/ACE2/KCNJ8/MAP2K6/CAV1/GJA1	22
BP	GO:0032481	positive regulation of type I interferon production	10/655	77/18862	0.00032066	0.002018295	0.00132737	MMP12/TLR4/TLR8/IRF7/IRAK1/PRKDC/TRIM15/ZBP1/HSPD1/HMGB2	10
BP	GO:0034121	regulation of toll-like receptor signaling pathway	10/655	77/18862	0.00032066	0.002018295	0.00132737	TLR4/LBP/LTF/F2RL1/IRF7/LGR4/IRF4/CD300LF/CD36/CAV1	10
BP	GO:0007254	JNK cascade	17/655	189/18862	0.000330049	0.002074593	0.001364396	TLR4/NOX1/F2RL1/TNFSF11/AGER/CCL19/SEMA3A/CCN2/FGF19/FLT4/PTGER4/IRAK1/TRAF2/UNC5CL/SIRPA/TRAF5/CD27	17
BP	GO:1901655	cellular response to ketone	11/655	92/18862	0.000340682	0.002138547	0.001406456	TNFSF4/PPARG/TNC/SPP1/AGTR2/PTGER4/PTGFR/CDK4/ADCY8/CFTR/PRKCE	11
BP	GO:0007190	activation of adenylate cyclase activity	7/655	39/18862	0.000344273	0.002145927	0.001411309	ADRB1/ADRB2/AVPR2/LGR4/RXFP1/TSHR/ADCY8	7
BP	GO:0030501	positive regulation of bone mineralization	7/655	39/18862	0.000344273	0.002145927	0.001411309	LTF/ISG15/CCN1/BMP2/KL/ADRB2/BMPR2	7
BP	GO:0050832	defense response to fungus	7/655	39/18862	0.000344273	0.002145927	0.001411309	HAMP/DEFA3/S100A12/LTF/CTSG/IL36RN/CLEC6A	7
BP	GO:0043370	regulation of CD4-positive, alpha-beta T cell differentiation	8/655	51/18862	0.000344618	0.002145927	0.001411309	IFNG/IL12B/TNFSF4/CCL19/IL23A/IRF4/JAK3/NCKAP1L	8
BP	GO:0071715	icosanoid transport	8/655	51/18862	0.000344618	0.002145927	0.001411309	TNFSF11/EDN1/OXT/AGTR2/TNFRSF11A/PLA2G4A/PTGES/MAP2K6	8
BP	GO:1904645	response to amyloid-beta	8/655	51/18862	0.000344618	0.002145927	0.001411309	MMP12/MMP9/TLR4/AGER/FPR2/ADRB2/CD36/GJA1	8
BP	GO:0042093	T-helper cell differentiation	9/655	64/18862	0.000347318	0.002156976	0.001418577	IL6/IL12B/TNFSF4/CCL19/IL23A/IL18R1/PTGER4/IRF4/JAK3	9
BP	GO:0072577	endothelial cell apoptotic process	9/655	64/18862	0.000347318	0.002156976	0.001418577	CCL2/SEMA5A/SCG2/ANGPT1/ANGPTL4/BMPR2/GPER1/TEK/GAS6	9
BP	GO:0008016	regulation of heart contraction	20/655	245/18862	0.000371681	0.002305216	0.001516069	DES/NOS1/EDN1/EDN2/EDN3/SEMA3A/AGT/APLN/CCN2/FGF13/HBEGF/NPPC/OXT/UCN/ADRB1/AGTR2/NPR1/ACE2/CAV1/GJA1	20
BP	GO:0008585	female gonad development	11/655	93/18862	0.000374503	0.002316551	0.001523524	HSPA5/PTX3/ARRB1/SLIT2/ROBO2/AMH/INHA/INHBB/RETN/VGF/PGR	11
BP	GO:0051591	response to cAMP	11/655	93/18862	0.000374503	0.002316551	0.001523524	HSPA5/NOX4/DUOX1/AQP9/FOS/OXT/VGF/TEK/CFTR/DUSP1/PPARGC1B	11
BP	GO:0002689	negative regulation of leukocyte chemotaxis	5/655	19/18862	0.000385574	0.002375584	0.001562348	CCL2/MIF/SLIT2/GREM1/DUSP1	5
BP	GO:0010744	positive regulation of macrophage derived foam cell differentiation	5/655	19/18862	0.000385574	0.002375584	0.001562348	PF4/MSR1/AGT/AGTR1/CD36	5
BP	GO:0098543	detection of other organism	5/655	19/18862	0.000385574	0.002375584	0.001562348	PGLYRP1/PGLYRP3/PGLYRP4/TLR4/NLRC4	5
BP	GO:0050795	regulation of behavior	9/655	65/18862	0.000390924	0.002394664	0.001574896	PTGDS/AGRP/RETN/TRH/UCN/ADRB1/LEPR/NR4A3/GJA1	9
BP	GO:0008228	opsonization	4/655	11/18862	0.000391238	0.002394664	0.001574896	SFTPA1/LBP/PTX3/C4BPB	4
BP	GO:0033212	iron import into cell	4/655	11/18862	0.000391238	0.002394664	0.001574896	IFNG/LTF/NOX5/TFR2	4
BP	GO:0033690	positive regulation of osteoblast proliferation	4/655	11/18862	0.000391238	0.002394664	0.001574896	LTF/ITGAV/CCN1/BMP2	4
BP	GO:0034975	protein folding in endoplasmic reticulum	4/655	11/18862	0.000391238	0.002394664	0.001574896	PDIA3/HSPA5/PDIA2/HSP90B1	4
BP	GO:0002820	negative regulation of adaptive immune response	8/655	52/18862	0.000395062	0.002411742	0.001586128	IL7R/TNFSF4/IL33/IL1RL1/IL20RB/JAK3/C4BPB/CEACAM1	8
BP	GO:0050819	negative regulation of coagulation	8/655	52/18862	0.000395062	0.002411742	0.001586128	PLAU/PROC/EDN1/PDGFB/PROS1/F11/CEACAM1/SERPING1	8
BP	GO:0030890	positive regulation of B cell proliferation	7/655	40/18862	0.000404949	0.00246564	0.001621575	TLR4/MIF/CARD11/CLCF1/TNFRSF13C/WNT3A/NCKAP1L	7
BP	GO:0051281	positive regulation of release of sequestered calcium ion into cytosol	7/655	40/18862	0.000404949	0.00246564	0.001621575	CXCL10/CXCL9/CD19/APLNR/GPER1/SNCA/F2RL3	7
BP	GO:0061036	positive regulation of cartilage development	6/655	29/18862	0.000411087	0.002496561	0.001641911	CCN1/BMP2/MDK/ACVRL1/BMPR2/ZBTB16	6
BP	GO:1904035	regulation of epithelial cell apoptotic process	11/655	94/18862	0.000411098	0.002496561	0.001641911	IL6/HMOX1/CCL2/SEMA5A/MDK/SCG2/ANGPT1/ANGPTL4/GPER1/TEK/GAS6	11
BP	GO:0061035	regulation of cartilage development	9/655	66/18862	0.000438941	0.002658729	0.001748564	CCN1/BMP2/CCN2/GREM1/MDK/PTHLH/ACVRL1/BMPR2/ZBTB16	9
BP	GO:0072678	T cell migration	9/655	66/18862	0.000438941	0.002658729	0.001748564	CXCL10/CXCL12/CXCL13/S100A7/CCL20/CCL26/CCL2/S1PR1/ITGAL	9
BP	GO:2001235	positive regulation of apoptotic signaling pathway	13/655	126/18862	0.000443152	0.002680755	0.001763049	PDIA3/NOX1/NFATC4/AGT/INHBB/TNFSF12/AGTR2/GPER1/IL20RA/TRAF2/PMAIP1/CAV1/ATF3	13
BP	GO:2000116	regulation of cysteine-type endopeptidase activity	19/655	230/18862	0.000445465	0.002691254	0.001769954	MMP9/LTF/ARRB1/PPARG/CCN1/CCN2/GPER1/AIM2/TRAF2/NLRC4/WNT3A/GAS6/SNCA/HSPD1/PMAIP1/MEFV/CARD16/CD27/XDH	19
BP	GO:0003179	heart valve morphogenesis	8/655	53/18862	0.000451348	0.002719753	0.001788698	CCN1/SLIT2/ROBO2/BMP2/BMPR2/TGFBR2/TIE1/SMAD6	8
BP	GO:0010524	positive regulation of calcium ion transport into cytosol	8/655	53/18862	0.000451348	0.002719753	0.001788698	CXCL10/CXCL9/CD19/APLNR/GPER1/SNCA/CAV1/F2RL3	8
BP	GO:0007565	female pregnancy	16/655	177/18862	0.000462856	0.0027855	0.001831937	MMP9/CLDN4/FOS/AGRP/OXT/ENDOU/PNOC/PTHLH/SPP1/UCN/BMPR2/PGR/TGFBR2/MMP7/GJA1/ETS1	16
BP	GO:0022612	gland morphogenesis	12/655	111/18862	0.000475999	0.002860903	0.001881527	IL6/FGF10/SEMA3A/TNC/MDK/NRG3/FGFR2/PGR/TGFBR2/WNT3A/CAV1/CEACAM1	12
BP	GO:0050672	negative regulation of lymphocyte proliferation	10/655	81/18862	0.000485016	0.002911342	0.001914699	SFTPD/ARG2/BTK/GAL/IL20RB/IL2RA/TNFRSF21/TYROBP/CTLA4/LST1	10
BP	GO:0014074	response to purine-containing compound	14/655	144/18862	0.000498266	0.002960209	0.001946838	HSPA5/NOX4/DUOX1/AQP9/PPARG/FOS/OXT/VGF/TEK/CFTR/DUSP1/HSP90B1/TRPM2/PPARGC1B	14
BP	GO:0045577	regulation of B cell differentiation	6/655	30/18862	0.000498918	0.002960209	0.001946838	BTK/CARD11/INHA/CD27/HMGB3/NCKAP1L	6
BP	GO:0061384	heart trabecula morphogenesis	6/655	30/18862	0.000498918	0.002960209	0.001946838	RBP4/NRG1/ENG/S1PR1/TEK/TGFBR3	6
BP	GO:0110110	positive regulation of animal organ morphogenesis	6/655	30/18862	0.000498918	0.002960209	0.001946838	EDN1/FGF10/ROBO2/BMP2/GDNF/WNT3A	6
BP	GO:0007252	I-kappaB phosphorylation	5/655	20/18862	0.000499504	0.002960209	0.001946838	TLR4/IKBKE/CX3CR1/TRAF2/SIRPA	5
BP	GO:0032816	positive regulation of natural killer cell activation	5/655	20/18862	0.000499504	0.002960209	0.001946838	HLA-E/IL12B/IL23A/TYROBP/GAS6	5
BP	GO:0070233	negative regulation of T cell apoptotic process	5/655	20/18862	0.000499504	0.002960209	0.001946838	IL7R/ARG2/PRKCQ/JAK3/CD27	5
BP	GO:0090026	positive regulation of monocyte chemotaxis	5/655	20/18862	0.000499504	0.002960209	0.001946838	CXCL10/CXCL12/CCL1/S100A7/FPR2	5
BP	GO:0090189	regulation of branching involved in ureteric bud morphogenesis	5/655	20/18862	0.000499504	0.002960209	0.001946838	AGT/GDNF/GREM1/AGTR2/LGR4	5
BP	GO:0090280	positive regulation of calcium ion import	5/655	20/18862	0.000499504	0.002960209	0.001946838	CXCL12/CCL2/PDGFB/UCN/TRPV2	5
BP	GO:0002791	regulation of peptide secretion	23/655	308/18862	0.000501396	0.002967101	0.001951371	IFNG/IL6/TLR4/RBP4/TFR2/IL12B/F2RL1/TNFSF11/SAA1/APLN/BMP8A/INHBB/SCT/TRH/UCN/GPER1/ADCY8/CFTR/RHBDF2/ABCG1/ACHE/GJA1/PRKCE	23
BP	GO:0010975	regulation of neuron projection development	29/655	428/18862	0.000501939	0.002967101	0.001951371	HSPA5/CXCL12/CRABP2/VIM/NFATC4/SEMA3A/SEMA3B/SEMA3D/SEMA3G/SEMA4B/SEMA4C/SEMA5A/SEMA6A/SEMA6D/SEMA7A/SLIT2/PLXNA3/PLXNB3/ROBO2/BDNF/FGF13/MDK/SPP1/BMPR2/PAK1/PACSIN1/WNT3A/LRRK2/TRPV2	29
BP	GO:0002043	blood vessel endothelial cell proliferation involved in sprouting angiogenesis	8/655	54/18862	0.000513969	0.003030533	0.001993088	IL12B/FGF2/HMOX1/SEMA5A/ACVRL1/AGTR1/APLNR/MIR23A	8
BP	GO:0055078	sodium ion homeostasis	8/655	54/18862	0.000513969	0.003030533	0.001993088	EDN1/EDNRB/AGT/OXT/AGTR1/AGTR2/NPR1/C7	8
BP	GO:0051209	release of sequestered calcium ion into cytosol	12/655	112/18862	0.000516652	0.003042505	0.002000961	CXCL10/CXCL9/FGF2/NOS1/CCL19/CD19/APLNR/GPER1/TRPM2/SNCA/F2RL3/PRKCE	12
BP	GO:0032945	negative regulation of mononuclear cell proliferation	10/655	82/18862	0.000535526	0.003149676	0.002071445	SFTPD/ARG2/BTK/GAL/IL20RB/IL2RA/TNFRSF21/TYROBP/CTLA4/LST1	10
BP	GO:0046545	development of primary female sexual characteristics	11/655	97/18862	0.000539336	0.003164107	0.002080935	HSPA5/PTX3/ARRB1/SLIT2/ROBO2/AMH/INHA/INHBB/RETN/VGF/PGR	11
BP	GO:0060191	regulation of lipase activity	11/655	97/18862	0.000539336	0.003164107	0.002080935	FURIN/FGF2/CCN1/C5AR1/BDNF/AGTR1/ANGPTL3/ANGPTL4/FGFR2/SNCA/SELE	11
BP	GO:0032965	regulation of collagen biosynthetic process	7/655	42/18862	0.000551835	0.003229309	0.002123816	IL6/VIM/PPARG/CCN2/NPPC/UCN/ENG	7
BP	GO:0043114	regulation of vascular permeability	7/655	42/18862	0.000551835	0.003229309	0.002123816	SLIT2/UCN/ANGPT1/NPR1/TEK/MIR23A/CEACAM1	7
BP	GO:0001909	leukocyte mediated cytotoxicity	12/655	113/18862	0.000560186	0.003265883	0.00214787	CD1A/HLA-E/CTSG/IL12B/F2RL1/IL7R/AGER/IL23A/TYROBP/PRF1/CEACAM1/SLAMF7	12
BP	GO:0008543	fibroblast growth factor receptor signaling pathway	12/655	113/18862	0.000560186	0.003265883	0.00214787	ANOS1/FGF2/FGF10/APLN/CCN2/FGF19/FGF20/FGF5/KL/FGFR2/FGFR4/TRIM71	12
BP	GO:0051283	negative regulation of sequestering of calcium ion	12/655	113/18862	0.000560186	0.003265883	0.00214787	CXCL10/CXCL9/FGF2/NOS1/CCL19/CD19/APLNR/GPER1/TRPM2/SNCA/F2RL3/PRKCE	12
BP	GO:0010455	positive regulation of cell fate commitment	4/655	12/18862	0.000570782	0.003311101	0.002177609	IL12B/FGF2/IL23A/WNT3A	4
BP	GO:0044650	adhesion of symbiont to host cell	4/655	12/18862	0.000570782	0.003311101	0.002177609	SFTPD/INHBB/ACE2/GAS6	4
BP	GO:0044849	estrous cycle	4/655	12/18862	0.000570782	0.003311101	0.002177609	MDK/MMP7/EGR1/ETS1	4
BP	GO:0061469	regulation of type B pancreatic cell proliferation	4/655	12/18862	0.000570782	0.003311101	0.002177609	REG1A/NR4A1/NR4A3/WNT3A	4
BP	GO:0014706	striated muscle tissue development	25/655	351/18862	0.000586527	0.003398212	0.002234899	HAMP/RBP4/FGF2/FOS/EDN1/BMP2/FGF20/GREM1/NRG1/AGTR2/ENG/FGFR2/S1PR1/TGFBR2/TGFBR3/PAK1/MIR23A/MIR499A/WNT3A/DCN/GATA6/CAV1/GJA1/EGR1/ATF3	25
BP	GO:0045069	regulation of viral genome replication	10/655	83/18862	0.000590315	0.003415918	0.002246543	SLPI/LTF/ISG15/APOBEC3A/OAS1/IFITM1/NR5A2/OAS3/TRIM6/APOBEC3B	10
BP	GO:0019835	cytolysis	6/655	31/18862	0.000600684	0.003463028	0.002277526	LBP/C8G/PRF1/C8B/C7/C6	6
BP	GO:0034390	smooth muscle cell apoptotic process	6/655	31/18862	0.000600684	0.003463028	0.002277526	IFNG/IL12B/ARRB1/PPARG/EDN1/CDKN2A	6
BP	GO:0034391	regulation of smooth muscle cell apoptotic process	6/655	31/18862	0.000600684	0.003463028	0.002277526	IFNG/IL12B/ARRB1/PPARG/EDN1/CDKN2A	6
BP	GO:0006936	muscle contraction	25/655	352/18862	0.000611254	0.003519616	0.002314743	DES/ARG2/VIM/NOS1/EDN1/EDN2/EDN3/PROK2/EDNRB/CCN2/FGF13/GDNF/OXT/UCN/UTS2/ADRB2/CALCRL/GALR2/GPER1/SSTR2/ACE2/KCNJ8/MAP2K6/CAV1/GJA1	25
BP	GO:0010952	positive regulation of peptidase activity	17/655	200/18862	0.000633555	0.003636452	0.002391582	CLDN4/ARRB1/AGER/PPARG/CCN1/CCN2/GPER1/AIM2/TRAF2/NLRC4/WNT3A/SNCA/HSPD1/PMAIP1/MEFV/CAV1/XDH	17
BP	GO:0001759	organ induction	5/655	21/18862	0.000637003	0.003636452	0.002391582	FGF10/ROBO2/BMP2/GDNF/WNT3A	5
BP	GO:0035809	regulation of urine volume	5/655	21/18862	0.000637003	0.003636452	0.002391582	EDN1/EDNRB/OXT/NPR1/NPR3	5
BP	GO:0035929	steroid hormone secretion	5/655	21/18862	0.000637003	0.003636452	0.002391582	AGT/GAL/RETN/AGTR1/AGTR2	5
BP	GO:0046641	positive regulation of alpha-beta T cell proliferation	5/655	21/18862	0.000637003	0.003636452	0.002391582	HLA-E/IL12B/TNFSF4/IL23A/TGFBR2	5
BP	GO:1903429	regulation of cell maturation	5/655	21/18862	0.000637003	0.003636452	0.002391582	PAEP/RAC3/EDNRB/NPPC/LRRK2	5
BP	GO:1905209	positive regulation of cardiocyte differentiation	5/655	21/18862	0.000637003	0.003636452	0.002391582	GREM1/GPER1/MIR499A/WNT3A/GATA6	5
BP	GO:1903426	regulation of reactive oxygen species biosynthetic process	11/655	99/18862	0.000642149	0.003661348	0.002407955	IFNG/TLR4/PTX3/ARG2/EDN1/CX3CR1/AGTR2/SNCA/CD36/CAV1/SIRPA	11
BP	GO:0051346	negative regulation of hydrolase activity	30/655	456/18862	0.000655531	0.00372973	0.002452928	SLPI/WFDC2/UMODL1/MMP9/ANOS1/A2M/LTF/PI15/CST4/FURIN/PTX3/ARRB1/NOS1/SLIT2/PLXNB3/AGT/ANGPTL3/ANGPTL4/CRIM1/LEPR/LRRK2/PROS1/GAS6/SNCA/CAMK2A/CARD16/CD27/NLRP7/NCKAP1L/SERPING1	30
BP	GO:1903900	regulation of viral life cycle	14/655	148/18862	0.00065613	0.00372973	0.002452928	SLPI/LTF/ISG15/APOBEC3A/PTX3/OAS1/IFITM1/NR5A2/FCN3/OAS3/TRIM6/TRIM15/APOBEC3B/FCN1	14
BP	GO:0051282	regulation of sequestering of calcium ion	12/655	115/18862	0.000656541	0.00372973	0.002452928	CXCL10/CXCL9/FGF2/NOS1/CCL19/CD19/APLNR/GPER1/TRPM2/SNCA/F2RL3/PRKCE	12
BP	GO:0043388	positive regulation of DNA binding	8/655	56/18862	0.000660306	0.003746553	0.002463992	IFNG/MMP9/PPARG/EGF/IRF4/TRIM6/WNT3A/HMGB2	8
BP	GO:0006879	cellular iron ion homeostasis	9/655	70/18862	0.000682039	0.003860471	0.002538912	IFNG/HAMP/LCN2/LTF/NOX5/TFR2/SLC11A1/TMPRSS6/HMOX1	9
BP	GO:0010517	regulation of phospholipase activity	9/655	70/18862	0.000682039	0.003860471	0.002538912	FGF2/CCN1/C5AR1/BDNF/AGTR1/ANGPTL3/FGFR2/SNCA/SELE	9
BP	GO:0002832	negative regulation of response to biotic stimulus	11/655	100/18862	0.000699375	0.0039538	0.002600292	HLA-E/MMP12/A2M/LTF/ARG2/PPARG/IL2RA/SAMHD1/CARD16/CEACAM1/SERPING1	11
BP	GO:0002861	regulation of inflammatory response to antigenic stimulus	6/655	32/18862	0.000717838	0.004038595	0.002656059	HLA-E/LTA/IL12B/BTK/GPR17/IL20RB	6
BP	GO:0010661	positive regulation of muscle cell apoptotic process	6/655	32/18862	0.000717838	0.004038595	0.002656059	IFNG/IL12B/ARRB1/PPARG/CDKN2A/CAMK2A	6
BP	GO:0043372	positive regulation of CD4-positive, alpha-beta T cell differentiation	6/655	32/18862	0.000717838	0.004038595	0.002656059	IFNG/IL12B/TNFSF4/CCL19/IL23A/NCKAP1L	6
BP	GO:0051385	response to mineralocorticoid	6/655	32/18862	0.000717838	0.004038595	0.002656059	CYBB/FOS/EDN1/CCN2/TRH/GPER1	6
BP	GO:0045444	fat cell differentiation	18/655	221/18862	0.000735753	0.004134401	0.002719067	IL6/FABP4/PPARG/FGF10/BMP2/IL11/INHBB/RETN/ADRB1/ADRB2/GPER1/NR4A1/NR4A3/ZBTB16/E2F1/WNT3A/SMAD6/TRIB3	18
BP	GO:0150076	neuroinflammatory response	7/655	44/18862	0.000738208	0.004143205	0.002724858	IFNG/IL6/MMP9/TAFA3/IL33/ADCY8/LRRK2	7
BP	GO:0031295	T cell costimulation	8/655	57/18862	0.000745129	0.004172008	0.002743801	PDCD1/TNFSF4/CCL19/CARD11/TNFRSF13C/PAK1/CTLA4/CAV1	8
BP	GO:0032757	positive regulation of interleukin-8 production	8/655	57/18862	0.000745129	0.004172008	0.002743801	IL6/TLR4/LBP/TLR8/F2RL1/IL17D/CD244/FCN1	8
BP	GO:0051216	cartilage development	16/655	185/18862	0.000750699	0.004198154	0.002760996	FGF2/CCN1/EDN1/BMP2/BMP8A/BMP8B/CCN2/GREM1/MDK/NPPC/PTHLH/ACVRL1/BMPR2/PTH1R/TGFBR2/ZBTB16	16
BP	GO:0070227	lymphocyte apoptotic process	9/655	71/18862	0.000757438	0.004230767	0.002782445	IL7R/PDCD1/ARG2/BTK/IL2RA/TNFRSF21/PRKCQ/JAK3/CD27	9
BP	GO:0097553	calcium ion transmembrane import into cytosol	13/655	134/18862	0.000797604	0.004394932	0.002890411	CXCL10/CXCL9/FGF2/NOS1/CCL19/CD19/APLNR/GPER1/TRPM2/SNCA/F2RL3/TRPV2/PRKCE	13
BP	GO:0003205	cardiac chamber development	14/655	151/18862	0.00080067	0.004394932	0.002890411	RBP4/CCN1/SLIT2/ROBO2/BMP2/NRG1/BMPR2/ENG/FGFR2/TEK/TGFBR2/TGFBR3/GATA6/SMAD6	14
BP	GO:2001056	positive regulation of cysteine-type endopeptidase activity	14/655	151/18862	0.00080067	0.004394932	0.002890411	ARRB1/PPARG/CCN1/CCN2/GPER1/AIM2/TRAF2/NLRC4/WNT3A/SNCA/HSPD1/PMAIP1/MEFV/XDH	14
BP	GO:0032727	positive regulation of interferon-alpha production	5/655	22/18862	0.000800995	0.004394932	0.002890411	MMP12/TLR4/TLR8/IRF7/HSPD1	5
BP	GO:0055093	response to hyperoxia	5/655	22/18862	0.000800995	0.004394932	0.002890411	NOX1/PPARG/CAT/CDK4/CAV1	5
BP	GO:0060343	trabecula formation	5/655	22/18862	0.000800995	0.004394932	0.002890411	RBP4/GREM1/TEK/TGFBR3/PPARGC1B	5
BP	GO:1904996	positive regulation of leukocyte adhesion to vascular endothelial cell	5/655	22/18862	0.000800995	0.004394932	0.002890411	IL6/MDK/IRAK1/SELE/ETS1	5
BP	GO:0010745	negative regulation of macrophage derived foam cell differentiation	4/655	13/18862	0.000801906	0.004394932	0.002890411	CETP/ITGAV/PPARG/ABCG1	4
BP	GO:0016264	gap junction assembly	4/655	13/18862	0.000801906	0.004394932	0.002890411	AGT/ACE2/CAV1/GJA1	4
BP	GO:0032725	positive regulation of granulocyte macrophage colony-stimulating factor production	4/655	13/18862	0.000801906	0.004394932	0.002890411	PAEP/IL12B/IL17D/IL23A	4
BP	GO:0033605	positive regulation of catecholamine secretion	4/655	13/18862	0.000801906	0.004394932	0.002890411	CXCL12/GDNF/OXT/VIP	4
BP	GO:0035810	positive regulation of urine volume	4/655	13/18862	0.000801906	0.004394932	0.002890411	EDN1/EDNRB/NPR1/NPR3	4
BP	GO:0060100	positive regulation of phagocytosis, engulfment	4/655	13/18862	0.000801906	0.004394932	0.002890411	F2RL1/PPARG/CD36/NCKAP1L	4
BP	GO:0060732	positive regulation of inositol phosphate biosynthetic process	4/655	13/18862	0.000801906	0.004394932	0.002890411	GPER1/PTH1R/CD244/SNCA	4
BP	GO:1903236	regulation of leukocyte tethering or rolling	4/655	13/18862	0.000801906	0.004394932	0.002890411	CXCL12/CCL28/CCL25/SELE	4
BP	GO:1905155	positive regulation of membrane invagination	4/655	13/18862	0.000801906	0.004394932	0.002890411	F2RL1/PPARG/CD36/NCKAP1L	4
BP	GO:0031589	cell-substrate adhesion	25/655	359/18862	0.000811311	0.004441261	0.00292088	MMP12/PLAU/MUC4/ITGAV/CCL28/CCL25/RAC3/CCN1/CCN2/GREM1/MDK/PDGFB/ACVRL1/ANGPT1/ANGPTL3/TEK/ITGAL/OLFM4/GAS6/CDKN2A/JAM3/SMAD6/CD36/SIGLEC1/PRKCE	25
BP	GO:0046620	regulation of organ growth	11/655	102/18862	0.000826587	0.00451958	0.002972388	HAMP/RBP4/FGF2/EDN1/FGF20/FGFR2/TGFBR2/TGFBR3/PAK1/GATA6/GJA1	11
BP	GO:0060038	cardiac muscle cell proliferation	8/655	58/18862	0.000838501	0.004573998	0.003008177	RBP4/FGF2/FGF20/FGFR2/TGFBR2/TGFBR3/GATA6/GJA1	8
BP	GO:2000351	regulation of endothelial cell apoptotic process	8/655	58/18862	0.000838501	0.004573998	0.003008177	CCL2/SEMA5A/SCG2/ANGPT1/ANGPTL4/GPER1/TEK/GAS6	8
BP	GO:0014855	striated muscle cell proliferation	9/655	72/18862	0.000839491	0.004574047	0.003008209	RBP4/FGF2/FGF20/ANGPT1/FGFR2/TGFBR2/TGFBR3/GATA6/GJA1	9
BP	GO:0001974	blood vessel remodeling	7/655	45/18862	0.00084839	0.004608172	0.003030652	FGF10/AGT/ACVRL1/AGTR2/BMPR2/FLT4/CEACAM1	7
BP	GO:0014911	positive regulation of smooth muscle cell migration	7/655	45/18862	0.00084839	0.004608172	0.003030652	NOX4/SEMA6D/MDK/PDGFB/NR4A3/PAK1/MIR499A	7
BP	GO:1904062	regulation of cation transmembrane transport	24/655	340/18862	0.000848718	0.004608172	0.003030652	IFNG/HAMP/CXCL10/CXCL9/MMP9/BPIFA1/AHNAK/NOS1/CCL2/CD19/EDN3/FGF11/FGF13/FGF14/GAL/ADRB2/APLNR/GALR2/GPER1/ACE2/SNCA/CAV1/F2RL3/PRKCE	24
BP	GO:0045589	regulation of regulatory T cell differentiation	6/655	33/18862	0.000851901	0.004609359	0.003031433	IFNG/TNFSF4/MDK/IL2RA/TNFRSF18/CTLA4	6
BP	GO:0050869	negative regulation of B cell activation	6/655	33/18862	0.000851901	0.004609359	0.003031433	BTK/INHA/TNFRSF21/TYROBP/CTLA4/HMGB3	6
BP	GO:0051954	positive regulation of amine transport	6/655	33/18862	0.000851901	0.004609359	0.003031433	CXCL12/GDNF/OXT/TRH/VIP/ACE2	6
BP	GO:0060402	calcium ion transport into cytosol	14/655	152/18862	0.000854459	0.004617843	0.003037012	CXCL10/CXCL9/FGF2/NOS1/CCL19/CD19/APLNR/GPER1/TRPM2/SNCA/CAV1/F2RL3/TRPV2/PRKCE	14
BP	GO:0061448	connective tissue development	19/655	243/18862	0.000870184	0.004691949	0.00308575	FGF2/CCN1/EDN1/BMP2/BMP8A/BMP8B/CCN2/GREM1/MDK/NPPC/PDGFB/PTHLH/ACVRL1/BMPR2/PTH1R/TGFBR2/CDK4/ZBTB16/EGR1	19
BP	GO:0090257	regulation of muscle system process	19/655	243/18862	0.000870184	0.004691949	0.00308575	HAMP/NOS1/EDN1/EDN2/PROK2/AGT/CCN2/FGF13/OXT/UCN/ADRB2/CALCRL/GPER1/NR4A3/SSTR2/PAK1/MIR499A/ACE2/CAV1	19
BP	GO:0051099	positive regulation of binding	15/655	170/18862	0.000884433	0.004763277	0.00313266	IFNG/MMP9/PPARG/BDNF/BMP2/CSF3/EGF/MET/IRF4/TRIM6/WNT3A/LRRK2/CAV1/TRIB3/HMGB2	15
BP	GO:0002758	innate immune response-activating signal transduction	12/655	119/18862	0.000891241	0.004793508	0.003152542	FCER1G/MUC5AC/MUC4/HCK/CARD11/ICAM2/PAK1/TYROBP/CLEC4E/CLEC6A/CLEC4D/FCN1	12
BP	GO:0030001	metal ion transport	31/655	486/18862	0.000892102	0.004793508	0.003152542	CXCL10/CXCL9/CXCL12/ITGAV/AHNAK/FGF2/SLC11A1/NOS1/CCL19/CCL2/CD19/CCN2/EGF/FGF14/PDGFB/UCN/APLNR/CALCRL/GPER1/MCHR1/OPRD1/WNT3A/TRPM2/GAS6/SNCA/CAV1/CAMK2A/GJA1/F2RL3/TRPV2/PRKCE	31
BP	GO:0002062	chondrocyte differentiation	11/655	103/18862	0.000897046	0.004814524	0.003166363	BMP2/CCN2/GREM1/MDK/NPPC/PTHLH/ACVRL1/BMPR2/PTH1R/TGFBR2/ZBTB16	11
BP	GO:0006940	regulation of smooth muscle contraction	8/655	59/18862	0.000941035	0.005039019	0.003314007	EDN1/EDN2/PROK2/OXT/ADRB2/CALCRL/GPER1/CAV1	8
BP	GO:0031294	lymphocyte costimulation	8/655	59/18862	0.000941035	0.005039019	0.003314007	PDCD1/TNFSF4/CCL19/CARD11/TNFRSF13C/PAK1/CTLA4/CAV1	8
BP	GO:0046777	protein autophosphorylation	18/655	226/18862	0.000953201	0.005098313	0.003353003	FGR/HCK/BTK/GREM1/PDGFB/ENG/FGFR2/FGFR4/FLT4/TEK/PAK1/PRKCG/IRAK1/LRRK2/CAV1/CAMK2A/GRK5/BMX	18
BP	GO:0003158	endothelium development	13/655	137/18862	0.000981059	0.005241303	0.003447043	CXCL10/F2RL1/PROC/NRG1/ACVRL1/BMPR2/ENG/MET/S1PR1/TIE1/GJA1/CEACAM1/XDH	13
BP	GO:0003181	atrioventricular valve morphogenesis	5/655	23/18862	0.000994515	0.005294995	0.003482355	CCN1/BMP2/BMPR2/TGFBR2/SMAD6	5
BP	GO:0048668	collateral sprouting	5/655	23/18862	0.000994515	0.005294995	0.003482355	CRABP2/BDNF/FGF13/SPP1/WNT3A	5
BP	GO:1902932	positive regulation of alcohol biosynthetic process	5/655	23/18862	0.000994515	0.005294995	0.003482355	GPER1/PTH1R/CD244/SNCA/ABCG1	5
BP	GO:0010092	specification of animal organ identity	6/655	34/18862	0.001004459	0.005317588	0.003497213	FGF10/ROBO2/BMP2/GDNF/FGFR2/WNT3A	6
BP	GO:0010543	regulation of platelet activation	6/655	34/18862	0.001004459	0.005317588	0.003497213	FCER1G/TLR4/PDGFB/PRKCQ/PLA2G4A/CEACAM1	6
BP	GO:0046640	regulation of alpha-beta T cell proliferation	6/655	34/18862	0.001004459	0.005317588	0.003497213	HLA-E/IL12B/ARG2/TNFSF4/IL23A/TGFBR2	6
BP	GO:0070232	regulation of T cell apoptotic process	6/655	34/18862	0.001004459	0.005317588	0.003497213	IL7R/PDCD1/ARG2/PRKCQ/JAK3/CD27	6
BP	GO:2000352	negative regulation of endothelial cell apoptotic process	6/655	34/18862	0.001004459	0.005317588	0.003497213	SEMA5A/SCG2/ANGPT1/ANGPTL4/TEK/GAS6	6
BP	GO:1903038	negative regulation of leukocyte cell-cell adhesion	13/655	138/18862	0.001049553	0.005550016	0.003650074	CXCL12/SFTPD/CCL28/ARG2/TNFSF4/CCL25/MDK/IL20RB/IL2RA/TNFRSF21/CTLA4/JAK3/CEACAM1	13
BP	GO:0062207	regulation of pattern recognition receptor signaling pathway	11/655	105/18862	0.001052912	0.005561473	0.003657609	TLR4/LBP/LTF/F2RL1/IRF7/LGR4/IRF4/TRIM15/CD300LF/CD36/CAV1	11
BP	GO:0060401	cytosolic calcium ion transport	15/655	173/18862	0.001057417	0.00557895	0.003669103	CXCL10/CXCL9/FGF2/NOS1/CCL19/CD19/CCN2/APLNR/GPER1/TRPM2/SNCA/CAV1/F2RL3/TRPV2/PRKCE	15
BP	GO:0034349	glial cell apoptotic process	4/655	14/18862	0.001091989	0.005736358	0.003772625	CCL2/TNFRSF21/TRAF2/GAS6	4
BP	GO:0038166	angiotensin-activated signaling pathway	4/655	14/18862	0.001091989	0.005736358	0.003772625	AGTR1/AGTR2/CAV1/CAMK2A	4
BP	GO:0072540	T-helper 17 cell lineage commitment	4/655	14/18862	0.001091989	0.005736358	0.003772625	IL6/IL12B/IL23A/IRF4	4
BP	GO:0010001	glial cell differentiation	17/655	210/18862	0.001092171	0.005736358	0.003772625	IFNG/IL6/TLR4/VIM/AGER/PPARG/FGF10/C5AR1/FPR2/GPR17/BMP2/CLCF1/FGF5/IL34/MDK/TNFRSF21/C1QA	17
BP	GO:0010712	regulation of collagen metabolic process	7/655	47/18862	0.00110745	0.005784765	0.003804461	IL6/VIM/PPARG/CCN2/NPPC/UCN/ENG	7
BP	GO:0030225	macrophage differentiation	7/655	47/18862	0.00110745	0.005784765	0.003804461	IFNG/PF4/MMP9/IL34/INHA/IL31RA/SPI1	7
BP	GO:0070169	positive regulation of biomineral tissue development	7/655	47/18862	0.00110745	0.005784765	0.003804461	LTF/ISG15/CCN1/BMP2/KL/ADRB2/BMPR2	7
BP	GO:1903053	regulation of extracellular matrix organization	7/655	47/18862	0.00110745	0.005784765	0.003804461	IL6/AGT/ANGPTL7/BMP2/FGFR4/TIE1/ETS1	7
BP	GO:0045862	positive regulation of proteolysis	25/655	367/18862	0.001107589	0.005784765	0.003804461	IFNG/FURIN/CLDN4/ARRB1/AGER/PPARG/CCN1/CCN2/EGF/IL33/FGFR4/GPER1/AIM2/TRAF2/NLRC4/WNT3A/LRRK2/SNCA/HSPD1/PMAIP1/MEFV/CAV1/TRIB3/PLK1/XDH	25
BP	GO:0007218	neuropeptide signaling pathway	11/655	106/18862	0.001138842	0.005941339	0.003907435	PROK2/AGRP/GAL/PMCH/PNOC/UCN/GALR2/MCHR1/OPRD1/SSTR1/SSTR2	11
BP	GO:0021700	developmental maturation	20/655	268/18862	0.001145475	0.005969269	0.003925803	PAEP/LTF/CCL19/PPARG/BTK/RAC3/NFATC4/CX3CR1/EDNRB/BMP2/GAL/GREM1/NPPC/ACVRL1/PGR/PTH1R/S1PR1/CFTR/LRRK2/C1QA	20
BP	GO:0051402	neuron apoptotic process	18/655	230/18862	0.001164644	0.006062388	0.003987045	HSPA5/HMOX1/ARRB1/CCL2/NFATC4/C5AR1/CX3CR1/BDNF/CLCF1/FGF20/GDNF/MDK/ANGPT1/CNTFR/CRLF1/TNFRSF21/TYROBP/PRKCG	18
BP	GO:0032970	regulation of actin filament-based process	26/655	389/18862	0.001169094	0.006078767	0.003997817	CXCL12/TMSB15A/NOX4/F2RL1/CCL26/CCL24/HCK/RAC3/EDN1/SEMA5A/SLIT2/CSF3/CCN2/FGF13/GMFG/MDK/MET/PTGER4/S1PR1/TEK/PAK1/TRPM2/JAM3/CAV1/NCKAP1L/PRKCE	26
BP	GO:0003170	heart valve development	8/655	61/18862	0.001176161	0.006093501	0.004007507	CCN1/SLIT2/ROBO2/BMP2/BMPR2/TGFBR2/TIE1/SMAD6	8
BP	GO:0048645	animal organ formation	8/655	61/18862	0.001176161	0.006093501	0.004007507	FGF10/ROBO2/BMP2/GDNF/FGFR2/TGFBR2/WNT3A/GATA6	8
BP	GO:0060338	regulation of type I interferon-mediated signaling pathway	6/655	35/18862	0.001177154	0.006093501	0.004007507	MMP12/IKBKE/IRF7/SAMHD1/TRIM6/ZBP1	6
BP	GO:1905207	regulation of cardiocyte differentiation	6/655	35/18862	0.001177154	0.006093501	0.004007507	BMP2/GREM1/GPER1/MIR499A/WNT3A/GATA6	6
BP	GO:0060348	bone development	16/655	193/18862	0.001178905	0.006095801	0.00400902	LTF/TNFSF11/BMP2/GREM1/NPPC/THPO/BMPR2/ENG/FGFR2/PTGER4/TEK/TGFBR2/TYROBP/TRIM45/FLI1/GJA1	16
BP	GO:0060333	interferon-gamma-mediated signaling pathway	10/655	91/18862	0.001217908	0.006284007	0.004132797	HLA-E/IFNG/SOCS3/IRF7/OAS1/PPARG/HCK/OAS3/IRF4/CAMK2A	10
BP	GO:0002407	dendritic cell chemotaxis	5/655	24/18862	0.001220693	0.006284007	0.004132797	CXCR1/CCL19/CXCR2/TRPM2/GAS6	5
BP	GO:0044321	response to leptin	5/655	24/18862	0.001220693	0.006284007	0.004132797	EDN1/INHBB/LEPR/NR4A3/CCNA2	5
BP	GO:1903901	negative regulation of viral life cycle	5/655	24/18862	0.001220693	0.006284007	0.004132797	PTX3/IFITM1/FCN3/TRIM15/FCN1	5
BP	GO:2000278	regulation of DNA biosynthetic process	11/655	107/18862	0.001230464	0.006327328	0.004161288	FGF2/PPARG/GREM1/NPPC/PDGFB/ACVRL1/BMPR2/FGFR4/PRKCQ/DUSP1/GJA1	11
BP	GO:0030500	regulation of bone mineralization	9/655	76/18862	0.001243068	0.006378074	0.004194662	LTF/ISG15/CCN1/BMP2/GREM1/KL/ADRB2/BMPR2/S1PR1	9
BP	GO:0051279	regulation of release of sequestered calcium ion into cytosol	9/655	76/18862	0.001243068	0.006378074	0.004194662	CXCL10/CXCL9/NOS1/CD19/APLNR/GPER1/SNCA/F2RL3/PRKCE	9
BP	GO:0006692	prostanoid metabolic process	7/655	48/18862	0.001258321	0.006428051	0.00422753	PTGDS/FABP5/MIF/EDN1/EDN2/PLA2G4A/PTGES	7
BP	GO:0006693	prostaglandin metabolic process	7/655	48/18862	0.001258321	0.006428051	0.00422753	PTGDS/FABP5/MIF/EDN1/EDN2/PLA2G4A/PTGES	7
BP	GO:0052372	modulation by symbiont of entry into host	7/655	48/18862	0.001258321	0.006428051	0.00422753	ITGAV/PTX3/IFITM1/FCN3/TRIM6/FCN1/CAV1	7
BP	GO:0110151	positive regulation of biomineralization	7/655	48/18862	0.001258321	0.006428051	0.00422753	LTF/ISG15/CCN1/BMP2/KL/ADRB2/BMPR2	7
BP	GO:0060537	muscle tissue development	25/655	371/18862	0.001288	0.006572466	0.004322507	HAMP/RBP4/FGF2/FOS/EDN1/BMP2/FGF20/GREM1/NRG1/AGTR2/ENG/FGFR2/S1PR1/TGFBR2/TGFBR3/PAK1/MIR23A/MIR499A/WNT3A/DCN/GATA6/CAV1/GJA1/EGR1/ATF3	25
BP	GO:0034614	cellular response to reactive oxygen species	14/655	159/18862	0.001323101	0.006744201	0.004435452	IL6/MMP9/BTK/FOS/MET/NR4A3/CCNA2/TRAF2/TRPM2/LRRK2/PPARGC1B/CD36/SIRPA/ETS1	14
BP	GO:0010038	response to metal ion	24/655	352/18862	0.001363197	0.006933425	0.004559899	HSPA5/HAMP/S100A16/MMP9/FABP4/CYBB/TFR2/JUND/HMOX1/AQP9/CDH1/NFATC4/FOS/EDN1/CAT/CDK4/ADCY8/DUSP1/TRPM2/LRRK2/SNCA/PTGES/C1QA/CAV1	24
BP	GO:0032956	regulation of actin cytoskeleton organization	24/655	352/18862	0.001363197	0.006933425	0.004559899	CXCL12/TMSB15A/NOX4/F2RL1/CCL26/CCL24/HCK/RAC3/EDN1/SEMA5A/SLIT2/CSF3/CCN2/GMFG/MDK/MET/PTGER4/S1PR1/TEK/PAK1/TRPM2/JAM3/NCKAP1L/PRKCE	24
BP	GO:0003176	aortic valve development	6/655	36/18862	0.001371686	0.006953851	0.004573333	SLIT2/ROBO2/BMP2/BMPR2/TIE1/SMAD6	6
BP	GO:0045066	regulatory T cell differentiation	6/655	36/18862	0.001371686	0.006953851	0.004573333	IFNG/TNFSF4/MDK/IL2RA/TNFRSF18/CTLA4	6
BP	GO:0051930	regulation of sensory perception of pain	6/655	36/18862	0.001371686	0.006953851	0.004573333	FABP5/EDN1/EDNRB/OXT/VIP/OPRD1	6
BP	GO:0070231	T cell apoptotic process	7/655	49/18862	0.001424807	0.00721531	0.004745286	IL7R/PDCD1/ARG2/IL2RA/PRKCQ/JAK3/CD27	7
BP	GO:0001977	renal system process involved in regulation of blood volume	4/655	15/18862	0.001448435	0.0072718	0.004782437	F2RL1/PDGFB/GAS6/GJA1	4
BP	GO:0010919	regulation of inositol phosphate biosynthetic process	4/655	15/18862	0.001448435	0.0072718	0.004782437	GPER1/PTH1R/CD244/SNCA	4
BP	GO:0032645	regulation of granulocyte macrophage colony-stimulating factor production	4/655	15/18862	0.001448435	0.0072718	0.004782437	PAEP/IL12B/IL17D/IL23A	4
BP	GO:0035635	entry of bacterium into host cell	4/655	15/18862	0.001448435	0.0072718	0.004782437	ITGAV/CDH1/MET/CAV1	4
BP	GO:0042976	activation of Janus kinase activity	4/655	15/18862	0.001448435	0.0072718	0.004782437	IL12B/AGT/IL23A/GHR	4
BP	GO:0060099	regulation of phagocytosis, engulfment	4/655	15/18862	0.001448435	0.0072718	0.004782437	F2RL1/PPARG/CD36/NCKAP1L	4
BP	GO:0071380	cellular response to prostaglandin E stimulus	4/655	15/18862	0.001448435	0.0072718	0.004782437	TNFSF4/PPARG/PTGER4/PRKCE	4
BP	GO:2000846	regulation of corticosteroid hormone secretion	4/655	15/18862	0.001448435	0.0072718	0.004782437	AGT/GAL/AGTR1/AGTR2	4
BP	GO:0014015	positive regulation of gliogenesis	8/655	63/18862	0.001455888	0.007293512	0.004796717	LTA/IL6/PPARG/BMP2/CLCF1/IL34/MDK/E2F1	8
BP	GO:2000401	regulation of lymphocyte migration	8/655	63/18862	0.001455888	0.007293512	0.004796717	CXCL14/CXCL10/CXCL12/CXCL13/S100A7/CCL20/CCL2/CCL7	8
BP	GO:0043523	regulation of neuron apoptotic process	16/655	197/18862	0.001460882	0.00731068	0.004808008	HMOX1/ARRB1/CCL2/NFATC4/C5AR1/CX3CR1/BDNF/CLCF1/FGF20/GDNF/MDK/ANGPT1/CNTFR/CRLF1/TYROBP/PRKCG	16
BP	GO:0003171	atrioventricular valve development	5/655	25/18862	0.001482741	0.007387479	0.004858516	CCN1/BMP2/BMPR2/TGFBR2/SMAD6	5
BP	GO:0021884	forebrain neuron development	5/655	25/18862	0.001482741	0.007387479	0.004858516	SEMA3A/SLIT2/PLXNA3/ROBO2/FGFR2	5
BP	GO:0032682	negative regulation of chemokine production	5/655	25/18862	0.001482741	0.007387479	0.004858516	IL6/F2RL1/ARG2/MEFV/SIRPA	5
BP	GO:1990776	response to angiotensin	5/655	25/18862	0.001482741	0.007387479	0.004858516	CYBB/AGTR1/AGTR2/CAV1/CAMK2A	5
BP	GO:0071241	cellular response to inorganic substance	17/655	216/18862	0.001484148	0.007387479	0.004858516	HSPA5/MMP9/FABP4/CYBB/TFR2/JUND/HMOX1/CDH1/NFATC4/FOS/EDN1/ADCY8/CCNA2/TRAF2/TRPM2/LRRK2/SNCA	17
BP	GO:0006937	regulation of muscle contraction	14/655	161/18862	0.00149096	0.00740558	0.004870421	NOS1/EDN1/EDN2/PROK2/CCN2/FGF13/OXT/UCN/ADRB2/CALCRL/GPER1/SSTR2/ACE2/CAV1	14
BP	GO:0030307	positive regulation of cell growth	14/655	161/18862	0.00149096	0.00740558	0.004870421	HAMP/CXCL12/CRABP2/EDN1/SEMA5A/SEMA7A/BDNF/HBEGF/REG1A/UCN/BMPR2/PAK1/WNT3A/TRPV2	14
BP	GO:0030522	intracellular receptor signaling pathway	20/655	274/18862	0.001495503	0.007410435	0.004873614	DEFA3/TLR4/FABP5/IRF7/PPARG/GPER1/HNF4G/NR1I2/NR1I3/NR2F6/NR4A1/NR4A3/NR5A2/PGR/RXRG/PAK1/IRAK1/TRIM15/PPARGC1B/MAP2K6	20
BP	GO:0001570	vasculogenesis	9/655	78/18862	0.001496704	0.007410435	0.004873614	ITGAV/APLNR/ENG/TGFBR2/TGFBR3/TIE1/CAV1/CEACAM1/XDH	9
BP	GO:0045913	positive regulation of carbohydrate metabolic process	9/655	78/18862	0.001496704	0.007410435	0.004873614	IFNG/EGF/PDGFB/GPER1/PTH1R/CD244/SNCA/PMAIP1/PRKCE	9
BP	GO:0051341	regulation of oxidoreductase activity	11/655	110/18862	0.001542354	0.007628357	0.005016934	IFNG/EDN1/EDN2/EDN3/AGT/GDNF/AGTR1/AGTR2/NPR3/SNCA/CAV1	11
BP	GO:0035051	cardiocyte differentiation	13/655	144/18862	0.001549801	0.007657067	0.005035816	HAMP/EDN1/BMP2/GREM1/NRG1/AGTR2/GPER1/TGFBR3/PAK1/MIR23A/MIR499A/WNT3A/GATA6	13
BP	GO:0015837	amine transport	10/655	94/18862	0.001561807	0.00770007	0.005064098	CXCL12/AQP9/FGF20/GDNF/OXT/TRH/VIP/AGTR2/ACE2/SNCA	10
BP	GO:0070167	regulation of biomineral tissue development	10/655	94/18862	0.001561807	0.00770007	0.005064098	LTF/ISG15/CCN1/BMP2/GREM1/KL/ADRB2/BMPR2/S1PR1/GAS6	10
BP	GO:0046633	alpha-beta T cell proliferation	6/655	37/18862	0.001589806	0.007813338	0.00513859	HLA-E/IL12B/ARG2/TNFSF4/IL23A/TGFBR2	6
BP	GO:0051931	regulation of sensory perception	6/655	37/18862	0.001589806	0.007813338	0.00513859	FABP5/EDN1/EDNRB/OXT/VIP/OPRD1	6
BP	GO:0060412	ventricular septum morphogenesis	6/655	37/18862	0.001589806	0.007813338	0.00513859	SLIT2/ROBO2/BMPR2/FGFR2/TGFBR2/TGFBR3	6
BP	GO:0003281	ventricular septum development	8/655	64/18862	0.001614255	0.007925141	0.00521212	CCN1/SLIT2/ROBO2/BMPR2/FGFR2/TGFBR2/TGFBR3/SMAD6	8
BP	GO:0001910	regulation of leukocyte mediated cytotoxicity	9/655	79/18862	0.001638251	0.008028367	0.005280009	CD1A/HLA-E/IL12B/F2RL1/IL7R/AGER/IL23A/TYROBP/CEACAM1	9
BP	GO:0042445	hormone metabolic process	17/655	218/18862	0.001638723	0.008028367	0.005280009	RBP4/CRABP2/CRABP1/DUOX1/CTSG/FURIN/PCSK1/CMA1/BMP2/CGA/GAL/LHB/SPP1/GHR/CTSK/ACE2/EGR1	17
BP	GO:0030900	forebrain development	24/655	357/18862	0.001646195	0.008056511	0.005298518	CXCL12/CDH1/RAC3/FGF10/SEMA3A/SEMA5A/SEMA7A/SLIT2/PLXNA3/ROBO2/BMP2/FGF13/NRG3/SCT/FGFR2/SSTR1/SSTR2/TYROBP/E2F1/WNT3A/LRRK2/BCL2A1/WDR62/ETS1	24
BP	GO:0002262	myeloid cell homeostasis	13/655	145/18862	0.001649809	0.008065734	0.005304583	HAMP/IL6/ISG15/HMOX1/INHA/TGFBR3/PRKDC/JAK3/JAM3/HMGB2/SPI1/ETS1/NCKAP1L	13
BP	GO:0030324	lung development	14/655	163/18862	0.001676218	0.008183328	0.005381922	MMP12/SFTPD/RBP4/FGF2/EDN2/FGF10/TNC/CCN2/BMPR2/FGFR2/FLT4/PGR/TGFBR2/GATA6	14
BP	GO:0010466	negative regulation of peptidase activity	19/655	257/18862	0.001677372	0.008183328	0.005381922	SLPI/WFDC2/UMODL1/MMP9/ANOS1/A2M/LTF/PI15/CST4/FURIN/AGT/CRIM1/PROS1/GAS6/SNCA/CARD16/CD27/NLRP7/SERPING1	19
BP	GO:0010522	regulation of calcium ion transport into cytosol	10/655	95/18862	0.001692532	0.008248661	0.005424889	CXCL10/CXCL9/NOS1/CD19/APLNR/GPER1/SNCA/CAV1/F2RL3/PRKCE	10
BP	GO:0010950	positive regulation of endopeptidase activity	15/655	182/18862	0.001756463	0.008551298	0.005623924	ARRB1/AGER/PPARG/CCN1/CCN2/GPER1/AIM2/TRAF2/NLRC4/WNT3A/SNCA/HSPD1/PMAIP1/MEFV/XDH	15
BP	GO:0002026	regulation of the force of heart contraction	5/655	26/18862	0.001783939	0.008657951	0.005694066	NOS1/EDN2/APLN/ADRB1/CAV1	5
BP	GO:0003156	regulation of animal organ formation	5/655	26/18862	0.001783939	0.008657951	0.005694066	FGF10/ROBO2/BMP2/GDNF/WNT3A	5
BP	GO:0061082	myeloid leukocyte cytokine production	5/655	26/18862	0.001783939	0.008657951	0.005694066	TLR4/HMOX1/SEMA7A/NR4A3/CD36	5
BP	GO:0010660	regulation of muscle cell apoptotic process	9/655	80/18862	0.001790329	0.008679933	0.005708523	IFNG/IL12B/HMOX1/ARRB1/PPARG/EDN1/MDK/CDKN2A/CAMK2A	9
BP	GO:0019079	viral genome replication	12/655	129/18862	0.001797271	0.00870454	0.005724706	SLPI/LTF/ISG15/APOBEC3A/OAS1/CCL2/IFITM1/NR5A2/OAS3/TRIM6/GAS6/APOBEC3B	12
BP	GO:0006636	unsaturated fatty acid biosynthetic process	7/655	51/18862	0.00180898	0.00874309	0.00575006	PTGDS/FABP5/MIF/EDN1/EDN2/PLA2G4A/PTGES	7
BP	GO:0032964	collagen biosynthetic process	7/655	51/18862	0.00180898	0.00874309	0.00575006	IL6/VIM/PPARG/CCN2/NPPC/UCN/ENG	7
BP	GO:0003279	cardiac septum development	10/655	96/18862	0.001831974	0.008805947	0.005791399	CCN1/SLIT2/ROBO2/BMPR2/ENG/FGFR2/TGFBR2/TGFBR3/GATA6/SMAD6	10
BP	GO:0110149	regulation of biomineralization	10/655	96/18862	0.001831974	0.008805947	0.005791399	LTF/ISG15/CCN1/BMP2/GREM1/KL/ADRB2/BMPR2/S1PR1/GAS6	10
BP	GO:0002714	positive regulation of B cell mediated immunity	6/655	38/18862	0.001833314	0.008805947	0.005791399	HLA-E/LTA/TNFSF4/BTK/CLCF1/TNFSF13	6
BP	GO:0002891	positive regulation of immunoglobulin mediated immune response	6/655	38/18862	0.001833314	0.008805947	0.005791399	HLA-E/LTA/TNFSF4/BTK/CLCF1/TNFSF13	6
BP	GO:0045429	positive regulation of nitric oxide biosynthetic process	6/655	38/18862	0.001833314	0.008805947	0.005791399	IFNG/TLR4/PTX3/EDN1/AGTR2/CD36	6
BP	GO:2000249	regulation of actin cytoskeleton reorganization	6/655	38/18862	0.001833314	0.008805947	0.005791399	HCK/CSF3/GMFG/MDK/TEK/TRPM2	6
BP	GO:0060249	anatomical structure homeostasis	29/655	466/18862	0.001867373	0.008940613	0.005879965	HAMP/SFTPD/IL6/TLR4/RBP4/LTF/MUC4/CST4/TNFSF11/ALB/RAC3/IGHA1/IGHA2/IGHG3/IGKC/CCN2/SPP1/ADRB2/ANGPT1/IL20RA/IL20RB/PTH1R/S1PR1/TNFRSF11A/PRKCQ/PRKDC/PPARGC1B/JAM3/GJA1	29
BP	GO:0032604	granulocyte macrophage colony-stimulating factor production	4/655	16/18862	0.001878602	0.008940613	0.005879965	PAEP/IL12B/IL17D/IL23A	4
BP	GO:0035930	corticosteroid hormone secretion	4/655	16/18862	0.001878602	0.008940613	0.005879965	AGT/GAL/AGTR1/AGTR2	4
BP	GO:0044546	NLRP3 inflammasome complex assembly	4/655	16/18862	0.001878602	0.008940613	0.005879965	TLR4/AIM2/MEFV/CD36	4
BP	GO:0060263	regulation of respiratory burst	4/655	16/18862	0.001878602	0.008940613	0.005879965	LBP/IGHA1/IGHA2/NOXA1	4
BP	GO:0061081	positive regulation of myeloid leukocyte cytokine production involved in immune response	4/655	16/18862	0.001878602	0.008940613	0.005879965	TLR4/SEMA7A/NR4A3/CD36	4
BP	GO:0071361	cellular response to ethanol	4/655	16/18862	0.001878602	0.008940613	0.005879965	CYBB/CCL7/SPI1/PRKCE	4
BP	GO:1900747	negative regulation of vascular endothelial growth factor signaling pathway	4/655	16/18862	0.001878602	0.008940613	0.005879965	IL12B/SEMA6A/DCN/XDH	4
BP	GO:1905153	regulation of membrane invagination	4/655	16/18862	0.001878602	0.008940613	0.005879965	F2RL1/PPARG/CD36/NCKAP1L	4
BP	GO:0009743	response to carbohydrate	17/655	221/18862	0.001895885	0.009013666	0.005928009	COLEC12/AGER/CMA1/CAT/CCN2/OXT/TRH/CALCRL/GPER1/TGFBR2/ADCY8/CFTR/GAS6/MAP2K6/GJA1/EGR1/PRKCE	17
BP	GO:0046683	response to organophosphorus	12/655	130/18862	0.001919176	0.009115109	0.005994725	HSPA5/NOX4/DUOX1/AQP9/FOS/OXT/VGF/TEK/CFTR/DUSP1/HSP90B1/PPARGC1B	12
BP	GO:0014910	regulation of smooth muscle cell migration	9/655	81/18862	0.001953493	0.009268661	0.006095711	PLAU/NOX4/SEMA6D/SLIT2/MDK/PDGFB/NR4A3/PAK1/MIR499A	9
BP	GO:0001933	negative regulation of protein phosphorylation	24/655	362/18862	0.001978115	0.009366427	0.006160009	IFNG/FABP4/SOCS3/ARRB1/SLIT2/AGT/GMFG/GREM1/ANGPT1/ENG/CBLC/PRKDC/UCHL1/DUSP1/LRRK2/CDKN2A/SNCA/SMAD6/CAV1/SIRPA/TRIB3/CEACAM1/PLK1/XDH	24
BP	GO:0042692	muscle cell differentiation	24/655	362/18862	0.001978115	0.009366427	0.006160009	HAMP/CXCL10/CXCL9/GDF15/NOS1/NFATC4/EDN1/FGF10/SEMA4C/EDNRB/BDNF/BMP2/GREM1/NRG1/PDGFB/AGTR2/ENG/FGFR2/GPER1/PAK1/MIR23A/MIR499A/WNT3A/GATA6	24
BP	GO:0001658	branching involved in ureteric bud morphogenesis	7/655	52/18862	0.002028922	0.009587532	0.006305423	FGF2/AGT/BMP2/GDNF/GREM1/AGTR2/LGR4	7
BP	GO:0050433	regulation of catecholamine secretion	7/655	52/18862	0.002028922	0.009587532	0.006305423	CXCL12/FGF20/GDNF/OXT/VIP/AGTR2/SNCA	7
BP	GO:0055007	cardiac muscle cell differentiation	11/655	114/18862	0.00205597	0.009705508	0.006383012	HAMP/EDN1/BMP2/GREM1/NRG1/AGTR2/PAK1/MIR23A/MIR499A/WNT3A/GATA6	11
BP	GO:0007548	sex differentiation	19/655	262/18862	0.002089146	0.009852151	0.006479454	HSPA5/RBP4/PTX3/ARRB1/FGF10/SEMA3A/SLIT2/ROBO2/AMH/INHA/INHBB/LHB/RETN/VGF/CNTFR/LGR4/PGR/GATA6/HMGB2	19
BP	GO:0045622	regulation of T-helper cell differentiation	6/655	39/18862	0.002104048	0.009864421	0.006487525	IL12B/TNFSF4/CCL19/IL23A/IRF4/JAK3	6
BP	GO:0045742	positive regulation of epidermal growth factor receptor signaling pathway	6/655	39/18862	0.002104048	0.009864421	0.006487525	MMP9/AGT/EGF/HBEGF/TGFA/GPER1	6
BP	GO:0045773	positive regulation of axon extension	6/655	39/18862	0.002104048	0.009864421	0.006487525	CXCL12/SEMA5A/SEMA7A/BMPR2/PAK1/TRPV2	6
BP	GO:1904407	positive regulation of nitric oxide metabolic process	6/655	39/18862	0.002104048	0.009864421	0.006487525	IFNG/TLR4/PTX3/EDN1/AGTR2/CD36	6
BP	GO:2000279	negative regulation of DNA biosynthetic process	6/655	39/18862	0.002104048	0.009864421	0.006487525	PPARG/NPPC/ACVRL1/BMPR2/DUSP1/GJA1	6
BP	GO:0030323	respiratory tube development	14/655	167/18862	0.002104438	0.009864421	0.006487525	MMP12/SFTPD/RBP4/FGF2/EDN2/FGF10/TNC/CCN2/BMPR2/FGFR2/FLT4/PGR/TGFBR2/GATA6	14
BP	GO:0002360	T cell lineage commitment	5/655	27/18862	0.002127616	0.009933135	0.006532715	IL6/IL12B/IL23A/IRF4/PRKDC	5
BP	GO:0007263	nitric oxide mediated signal transduction	5/655	27/18862	0.002127616	0.009933135	0.006532715	NOS1/FPR1/AGT/AGTR2/CD36	5
BP	GO:0032958	inositol phosphate biosynthetic process	5/655	27/18862	0.002127616	0.009933135	0.006532715	FGF2/GPER1/PTH1R/CD244/SNCA	5
BP	GO:0045987	positive regulation of smooth muscle contraction	5/655	27/18862	0.002127616	0.009933135	0.006532715	EDN1/EDN2/PROK2/OXT/GPER1	5
BP	GO:0045669	positive regulation of osteoblast differentiation	8/655	67/18862	0.002172428	0.010132206	0.006663638	IL6/LTF/JUND/IFITM1/CCN1/BMP2/NPPC/BMPR2	8
BP	GO:0043281	regulation of cysteine-type endopeptidase activity involved in apoptotic process	16/655	205/18862	0.002197001	0.010236574	0.006732278	MMP9/ARRB1/PPARG/CCN1/CCN2/GPER1/TRAF2/NLRC4/WNT3A/GAS6/SNCA/HSPD1/PMAIP1/CARD16/CD27/XDH	16
BP	GO:0002090	regulation of receptor internalization	7/655	53/18862	0.002268988	0.010540399	0.006932094	ARRB1/APLN/EGF/GREM1/ANGPT1/WNT3A/SELE	7
BP	GO:0002704	negative regulation of leukocyte mediated immunity	7/655	53/18862	0.002268988	0.010540399	0.006932094	HLA-E/IL7R/HMOX1/IL20RB/JAK3/C4BPB/CEACAM1	7
BP	GO:0050432	catecholamine secretion	7/655	53/18862	0.002268988	0.010540399	0.006932094	CXCL12/FGF20/GDNF/OXT/VIP/AGTR2/SNCA	7
BP	GO:0022600	digestive system process	10/655	99/18862	0.00230685	0.010705622	0.007040756	HAMP/TLR4/RBP4/MUC4/FGF10/OXT/SCT/UCN/NPR3/CD36	10
BP	GO:0001946	lymphangiogenesis	4/655	17/18862	0.00238975	0.010959484	0.007207713	ACVRL1/BMPR2/FLT4/TIE1	4
BP	GO:0002076	osteoblast development	4/655	17/18862	0.00238975	0.010959484	0.007207713	JUND/PTHLH/PTH1R/ACHE	4
BP	GO:0002295	T-helper cell lineage commitment	4/655	17/18862	0.00238975	0.010959484	0.007207713	IL6/IL12B/IL23A/IRF4	4
BP	GO:0002888	positive regulation of myeloid leukocyte mediated immunity	4/655	17/18862	0.00238975	0.010959484	0.007207713	HLA-E/F2RL1/BTK/TYROBP	4
BP	GO:0016045	detection of bacterium	4/655	17/18862	0.00238975	0.010959484	0.007207713	PGLYRP1/PGLYRP3/PGLYRP4/NLRC4	4
BP	GO:0030889	negative regulation of B cell proliferation	4/655	17/18862	0.00238975	0.010959484	0.007207713	BTK/TNFRSF21/TYROBP/CTLA4	4
BP	GO:0034374	low-density lipoprotein particle remodeling	4/655	17/18862	0.00238975	0.010959484	0.007207713	CETP/AGT/AGTR1/ABCG1	4
BP	GO:0043116	negative regulation of vascular permeability	4/655	17/18862	0.00238975	0.010959484	0.007207713	SLIT2/ANGPT1/MIR23A/CEACAM1	4
BP	GO:0060457	negative regulation of digestive system process	4/655	17/18862	0.00238975	0.010959484	0.007207713	HAMP/OXT/SCT/UCN	4
BP	GO:0060749	mammary gland alveolus development	4/655	17/18862	0.00238975	0.010959484	0.007207713	TNFSF11/EGF/TNFRSF11A/SOCS2	4
BP	GO:0061377	mammary gland lobule development	4/655	17/18862	0.00238975	0.010959484	0.007207713	TNFSF11/EGF/TNFRSF11A/SOCS2	4
BP	GO:0150078	positive regulation of neuroinflammatory response	4/655	17/18862	0.00238975	0.010959484	0.007207713	IL6/TAFA3/IL33/LRRK2	4
BP	GO:0055023	positive regulation of cardiac muscle tissue growth	6/655	40/18862	0.002403889	0.011002689	0.007236128	HAMP/FGF2/EDN1/FGFR2/TGFBR3/GATA6	6
BP	GO:0060443	mammary gland morphogenesis	6/655	40/18862	0.002403889	0.011002689	0.007236128	FGF10/NRG3/FGFR2/PGR/TGFBR2/CAV1	6
BP	GO:0010469	regulation of signaling receptor activity	15/655	188/18862	0.002409817	0.011019005	0.007246859	IFNG/PLAU/MUC4/CCL2/PPARG/EDN1/CGA/EGF/GREM1/HBEGF/TGFA/ADRB2/AGTR2/CBLC/ACE2	15
BP	GO:0010657	muscle cell apoptotic process	9/655	84/18862	0.00251525	0.011453603	0.00753268	IFNG/IL12B/HMOX1/ARRB1/PPARG/EDN1/MDK/CDKN2A/CAMK2A	9
BP	GO:0010039	response to iron ion	5/655	28/18862	0.00251714	0.011453603	0.00753268	HAMP/TFR2/HMOX1/SNCA/C1QA	5
BP	GO:0021988	olfactory lobe development	5/655	28/18862	0.00251714	0.011453603	0.00753268	SEMA3A/SEMA7A/SLIT2/ROBO2/LRRK2	5
BP	GO:0032607	interferon-alpha production	5/655	28/18862	0.00251714	0.011453603	0.00753268	MMP12/TLR4/TLR8/IRF7/HSPD1	5
BP	GO:0032647	regulation of interferon-alpha production	5/655	28/18862	0.00251714	0.011453603	0.00753268	MMP12/TLR4/TLR8/IRF7/HSPD1	5
BP	GO:0002712	regulation of B cell mediated immunity	7/655	54/18862	0.002530374	0.011480218	0.007550184	HLA-E/LTA/TNFSF4/BTK/CLCF1/TNFSF13/C4BPB	7
BP	GO:0002889	regulation of immunoglobulin mediated immune response	7/655	54/18862	0.002530374	0.011480218	0.007550184	HLA-E/LTA/TNFSF4/BTK/CLCF1/TNFSF13/C4BPB	7
BP	GO:0070228	regulation of lymphocyte apoptotic process	7/655	54/18862	0.002530374	0.011480218	0.007550184	IL7R/PDCD1/ARG2/BTK/PRKCQ/JAK3/CD27	7
BP	GO:0022408	negative regulation of cell-cell adhesion	15/655	189/18862	0.002536148	0.011484072	0.007552719	CXCL12/SFTPD/CCL28/ARG2/TNFSF4/CCL25/CDH1/BMP2/MDK/IL20RB/IL2RA/TNFRSF21/CTLA4/JAK3/CEACAM1	15
BP	GO:0071248	cellular response to metal ion	15/655	189/18862	0.002536148	0.011484072	0.007552719	HSPA5/MMP9/FABP4/CYBB/TFR2/JUND/HMOX1/CDH1/NFATC4/FOS/EDN1/ADCY8/TRPM2/LRRK2/SNCA	15
BP	GO:0009266	response to temperature stimulus	17/655	228/18862	0.002630114	0.011898012	0.007824954	HSPA6/CXCL10/CXCL12/HMOX1/NOS1/PPARG/FOS/TRH/VGF/ADRB1/ADRB2/NR2F6/IRAK1/TRPM2/HSPD1/CAMK2A/TRPV2	17
BP	GO:0043280	positive regulation of cysteine-type endopeptidase activity involved in apoptotic process	12/655	135/18862	0.002634692	0.011907173	0.007830979	ARRB1/PPARG/CCN1/CCN2/GPER1/TRAF2/NLRC4/WNT3A/SNCA/HSPD1/PMAIP1/XDH	12
BP	GO:0090276	regulation of peptide hormone secretion	16/655	209/18862	0.002667824	0.012045239	0.007921781	IFNG/IL6/RBP4/TFR2/TNFSF11/APLN/BMP8A/INHBB/SCT/TRH/UCN/GPER1/ADCY8/CFTR/GJA1/PRKCE	16
BP	GO:0002220	innate immune response activating cell surface receptor signaling pathway	11/655	118/18862	0.002700631	0.0121698	0.008003701	FCER1G/MUC5AC/MUC4/CARD11/ICAM2/PAK1/TYROBP/CLEC4E/CLEC6A/CLEC4D/FCN1	11
BP	GO:0051101	regulation of DNA binding	11/655	118/18862	0.002700631	0.0121698	0.008003701	IFNG/MMP9/HMOX1/AGER/PPARG/EGF/IRF4/TRIM6/E2F1/WNT3A/HMGB2	11
BP	GO:0019915	lipid storage	9/655	85/18862	0.002728575	0.012252517	0.008058101	IL6/IKBKE/ITGAV/MSR1/PPARG/ANGPTL3/ABCG1/CD36/CAV1	9
BP	GO:0033003	regulation of mast cell activation	6/655	41/18862	0.002734749	0.012252517	0.008058101	HMOX1/FGR/TSLP/CRLF2/NR4A3/CD300LF	6
BP	GO:0090279	regulation of calcium ion import	6/655	41/18862	0.002734749	0.012252517	0.008058101	CXCL12/CCL2/EGF/PDGFB/UCN/TRPV2	6
BP	GO:1901186	positive regulation of ERBB signaling pathway	6/655	41/18862	0.002734749	0.012252517	0.008058101	MMP9/AGT/EGF/HBEGF/TGFA/GPER1	6
BP	GO:1904646	cellular response to amyloid-beta	6/655	41/18862	0.002734749	0.012252517	0.008058101	TLR4/AGER/FPR2/ADRB2/CD36/GJA1	6
BP	GO:1905314	semi-lunar valve development	6/655	41/18862	0.002734749	0.012252517	0.008058101	SLIT2/ROBO2/BMP2/BMPR2/TIE1/SMAD6	6
BP	GO:0007405	neuroblast proliferation	7/655	55/18862	0.002814302	0.012584758	0.008276606	TAFA3/CX3CR1/ARTN/FGF13/FGFR2/WNT3A/LRRK2	7
BP	GO:0045620	negative regulation of lymphocyte differentiation	7/655	55/18862	0.002814302	0.012584758	0.008276606	PGLYRP3/TNFSF4/INHA/MDK/CTLA4/JAK3/HMGB3	7
BP	GO:0051145	smooth muscle cell differentiation	8/655	70/18862	0.002872001	0.012818195	0.00843013	NFATC4/FGF10/EDNRB/PDGFB/ENG/FGFR2/GPER1/GATA6	8
BP	GO:1904427	positive regulation of calcium ion transmembrane transport	8/655	70/18862	0.002872001	0.012818195	0.00843013	CXCL10/CXCL9/CD19/FGF14/APLNR/GPER1/SNCA/F2RL3	8
BP	GO:0045446	endothelial cell differentiation	11/655	119/18862	0.002884921	0.012863547	0.008459957	F2RL1/PROC/NRG1/ACVRL1/BMPR2/ENG/MET/S1PR1/TIE1/CEACAM1/XDH	11
BP	GO:0001773	myeloid dendritic cell activation	5/655	29/18862	0.002955902	0.013105141	0.008618845	TGFBR2/IRF4/CLEC4D/UBD/SPI1	5
BP	GO:0036296	response to increased oxygen levels	5/655	29/18862	0.002955902	0.013105141	0.008618845	NOX1/PPARG/CAT/CDK4/CAV1	5
BP	GO:0036336	dendritic cell migration	5/655	29/18862	0.002955902	0.013105141	0.008618845	CXCR1/CCL19/CXCR2/TRPM2/GAS6	5
BP	GO:0045940	positive regulation of steroid metabolic process	5/655	29/18862	0.002955902	0.013105141	0.008618845	IFNG/AGT/CGA/AGTR1/ABCG1	5
BP	GO:0051952	regulation of amine transport	9/655	86/18862	0.002955962	0.013105141	0.008618845	CXCL12/FGF20/GDNF/OXT/TRH/VIP/AGTR2/ACE2/SNCA	9
BP	GO:0055072	iron ion homeostasis	9/655	86/18862	0.002955962	0.013105141	0.008618845	IFNG/HAMP/LCN2/LTF/NOX5/TFR2/SLC11A1/TMPRSS6/HMOX1	9
BP	GO:0002523	leukocyte migration involved in inflammatory response	4/655	18/18862	0.002988989	0.013201367	0.00868213	LBP/MDK/JAM3/SELE	4
BP	GO:0010885	regulation of cholesterol storage	4/655	18/18862	0.002988989	0.013201367	0.00868213	MSR1/PPARG/ABCG1/CD36	4
BP	GO:0045063	T-helper 1 cell differentiation	4/655	18/18862	0.002988989	0.013201367	0.00868213	TNFSF4/CCL19/IL18R1/JAK3	4
BP	GO:1902548	negative regulation of cellular response to vascular endothelial growth factor stimulus	4/655	18/18862	0.002988989	0.013201367	0.00868213	IL12B/SEMA6A/DCN/XDH	4
BP	GO:0071453	cellular response to oxygen levels	17/655	231/18862	0.003010355	0.013283154	0.008735919	NOX1/CYBB/HMOX1/PPARG/EDN1/ANGPT4/OPRD1/PDK1/IRAK1/CCNA2/E2F1/GATA6/PMAIP1/CAV1/CARD16/EGR1/PRKCE	17
BP	GO:0071560	cellular response to transforming growth factor beta stimulus	18/655	251/18862	0.003045439	0.013425263	0.00882938	HSPA5/NOX4/GDF15/FURIN/FOS/EDN1/CX3CR1/GDF10/LEFTY2/LTBP4/ACVRL1/ENG/FGFR2/IL17RD/TGFBR2/TGFBR3/SMAD6/CAV1	18
BP	GO:0031532	actin cytoskeleton reorganization	10/655	103/18862	0.003088677	0.01360301	0.008946278	HCK/FGF10/CSF3/GMFG/MDK/S1PR1/TEK/PAK1/TRPM2/GAB1	10
BP	GO:0003197	endocardial cushion development	6/655	42/18862	0.003098568	0.01362085	0.008958012	ROBO2/BMP2/ACVRL1/BMPR2/ENG/TGFBR2	6
BP	GO:0062208	positive regulation of pattern recognition receptor signaling pathway	6/655	42/18862	0.003098568	0.01362085	0.008958012	TLR4/LBP/LTF/F2RL1/TRIM15/CAV1	6
BP	GO:0010883	regulation of lipid storage	7/655	56/18862	0.003122015	0.013698099	0.009008816	IL6/IKBKE/ITGAV/MSR1/PPARG/ABCG1/CD36	7
BP	GO:0046456	icosanoid biosynthetic process	7/655	56/18862	0.003122015	0.013698099	0.009008816	PTGDS/FABP5/MIF/EDN1/EDN2/PLA2G4A/PTGES	7
BP	GO:0043627	response to estrogen	8/655	71/18862	0.003140517	0.013766327	0.009053687	HMOX1/PPARG/GAL/TEK/TGFBR2/GATA6/SMAD6/CAV1	8
BP	GO:0007586	digestion	12/655	138/18862	0.003159138	0.01383495	0.009098818	HAMP/TLR4/RBP4/MUC4/FGF10/ADM2/OXT/SCT/UCN/UCN2/NPR3/CD36	12
BP	GO:0043534	blood vessel endothelial cell migration	14/655	175/18862	0.003233913	0.01414913	0.009305445	FGF2/HMOX1/PPARG/SLIT2/GREM1/PDGFB/ACVRL1/AGTR2/ANGPT1/ANGPT4/NR4A1/MIR23A/MIR499A/ETS1	14
BP	GO:0038111	interleukin-7-mediated signaling pathway	5/655	30/18862	0.003447298	0.015005879	0.009868902	IL7R/TSLP/CRLF2/JAK3/SOCS2	5
BP	GO:0042755	eating behavior	5/655	30/18862	0.003447298	0.015005879	0.009868902	GDF15/AGRP/OXT/TRH/OPRD1	5
BP	GO:0050901	leukocyte tethering or rolling	5/655	30/18862	0.003447298	0.015005879	0.009868902	CXCL12/CCL28/CCL25/CX3CR1/SELE	5
BP	GO:0090183	regulation of kidney development	5/655	30/18862	0.003447298	0.015005879	0.009868902	AGT/GDNF/GREM1/AGTR2/LGR4	5
BP	GO:2000406	positive regulation of T cell migration	5/655	30/18862	0.003447298	0.015005879	0.009868902	CXCL10/CXCL12/CXCL13/S100A7/CCL20	5
BP	GO:0002532	production of molecular mediator involved in inflammatory response	9/655	88/18862	0.00345547	0.015005879	0.009868902	IL6/TLR4/LBP/BTK/IL17D/MEFV/CD36/SIRPA/NLRP7	9
BP	GO:0014909	smooth muscle cell migration	9/655	88/18862	0.00345547	0.015005879	0.009868902	PLAU/NOX4/SEMA6D/SLIT2/MDK/PDGFB/NR4A3/PAK1/MIR499A	9
BP	GO:0060993	kidney morphogenesis	9/655	88/18862	0.00345547	0.015005879	0.009868902	FGF2/FGF10/AGT/BMP2/GDNF/GREM1/AGTR2/LGR4/LRRK2	9
BP	GO:0034142	toll-like receptor 4 signaling pathway	6/655	43/18862	0.00349731	0.015173447	0.009979106	TLR4/LBP/LTF/F2RL1/IRAK1/PRKCE	6
BP	GO:0002544	chronic inflammatory response	4/655	19/18862	0.003683233	0.015891394	0.010451278	LTA/CXCL13/PTGES/GJA1	4
BP	GO:0010002	cardioblast differentiation	4/655	19/18862	0.003683233	0.015891394	0.010451278	GREM1/NRG1/WNT3A/GATA6	4
BP	GO:0033005	positive regulation of mast cell activation	4/655	19/18862	0.003683233	0.015891394	0.010451278	FGR/TSLP/CRLF2/NR4A3	4
BP	GO:0043902	positive regulation of multi-organism process	4/655	19/18862	0.003683233	0.015891394	0.010451278	EDNRB/OXT/VIP/LY86	4
BP	GO:0044320	cellular response to leptin stimulus	4/655	19/18862	0.003683233	0.015891394	0.010451278	INHBB/LEPR/NR4A3/CCNA2	4
BP	GO:0045780	positive regulation of bone resorption	4/655	19/18862	0.003683233	0.015891394	0.010451278	TNFSF11/SPP1/TNFRSF11A/PPARGC1B	4
BP	GO:0051147	regulation of muscle cell differentiation	13/655	159/18862	0.003707223	0.015980117	0.010509628	HAMP/EDN1/BDNF/BMP2/GREM1/NRG1/PDGFB/ENG/FGFR2/GPER1/PAK1/MIR499A/WNT3A	13
BP	GO:0042493	response to drug	23/655	359/18862	0.003714712	0.015997613	0.010521135	HSPA5/LTA/CYBB/HMOX1/ARRB1/NOS1/CDH1/PPARG/FOS/EDN1/AMH/CAT/GAL/NPPC/ENG/NR1I2/TGFBR2/CDK4/AIM2/GAS6/GATA6/MAP2K6/NCKAP1L	23
BP	GO:0007173	epidermal growth factor receptor signaling pathway	11/655	123/18862	0.003725909	0.01602909	0.010541836	MMP9/AGT/EGF/HBEGF/TGFA/GPER1/SHC3/CBLC/RHBDF2/CEACAM1/GAB1	11
BP	GO:0042058	regulation of epidermal growth factor receptor signaling pathway	9/655	89/18862	0.003728894	0.01602909	0.010541836	MMP9/AGT/EGF/HBEGF/TGFA/GPER1/CBLC/RHBDF2/CEACAM1	9
BP	GO:0003151	outflow tract morphogenesis	8/655	73/18862	0.003735779	0.016029136	0.010541867	ROBO2/BMPR2/ENG/FGFR2/TGFBR2/TGFBR3/GATA6/SMAD6	8
BP	GO:1903556	negative regulation of tumor necrosis factor superfamily cytokine production	8/655	73/18862	0.003735779	0.016029136	0.010541867	TLR4/LBP/LTF/ARG2/IL37/MC1R/GAS6/SIRPA	8
BP	GO:1901222	regulation of NIK/NF-kappaB signaling	10/655	106/18862	0.003803152	0.016303216	0.010722121	TLR4/IL12B/AGER/CCL19/EDN1/GREM1/IL23A/IL18R1/IRAK1/CD27	10
BP	GO:0060675	ureteric bud morphogenesis	7/655	58/18862	0.003813876	0.016334178	0.010742483	FGF2/AGT/BMP2/GDNF/GREM1/AGTR2/LGR4	7
BP	GO:0071559	response to transforming growth factor beta	18/655	257/18862	0.003906989	0.016717612	0.010994656	HSPA5/NOX4/GDF15/FURIN/FOS/EDN1/CX3CR1/GDF10/LEFTY2/LTBP4/ACVRL1/ENG/FGFR2/IL17RD/TGFBR2/TGFBR3/SMAD6/CAV1	18
BP	GO:0060421	positive regulation of heart growth	6/655	44/18862	0.003932958	0.016797909	0.011047465	HAMP/FGF2/EDN1/FGFR2/TGFBR3/GATA6	6
BP	GO:0060976	coronary vasculature development	6/655	44/18862	0.003932958	0.016797909	0.011047465	APLN/APLNR/GPER1/TGFBR3/GATA6/SMAD6	6
BP	GO:0070229	negative regulation of lymphocyte apoptotic process	5/655	31/18862	0.003994724	0.017046105	0.011210696	IL7R/ARG2/PRKCQ/JAK3/CD27	5
BP	GO:0002524	hypersensitivity	3/655	10/18862	0.004166561	0.017538664	0.011534636	HLA-E/BTK/IL20RB	3
BP	GO:0003129	heart induction	3/655	10/18862	0.004166561	0.017538664	0.011534636	ROBO2/BMP2/WNT3A	3
BP	GO:0014041	regulation of neuron maturation	3/655	10/18862	0.004166561	0.017538664	0.011534636	RAC3/EDNRB/LRRK2	3
BP	GO:0031652	positive regulation of heat generation	3/655	10/18862	0.004166561	0.017538664	0.011534636	TNFSF11/APLN/TNFRSF11A	3
BP	GO:0032817	regulation of natural killer cell proliferation	3/655	10/18862	0.004166561	0.017538664	0.011534636	HLA-E/IL12B/IL23A	3
BP	GO:0034350	regulation of glial cell apoptotic process	3/655	10/18862	0.004166561	0.017538664	0.011534636	CCL2/TRAF2/GAS6	3
BP	GO:0042045	epithelial fluid transport	3/655	10/18862	0.004166561	0.017538664	0.011534636	EDN1/EDNRB/CFTR	3
BP	GO:0043084	penile erection	3/655	10/18862	0.004166561	0.017538664	0.011534636	EDNRB/OXT/VIP	3
BP	GO:0045625	regulation of T-helper 1 cell differentiation	3/655	10/18862	0.004166561	0.017538664	0.011534636	TNFSF4/CCL19/JAK3	3
BP	GO:0048672	positive regulation of collateral sprouting	3/655	10/18862	0.004166561	0.017538664	0.011534636	CRABP2/BDNF/WNT3A	3
BP	GO:0051712	positive regulation of killing of cells of other organism	3/655	10/18862	0.004166561	0.017538664	0.011534636	IFNG/F2RL1/PRF1	3
BP	GO:0060453	regulation of gastric acid secretion	3/655	10/18862	0.004166561	0.017538664	0.011534636	OXT/SCT/UCN	3
BP	GO:0070391	response to lipoteichoic acid	3/655	10/18862	0.004166561	0.017538664	0.011534636	TLR4/LBP/CD36	3
BP	GO:0071223	cellular response to lipoteichoic acid	3/655	10/18862	0.004166561	0.017538664	0.011534636	TLR4/LBP/CD36	3
BP	GO:2000318	positive regulation of T-helper 17 type immune response	3/655	10/18862	0.004166561	0.017538664	0.011534636	IL12B/IL23A/PRKCQ	3
BP	GO:0072171	mesonephric tubule morphogenesis	7/655	59/18862	0.004200605	0.017666025	0.011618398	FGF2/AGT/BMP2/GDNF/GREM1/AGTR2/LGR4	7
BP	GO:0003007	heart morphogenesis	17/655	239/18862	0.00425268	0.017868917	0.011751833	RBP4/CCN1/SLIT2/ROBO2/BMP2/NRG1/ACVRL1/BMPR2/ENG/FGFR2/S1PR1/TEK/TGFBR2/TGFBR3/WNT3A/GATA6/SMAD6	17
BP	GO:0099177	regulation of trans-synaptic signaling	25/655	406/18862	0.00426339	0.017897796	0.011770827	FABP5/AGER/CCL2/CDH1/NFATC4/EDN1/CX3CR1/BDNF/FGF14/NRG3/OXT/RETN/SCT/UCN/VGF/ADRB2/GPER1/TYROBP/PRKCG/ADCY8/WNT3A/LRRK2/ACHE/CAMK2A/PRKCE	25
BP	GO:0030510	regulation of BMP signaling pathway	9/655	91/18862	0.00432642	0.018146063	0.011934104	TMPRSS6/PPARG/CCN1/GREM1/ACVRL1/BMPR2/CRIM1/ENG/SMAD6	9
BP	GO:0042326	negative regulation of phosphorylation	25/655	407/18862	0.004398393	0.018431362	0.012121737	IFNG/FABP4/SOCS3/ARRB1/SLIT2/AGT/GMFG/GREM1/INHA/ANGPT1/ENG/CBLC/PRKDC/UCHL1/DUSP1/LRRK2/CDKN2A/SNCA/SMAD6/CAV1/SIRPA/TRIB3/CEACAM1/PLK1/XDH	25
BP	GO:0051495	positive regulation of cytoskeleton organization	16/655	220/18862	0.004410132	0.018463962	0.012143177	NOX4/F2RL1/CCL26/CCL24/HCK/EDN1/SEMA5A/PLXNA3/CSF3/CCN2/GMFG/MET/TEK/PAK1/NCKAP1L/PRKCE	16
BP	GO:0043536	positive regulation of blood vessel endothelial cell migration	8/655	75/18862	0.004414696	0.018466495	0.012144842	FGF2/HMOX1/PDGFB/ANGPT1/ANGPT4/MIR23A/MIR499A/ETS1	8
BP	GO:0002029	desensitization of G protein-coupled receptor signaling pathway	4/655	20/18862	0.004479165	0.01855313	0.01220182	ARRB1/APLN/ADRB2/APLNR	4
BP	GO:0002726	positive regulation of T cell cytokine production	4/655	20/18862	0.004479165	0.01855313	0.01220182	IL6/TNFSF4/IL18R1/TRAF2	4
BP	GO:0010878	cholesterol storage	4/655	20/18862	0.004479165	0.01855313	0.01220182	MSR1/PPARG/ABCG1/CD36	4
BP	GO:0022401	negative adaptation of signaling pathway	4/655	20/18862	0.004479165	0.01855313	0.01220182	ARRB1/APLN/ADRB2/APLNR	4
BP	GO:0034104	negative regulation of tissue remodeling	4/655	20/18862	0.004479165	0.01855313	0.01220182	HAMP/IL6/AGER/GREM1	4
BP	GO:0043011	myeloid dendritic cell differentiation	4/655	20/18862	0.004479165	0.01855313	0.01220182	TGFBR2/IRF4/UBD/SPI1	4
BP	GO:0043373	CD4-positive, alpha-beta T cell lineage commitment	4/655	20/18862	0.004479165	0.01855313	0.01220182	IL6/IL12B/IL23A/IRF4	4
BP	GO:0043901	negative regulation of multi-organism process	4/655	20/18862	0.004479165	0.01855313	0.01220182	PAEP/LTF/TRIM15/CARD16	4
BP	GO:0044342	type B pancreatic cell proliferation	4/655	20/18862	0.004479165	0.01855313	0.01220182	REG1A/NR4A1/NR4A3/WNT3A	4
BP	GO:0046597	negative regulation of viral entry into host cell	4/655	20/18862	0.004479165	0.01855313	0.01220182	PTX3/IFITM1/FCN3/FCN1	4
BP	GO:0140131	positive regulation of lymphocyte chemotaxis	4/655	20/18862	0.004479165	0.01855313	0.01220182	CXCL14/CXCL13/S100A7/CCL7	4
BP	GO:0031128	developmental induction	5/655	32/18862	0.004601555	0.018992612	0.012490853	FGF10/ROBO2/BMP2/GDNF/WNT3A	5
BP	GO:0035767	endothelial cell chemotaxis	5/655	32/18862	0.004601555	0.018992612	0.012490853	CXCL13/FGF2/SEMA5A/MET/NR4A1	5
BP	GO:0045648	positive regulation of erythrocyte differentiation	5/655	32/18862	0.004601555	0.018992612	0.012490853	ISG15/PRKDC/HMGB2/ETS1/NCKAP1L	5
BP	GO:0098751	bone cell development	5/655	32/18862	0.004601555	0.018992612	0.012490853	LTF/TNFSF11/THPO/TYROBP/FLI1	5
BP	GO:0010518	positive regulation of phospholipase activity	7/655	60/18862	0.004616278	0.01900293	0.012497639	FGF2/CCN1/C5AR1/BDNF/AGTR1/FGFR2/SELE	7
BP	GO:0040014	regulation of multicellular organism growth	7/655	60/18862	0.004616278	0.01900293	0.012497639	GDF15/NPPC/ADRB1/ADRB2/GHR/CDK4/SOCS2	7
BP	GO:0046888	negative regulation of hormone secretion	7/655	60/18862	0.004616278	0.01900293	0.012497639	EDN1/BMP8A/IL11/INHA/INHBB/UCN/GJA1	7
BP	GO:0045638	negative regulation of myeloid cell differentiation	9/655	92/18862	0.004651887	0.01913263	0.012582939	PF4/TLR4/LTF/LILRB3/INHA/ZBTB16/PIAS3/CEACAM1/HMGB3	9
BP	GO:0038127	ERBB signaling pathway	12/655	145/18862	0.004714733	0.019374023	0.012741695	MMP9/AGT/EGF/HBEGF/NRG1/TGFA/GPER1/SHC3/CBLC/RHBDF2/CEACAM1/GAB1	12
BP	GO:0071496	cellular response to external stimulus	20/655	303/18862	0.004739294	0.019457804	0.012796795	HSPA5/TLR4/TLR8/HMOX1/ALB/PPARG/FOS/TNC/INHBB/UCN2/BMPR2/ENG/PTGER4/MAP1LC3C/LRRK2/GAS6/PMAIP1/MMP7/GJA1/ATF3	20
BP	GO:0032409	regulation of transporter activity	19/655	283/18862	0.00486534	0.019957738	0.013125586	IFNG/MMP9/AHNAK/NOS1/CCL2/PPARG/FGF11/FGF13/FGF14/GAL/ADRB2/GALR2/HTR3A/CFTR/ACE2/SNCA/CAV1/GJA1/PRKCE	19
BP	GO:0101023	vascular endothelial cell proliferation	6/655	46/18862	0.004922961	0.020158641	0.013257714	FGF2/CCL2/PPARG/APLN/MDK/MIR499A	6
BP	GO:1905562	regulation of vascular endothelial cell proliferation	6/655	46/18862	0.004922961	0.020158641	0.013257714	FGF2/CCL2/PPARG/APLN/MDK/MIR499A	6
BP	GO:0051153	regulation of striated muscle cell differentiation	9/655	93/18862	0.004996083	0.020440117	0.013442832	HAMP/EDN1/BDNF/BMP2/GREM1/NRG1/PAK1/MIR499A/WNT3A	9
BP	GO:0070542	response to fatty acid	7/655	61/18862	0.005062219	0.020692541	0.013608844	NFATC4/EDN1/CAT/CCN2/CDK4/E2F1/CD36	7
BP	GO:0003203	endocardial cushion morphogenesis	5/655	33/18862	0.005271136	0.021377893	0.014059579	ROBO2/BMP2/ACVRL1/ENG/TGFBR2	5
BP	GO:0003298	physiological muscle hypertrophy	5/655	33/18862	0.005271136	0.021377893	0.014059579	HAMP/EDN1/AGTR2/PAK1/MIR23A	5
BP	GO:0003301	physiological cardiac muscle hypertrophy	5/655	33/18862	0.005271136	0.021377893	0.014059579	HAMP/EDN1/AGTR2/PAK1/MIR23A	5
BP	GO:0032941	secretion by tissue	5/655	33/18862	0.005271136	0.021377893	0.014059579	FGF10/SCT/UCN/NPR3/PRKCE	5
BP	GO:0034368	protein-lipid complex remodeling	5/655	33/18862	0.005271136	0.021377893	0.014059579	CETP/ALB/AGT/AGTR1/ABCG1	5
BP	GO:0034369	plasma lipoprotein particle remodeling	5/655	33/18862	0.005271136	0.021377893	0.014059579	CETP/ALB/AGT/AGTR1/ABCG1	5
BP	GO:0035025	positive regulation of Rho protein signal transduction	5/655	33/18862	0.005271136	0.021377893	0.014059579	F2RL1/ARRB1/GPR17/F2RL2/F2RL3	5
BP	GO:0061049	cell growth involved in cardiac muscle cell development	5/655	33/18862	0.005271136	0.021377893	0.014059579	HAMP/EDN1/AGTR2/PAK1/MIR23A	5
BP	GO:0072538	T-helper 17 type immune response	5/655	33/18862	0.005271136	0.021377893	0.014059579	IL6/IL12B/IL23A/PRKCQ/IRF4	5
BP	GO:0050714	positive regulation of protein secretion	11/655	129/18862	0.005343306	0.021651765	0.014239695	TLR4/RBP4/F2RL1/TRH/GPER1/ADCY8/CFTR/ABCG1/ACHE/GJA1/PRKCE	11
BP	GO:0002363	alpha-beta T cell lineage commitment	4/655	21/18862	0.005383203	0.02170031	0.014271622	IL6/IL12B/IL23A/IRF4	4
BP	GO:0003177	pulmonary valve development	4/655	21/18862	0.005383203	0.02170031	0.014271622	SLIT2/ROBO2/BMPR2/SMAD6	4
BP	GO:0023058	adaptation of signaling pathway	4/655	21/18862	0.005383203	0.02170031	0.014271622	ARRB1/APLN/ADRB2/APLNR	4
BP	GO:0036303	lymph vessel morphogenesis	4/655	21/18862	0.005383203	0.02170031	0.014271622	ACVRL1/BMPR2/FLT4/TIE1	4
BP	GO:0072574	hepatocyte proliferation	4/655	21/18862	0.005383203	0.02170031	0.014271622	IL6/MDK/WNT3A/CEACAM1	4
BP	GO:0072575	epithelial cell proliferation involved in liver morphogenesis	4/655	21/18862	0.005383203	0.02170031	0.014271622	IL6/MDK/WNT3A/CEACAM1	4
BP	GO:0010951	negative regulation of endopeptidase activity	17/655	245/18862	0.00543813	0.021902795	0.01440479	SLPI/WFDC2/MMP9/ANOS1/A2M/LTF/CST4/FURIN/AGT/CRIM1/PROS1/GAS6/SNCA/CARD16/CD27/NLRP7/SERPING1	17
BP	GO:0030574	collagen catabolic process	6/655	47/18862	0.005481329	0.02201974	0.014481702	MMP12/MMP9/FURIN/TMPRSS6/CTSK/MMP7	6
BP	GO:0045646	regulation of erythrocyte differentiation	6/655	47/18862	0.005481329	0.02201974	0.014481702	ISG15/PRKDC/HMGB2/SPI1/ETS1/NCKAP1L	6
BP	GO:1903587	regulation of blood vessel endothelial cell proliferation involved in sprouting angiogenesis	6/655	47/18862	0.005481329	0.02201974	0.014481702	IL12B/FGF2/HMOX1/AGTR1/APLNR/MIR23A	6
BP	GO:0006027	glycosaminoglycan catabolic process	7/655	62/18862	0.005539761	0.022158195	0.014572759	PGLYRP1/PGLYRP3/PGLYRP4/FGF2/STAB2/OGN/DCN	7
BP	GO:0050792	regulation of viral process	14/655	186/18862	0.005552025	0.022158195	0.014572759	SLPI/LTF/ISG15/APOBEC3A/PTX3/OAS1/IFITM1/NR5A2/FCN3/OAS3/TRIM6/TRIM15/APOBEC3B/FCN1	14
BP	GO:0001787	natural killer cell proliferation	3/655	11/18862	0.005582307	0.022158195	0.014572759	HLA-E/IL12B/IL23A	3
BP	GO:0010739	positive regulation of protein kinase A signaling	3/655	11/18862	0.005582307	0.022158195	0.014572759	MIF/ADRB2/MC1R	3
BP	GO:0030157	pancreatic juice secretion	3/655	11/18862	0.005582307	0.022158195	0.014572759	SCT/UCN/NPR3	3
BP	GO:0034145	positive regulation of toll-like receptor 4 signaling pathway	3/655	11/18862	0.005582307	0.022158195	0.014572759	LBP/LTF/F2RL1	3
BP	GO:0035747	natural killer cell chemotaxis	3/655	11/18862	0.005582307	0.022158195	0.014572759	CXCL14/CCL2/CCL7	3
BP	GO:0036363	transforming growth factor beta activation	3/655	11/18862	0.005582307	0.022158195	0.014572759	ITGAV/FURIN/GATA6	3
BP	GO:0045348	positive regulation of MHC class II biosynthetic process	3/655	11/18862	0.005582307	0.022158195	0.014572759	IFNG/TLR4/IL33	3
BP	GO:0097048	dendritic cell apoptotic process	3/655	11/18862	0.005582307	0.022158195	0.014572759	CXCL12/CCL19/GAS6	3
BP	GO:0098883	synapse pruning	3/655	11/18862	0.005582307	0.022158195	0.014572759	CX3CR1/C1QB/C1QA	3
BP	GO:1902287	semaphorin-plexin signaling pathway involved in axon guidance	3/655	11/18862	0.005582307	0.022158195	0.014572759	SEMA3A/PLXNA3/PLXNB3	3
BP	GO:2000668	regulation of dendritic cell apoptotic process	3/655	11/18862	0.005582307	0.022158195	0.014572759	CXCL12/CCL19/GAS6	3
BP	GO:2000826	regulation of heart morphogenesis	3/655	11/18862	0.005582307	0.022158195	0.014572759	ROBO2/BMP2/WNT3A	3
BP	GO:0001569	branching involved in blood vessel morphogenesis	5/655	34/18862	0.00600677	0.023746142	0.015617103	NFATC4/EDN1/MDK/ENG/TGFBR2	5
BP	GO:0002756	MyD88-independent toll-like receptor signaling pathway	5/655	34/18862	0.00600677	0.023746142	0.015617103	TLR4/IKBKE/IRF7/CD300LF/PRKCE	5
BP	GO:0044319	wound healing, spreading of cells	5/655	34/18862	0.00600677	0.023746142	0.015617103	MMP12/CCN1/HBEGF/ACVRL1/CEACAM1	5
BP	GO:0090505	epiboly involved in wound healing	5/655	34/18862	0.00600677	0.023746142	0.015617103	MMP12/CCN1/HBEGF/ACVRL1/CEACAM1	5
BP	GO:0022898	regulation of transmembrane transporter activity	18/655	268/18862	0.006007815	0.023746142	0.015617103	IFNG/MMP9/AHNAK/NOS1/CCL2/FGF11/FGF13/FGF14/GAL/ADRB2/GALR2/HTR3A/CFTR/ACE2/SNCA/CAV1/GJA1/PRKCE	18
BP	GO:0015844	monoamine transport	8/655	79/18862	0.006053228	0.023885155	0.015708527	CXCL12/NOS1/FGF20/GDNF/OXT/VIP/AGTR2/SNCA	8
BP	GO:0030104	water homeostasis	8/655	79/18862	0.006053228	0.023885155	0.015708527	BPIFA1/CLDN4/AQP9/SCT/AVPR2/MET/ADCY8/CFTR	8
BP	GO:0002762	negative regulation of myeloid leukocyte differentiation	6/655	48/18862	0.006084616	0.023968453	0.01576331	TLR4/LTF/LILRB3/INHA/PIAS3/CEACAM1	6
BP	GO:0014009	glial cell proliferation	6/655	48/18862	0.006084616	0.023968453	0.01576331	LTA/IL6/IL33/IL34/LEPR/E2F1	6
BP	GO:0060541	respiratory system development	14/655	188/18862	0.006090175	0.023970106	0.015764397	MMP12/SFTPD/RBP4/FGF2/EDN2/FGF10/TNC/CCN2/BMPR2/FGFR2/FLT4/PGR/TGFBR2/GATA6	14
BP	GO:1901184	regulation of ERBB signaling pathway	9/655	96/18862	0.006148127	0.024177794	0.015900986	MMP9/AGT/EGF/HBEGF/TGFA/GPER1/CBLC/RHBDF2/CEACAM1	9
BP	GO:0002223	stimulatory C-type lectin receptor signaling pathway	10/655	114/18862	0.006358315	0.024962272	0.016416913	FCER1G/MUC5AC/MUC4/CARD11/ICAM2/PAK1/TYROBP/CLEC4E/CLEC6A/CLEC4D	10
BP	GO:0003231	cardiac ventricle development	10/655	114/18862	0.006358315	0.024962272	0.016416913	CCN1/SLIT2/ROBO2/NRG1/BMPR2/ENG/FGFR2/TGFBR2/TGFBR3/SMAD6	10
BP	GO:0010888	negative regulation of lipid storage	4/655	22/18862	0.006401471	0.025005413	0.016445286	IL6/ITGAV/PPARG/ABCG1	4
BP	GO:0043369	CD4-positive or CD8-positive, alpha-beta T cell lineage commitment	4/655	22/18862	0.006401471	0.025005413	0.016445286	IL6/IL12B/IL23A/IRF4	4
BP	GO:0045624	positive regulation of T-helper cell differentiation	4/655	22/18862	0.006401471	0.025005413	0.016445286	IL12B/TNFSF4/CCL19/IL23A	4
BP	GO:0072576	liver morphogenesis	4/655	22/18862	0.006401471	0.025005413	0.016445286	IL6/MDK/WNT3A/CEACAM1	4
BP	GO:1903589	positive regulation of blood vessel endothelial cell proliferation involved in sprouting angiogenesis	4/655	22/18862	0.006401471	0.025005413	0.016445286	HMOX1/AGTR1/APLNR/MIR23A	4
BP	GO:2000725	regulation of cardiac muscle cell differentiation	4/655	22/18862	0.006401471	0.025005413	0.016445286	BMP2/GREM1/MIR499A/WNT3A	4
BP	GO:0032677	regulation of interleukin-8 production	9/655	97/18862	0.006574356	0.025659243	0.01687529	IL6/TLR4/LBP/TLR8/F2RL1/ARRB1/IL17D/CD244/FCN1	9
BP	GO:0007160	cell-matrix adhesion	16/655	230/18862	0.00671347	0.026180289	0.017217965	MMP12/PLAU/MUC4/ITGAV/CCL28/CCL25/CCN2/GREM1/ACVRL1/ANGPTL3/TEK/ITGAL/CDKN2A/JAM3/CD36/SIGLEC1	16
BP	GO:0032330	regulation of chondrocyte differentiation	6/655	49/18862	0.006734822	0.026197839	0.017229508	CCN2/GREM1/MDK/PTHLH/ACVRL1/ZBTB16	6
BP	GO:0032692	negative regulation of interleukin-1 production	6/655	49/18862	0.006734822	0.026197839	0.017229508	CX3CR1/GAS6/MEFV/CARD16/CEACAM1/NLRP7	6
BP	GO:0072132	mesenchyme morphogenesis	6/655	49/18862	0.006734822	0.026197839	0.017229508	ROBO2/BMP2/ACVRL1/ENG/TGFBR2/WNT3A	6
BP	GO:0034367	protein-containing complex remodeling	5/655	35/18862	0.006811706	0.026430778	0.017382705	CETP/ALB/AGT/AGTR1/ABCG1	5
BP	GO:0090504	epiboly	5/655	35/18862	0.006811706	0.026430778	0.017382705	MMP12/CCN1/HBEGF/ACVRL1/CEACAM1	5
BP	GO:0097009	energy homeostasis	5/655	35/18862	0.006811706	0.026430778	0.017382705	EDN2/BMP8A/LEPR/NR4A3/CD36	5
BP	GO:0045824	negative regulation of innate immune response	7/655	65/18862	0.007175421	0.027795506	0.018280244	HLA-E/MMP12/A2M/PPARG/SAMHD1/CEACAM1/SERPING1	7
BP	GO:0044409	entry into host	12/655	153/18862	0.007184479	0.027795506	0.018280244	ITGAV/PTX3/CDH1/IFITM1/MET/FCN3/TRIM6/ACE2/GAS6/FCN1/CAV1/SIGLEC1	12
BP	GO:0110053	regulation of actin filament organization	18/655	273/18862	0.00722827	0.027795506	0.018280244	CXCL12/TMSB15A/NOX4/F2RL1/CCL26/CCL24/HCK/SEMA5A/SLIT2/CSF3/CCN2/GMFG/MET/PTGER4/S1PR1/PAK1/NCKAP1L/PRKCE	18
BP	GO:0002002	regulation of angiotensin levels in blood	3/655	12/18862	0.007252815	0.027795506	0.018280244	CTSG/CMA1/ACE2	3
BP	GO:0002003	angiotensin maturation	3/655	12/18862	0.007252815	0.027795506	0.018280244	CTSG/CMA1/ACE2	3
BP	GO:0002863	positive regulation of inflammatory response to antigenic stimulus	3/655	12/18862	0.007252815	0.027795506	0.018280244	HLA-E/LTA/BTK	3
BP	GO:0032908	regulation of transforming growth factor beta1 production	3/655	12/18862	0.007252815	0.027795506	0.018280244	FURIN/TYROBP/GATA6	3
BP	GO:0035630	bone mineralization involved in bone maturation	3/655	12/18862	0.007252815	0.027795506	0.018280244	LTF/BMP2/GREM1	3
BP	GO:0043380	regulation of memory T cell differentiation	3/655	12/18862	0.007252815	0.027795506	0.018280244	IL12B/TNFSF4/IL23A	3
BP	GO:0045989	positive regulation of striated muscle contraction	3/655	12/18862	0.007252815	0.027795506	0.018280244	CCN2/UCN/ACE2	3
BP	GO:0051549	positive regulation of keratinocyte migration	3/655	12/18862	0.007252815	0.027795506	0.018280244	MMP9/FGF10/HBEGF	3
BP	GO:0070278	extracellular matrix constituent secretion	3/655	12/18862	0.007252815	0.027795506	0.018280244	BMP2/CCN2/ENG	3
BP	GO:1900272	negative regulation of long-term synaptic potentiation	3/655	12/18862	0.007252815	0.027795506	0.018280244	AGER/CX3CR1/TYROBP	3
BP	GO:2000727	positive regulation of cardiac muscle cell differentiation	3/655	12/18862	0.007252815	0.027795506	0.018280244	GREM1/MIR499A/WNT3A	3
BP	GO:2001204	regulation of osteoclast development	3/655	12/18862	0.007252815	0.027795506	0.018280244	LTF/TNFSF11/TYROBP	3
BP	GO:0043254	regulation of protein-containing complex assembly	26/655	446/18862	0.007259775	0.027799335	0.018282762	HSPA5/IFNG/CXCL13/TMSB15A/TLR4/GFAP/CCL26/CCL24/HCK/SLIT2/CSF3/GMFG/NRG1/MET/OPRD1/PTGER4/PAK1/TRAF2/TRIM9/SNCA/JAM3/MEFV/SMAD6/CD36/NCKAP1L/PRKCE	26
BP	GO:0007623	circadian rhythm	15/655	212/18862	0.007328814	0.028017696	0.018426371	PTGDS/JUND/CLDN4/PPARG/PROK2/AGRP/ADRB1/LGR4/MTNR1A/NR2F6/TNFRSF11A/PRKCG/CDK4/PRKDC/EGR1	15
BP	GO:0008406	gonad development	15/655	212/18862	0.007328814	0.028017696	0.018426371	HSPA5/PTX3/ARRB1/SEMA3A/SLIT2/ROBO2/AMH/INHA/INHBB/LHB/RETN/VGF/PGR/GATA6/HMGB2	15
BP	GO:0002931	response to ischemia	6/655	50/18862	0.007433935	0.028349856	0.018644823	CX3CR1/MAP2K6/CAV1/CAMK2A/GJA1/EGR1	6
BP	GO:0032648	regulation of interferon-beta production	6/655	50/18862	0.007433935	0.028349856	0.018644823	TLR4/TLR8/IRF7/TRAIP/SIRPA/HMGB2	6
BP	GO:0045744	negative regulation of G protein-coupled receptor signaling pathway	6/655	50/18862	0.007433935	0.028349856	0.018644823	ARRB1/APLN/ADRB2/APLNR/MET/SNCA	6
BP	GO:0051384	response to glucocorticoid	11/655	135/18862	0.007470317	0.028465325	0.018720763	IL6/FOS/EDN1/SLIT2/OXT/TRH/UCN/AGTR2/SSTR2/DUSP1/PPARGC1B	11
BP	GO:0043279	response to alkaloid	9/655	99/18862	0.007494511	0.028534204	0.018766062	HSPA5/PPARG/OXT/HTR3A/PRKCG/ADCY8/CCNA2/CASP6/PRKCE	9
BP	GO:0002438	acute inflammatory response to antigenic stimulus	4/655	23/18862	0.007539778	0.028566633	0.01878739	HLA-E/BTK/IL20RB/IL31RA	4
BP	GO:0010738	regulation of protein kinase A signaling	4/655	23/18862	0.007539778	0.028566633	0.01878739	MIF/ADRB2/MC1R/LRRK2	4
BP	GO:0071157	negative regulation of cell cycle arrest	4/655	23/18862	0.007539778	0.028566633	0.01878739	MIF/FGF10/GPER1/CDK4	4
BP	GO:0071676	negative regulation of mononuclear cell migration	4/655	23/18862	0.007539778	0.028566633	0.01878739	CCL2/SLIT2/GREM1/DUSP1	4
BP	GO:1904385	cellular response to angiotensin	4/655	23/18862	0.007539778	0.028566633	0.01878739	AGTR1/AGTR2/CAV1/CAMK2A	4
BP	GO:1904754	positive regulation of vascular associated smooth muscle cell migration	4/655	23/18862	0.007539778	0.028566633	0.01878739	PDGFB/NR4A3/PAK1/MIR499A	4
BP	GO:0032715	negative regulation of interleukin-6 production	7/655	66/18862	0.007792806	0.029501338	0.019402117	TLR4/ARRB1/IL36RN/IL37/GAS6/SIRPA/NCKAP1L	7
BP	GO:0050804	modulation of chemical synaptic transmission	24/655	405/18862	0.007978652	0.030180399	0.019848714	AGER/CCL2/CDH1/NFATC4/EDN1/CX3CR1/BDNF/FGF14/NRG3/OXT/RETN/SCT/UCN/VGF/ADRB2/GPER1/TYROBP/PRKCG/ADCY8/WNT3A/LRRK2/ACHE/CAMK2A/PRKCE	24
BP	GO:0032092	positive regulation of protein binding	8/655	83/18862	0.008116972	0.030678733	0.020176453	MMP9/BDNF/BMP2/CSF3/WNT3A/LRRK2/CAV1/TRIB3	8
BP	GO:0052126	movement in host environment	13/655	175/18862	0.008203966	0.030982427	0.020376183	ITGAV/PTX3/CDH1/IFITM1/MET/FCN3/TRIM6/TRIM15/ACE2/GAS6/FCN1/CAV1/SIGLEC1	13
BP	GO:0034394	protein localization to cell surface	7/655	67/18862	0.008448517	0.031828662	0.020932726	FGF10/BDNF/EGF/ANGPT1/TYROBP/JAM3/FCN1	7
BP	GO:0072078	nephron tubule morphogenesis	7/655	67/18862	0.008448517	0.031828662	0.020932726	FGF2/AGT/BMP2/GDNF/GREM1/AGTR2/LGR4	7
BP	GO:1905953	negative regulation of lipid localization	7/655	67/18862	0.008448517	0.031828662	0.020932726	IL6/ITGAV/PPARG/EGF/TRH/AGTR2/ABCG1	7
BP	GO:0014812	muscle cell migration	9/655	101/18862	0.00850985	0.032033852	0.021067673	PLAU/NOX4/SEMA6D/SLIT2/MDK/PDGFB/NR4A3/PAK1/MIR499A	9
BP	GO:0050868	negative regulation of T cell activation	10/655	119/18862	0.008530604	0.032086077	0.021102019	SFTPD/ARG2/TNFSF4/MDK/IL20RB/IL2RA/TNFRSF21/CTLA4/JAK3/CEACAM1	10
BP	GO:0010737	protein kinase A signaling	5/655	37/18862	0.008642147	0.032479432	0.021360717	MIF/GAL/ADRB2/MC1R/LRRK2	5
BP	GO:0061351	neural precursor cell proliferation	11/655	138/18862	0.008755571	0.032821717	0.021585827	TAFA3/C5AR1/CX3CR1/ARTN/EGF/FGF13/MDK/FGFR2/TRIM71/WNT3A/LRRK2	11
BP	GO:0072006	nephron development	11/655	138/18862	0.008755571	0.032821717	0.021585827	FGF2/AGT/BMP2/GDNF/GREM1/PDGFB/AGTR2/ANGPT1/LGR4/TEK/EGR1	11
BP	GO:0002418	immune response to tumor cell	4/655	24/18862	0.008803595	0.032821717	0.021585827	IL12B/PRF1/HSPD1/CEACAM1	4
BP	GO:0003272	endocardial cushion formation	4/655	24/18862	0.008803595	0.032821717	0.021585827	ROBO2/BMP2/ENG/TGFBR2	4
BP	GO:0010804	negative regulation of tumor necrosis factor-mediated signaling pathway	4/655	24/18862	0.008803595	0.032821717	0.021585827	F2RL1/GAS6/TRAIP/CARD16	4
BP	GO:0014829	vascular associated smooth muscle contraction	4/655	24/18862	0.008803595	0.032821717	0.021585827	EDN1/EDN2/EDN3/EDNRB	4
BP	GO:0060396	growth hormone receptor signaling pathway	4/655	24/18862	0.008803595	0.032821717	0.021585827	GDF15/GHR/JAK3/SOCS2	4
BP	GO:1905523	positive regulation of macrophage migration	4/655	24/18862	0.008803595	0.032821717	0.021585827	C5AR1/CX3CR1/IL34/MDK	4
BP	GO:1905564	positive regulation of vascular endothelial cell proliferation	4/655	24/18862	0.008803595	0.032821717	0.021585827	FGF2/APLN/MDK/MIR499A	4
BP	GO:2001026	regulation of endothelial cell chemotaxis	4/655	24/18862	0.008803595	0.032821717	0.021585827	CXCL13/FGF2/SEMA5A/MET	4
BP	GO:0050708	regulation of protein secretion	18/655	279/18862	0.008949884	0.033340463	0.02192699	IFNG/IL6/TLR4/RBP4/IL12B/F2RL1/SAA1/BMP8A/INHBB/TRH/GPER1/ADCY8/CFTR/RHBDF2/ABCG1/ACHE/GJA1/PRKCE	18
BP	GO:0002886	regulation of myeloid leukocyte mediated immunity	6/655	52/18862	0.008986756	0.033392439	0.021961173	HLA-E/F2RL1/HMOX1/FGR/BTK/TYROBP	6
BP	GO:0032608	interferon-beta production	6/655	52/18862	0.008986756	0.033392439	0.021961173	TLR4/TLR8/IRF7/TRAIP/SIRPA/HMGB2	6
BP	GO:0051155	positive regulation of striated muscle cell differentiation	6/655	52/18862	0.008986756	0.033392439	0.021961173	HAMP/EDN1/GREM1/NRG1/MIR499A/WNT3A	6
BP	GO:0045137	development of primary sexual characteristics	15/655	217/18862	0.008992475	0.033392439	0.021961173	HSPA5/PTX3/ARRB1/SEMA3A/SLIT2/ROBO2/AMH/INHA/INHBB/LHB/RETN/VGF/PGR/GATA6/HMGB2	15
BP	GO:0006026	aminoglycan catabolic process	7/655	68/18862	0.009143893	0.033584046	0.022087188	PGLYRP1/PGLYRP3/PGLYRP4/FGF2/STAB2/OGN/DCN	7
BP	GO:0043507	positive regulation of JUN kinase activity	7/655	68/18862	0.009143893	0.033584046	0.022087188	TNFSF11/AGER/CCL19/EDN1/TNFRSF11A/PAK1/TRAF2	7
BP	GO:0045685	regulation of glial cell differentiation	7/655	68/18862	0.009143893	0.033584046	0.022087188	IL6/PPARG/BMP2/CLCF1/IL34/MDK/TNFRSF21	7
BP	GO:0051937	catecholamine transport	7/655	68/18862	0.009143893	0.033584046	0.022087188	CXCL12/FGF20/GDNF/OXT/VIP/AGTR2/SNCA	7
BP	GO:0002430	complement receptor mediated signaling pathway	3/655	13/18862	0.009188088	0.033584046	0.022087188	C5AR1/FPR1/FPR2	3
BP	GO:0002921	negative regulation of humoral immune response	3/655	13/18862	0.009188088	0.033584046	0.022087188	A2M/C4BPB/SERPING1	3
BP	GO:0032274	gonadotropin secretion	3/655	13/18862	0.009188088	0.033584046	0.022087188	INHA/INHBB/GJA1	3
BP	GO:0032905	transforming growth factor beta1 production	3/655	13/18862	0.009188088	0.033584046	0.022087188	FURIN/TYROBP/GATA6	3
BP	GO:0043379	memory T cell differentiation	3/655	13/18862	0.009188088	0.033584046	0.022087188	IL12B/TNFSF4/IL23A	3
BP	GO:0045472	response to ether	3/655	13/18862	0.009188088	0.033584046	0.022087188	NFATC4/OXT/CDK4	3
BP	GO:0045741	positive regulation of epidermal growth factor-activated receptor activity	3/655	13/18862	0.009188088	0.033584046	0.022087188	EGF/HBEGF/TGFA	3
BP	GO:0050872	white fat cell differentiation	3/655	13/18862	0.009188088	0.033584046	0.022087188	FABP4/PPARG/FGF10	3
BP	GO:0055057	neuroblast division	3/655	13/18862	0.009188088	0.033584046	0.022087188	FGF13/FGFR2/WNT3A	3
BP	GO:0060347	heart trabecula formation	3/655	13/18862	0.009188088	0.033584046	0.022087188	RBP4/TEK/TGFBR3	3
BP	GO:0060841	venous blood vessel development	3/655	13/18862	0.009188088	0.033584046	0.022087188	ACVRL1/BMPR2/ENG	3
BP	GO:0071285	cellular response to lithium ion	3/655	13/18862	0.009188088	0.033584046	0.022087188	FABP4/CDH1/NFATC4	3
BP	GO:0071635	negative regulation of transforming growth factor beta production	3/655	13/18862	0.009188088	0.033584046	0.022087188	FURIN/TYROBP/GATA6	3
BP	GO:1902285	semaphorin-plexin signaling pathway involved in neuron projection guidance	3/655	13/18862	0.009188088	0.033584046	0.022087188	SEMA3A/PLXNA3/PLXNB3	3
BP	GO:1902947	regulation of tau-protein kinase activity	3/655	13/18862	0.009188088	0.033584046	0.022087188	IFNG/C5AR1/EGR1	3
BP	GO:1904995	negative regulation of leukocyte adhesion to vascular endothelial cell	3/655	13/18862	0.009188088	0.033584046	0.022087188	CXCL12/CCL28/CCL25	3
BP	GO:0010810	regulation of cell-substrate adhesion	15/655	218/18862	0.009358558	0.034180356	0.022479362	MMP12/PLAU/CCL28/CCL25/RAC3/CCN1/GREM1/MDK/PDGFB/ACVRL1/TEK/OLFM4/CDKN2A/CD36/PRKCE	15
BP	GO:0009306	protein secretion	22/655	367/18862	0.009513337	0.034718468	0.022833262	IFNG/IL6/TLR4/RBP4/IL12B/F2RL1/SAA1/BMP8A/GAL/INHBB/SCG2/TRH/VGF/VIP/GPER1/ADCY8/CFTR/RHBDF2/ABCG1/ACHE/GJA1/PRKCE	22
BP	GO:0010811	positive regulation of cell-substrate adhesion	10/655	121/18862	0.009543511	0.034774169	0.022869894	CCL28/CCL25/RAC3/CCN1/MDK/PDGFB/TEK/OLFM4/CD36/PRKCE	10
BP	GO:0034101	erythrocyte homeostasis	10/655	121/18862	0.009543511	0.034774169	0.022869894	ISG15/HMOX1/INHA/TGFBR3/PRKDC/JAK3/HMGB2/SPI1/ETS1/NCKAP1L	10
BP	GO:0032637	interleukin-8 production	9/655	103/18862	0.009626322	0.035032578	0.023039842	IL6/TLR4/LBP/TLR8/F2RL1/ARRB1/IL17D/CD244/FCN1	9
BP	GO:2000241	regulation of reproductive process	12/655	159/18862	0.009629452	0.035032578	0.023039842	PAEP/NOX5/SEMA3A/EDNRB/AMH/INHBB/NPPC/OXT/RETN/VIP/DUSP1/GJA1	12
BP	GO:0097242	amyloid-beta clearance	5/655	38/18862	0.009673789	0.035166446	0.023127883	IFNG/MSR1/MARCO/C5AR1/CD36	5
BP	GO:0045861	negative regulation of proteolysis	21/655	346/18862	0.009763052	0.035463298	0.023323113	SLPI/WFDC2/UMODL1/MMP9/ANOS1/A2M/LTF/PI15/CST4/FURIN/AGT/CRIM1/PRKCG/LRRK2/PROS1/GAS6/SNCA/CARD16/CD27/NLRP7/SERPING1	21
BP	GO:0035592	establishment of protein localization to extracellular region	22/655	368/18862	0.009799929	0.035569546	0.02339299	IFNG/IL6/TLR4/RBP4/IL12B/F2RL1/SAA1/BMP8A/GAL/INHBB/SCG2/TRH/VGF/VIP/GPER1/ADCY8/CFTR/RHBDF2/ABCG1/ACHE/GJA1/PRKCE	22
BP	GO:0007369	gastrulation	13/655	179/18862	0.009819735	0.035613719	0.023422041	MMP9/ITGAV/APLN/APLNR/BMPR2/FGFR2/NR4A3/TGFBR2/TRIM15/DUSP1/WNT3A/GATA6/GJA1	13
BP	GO:0001541	ovarian follicle development	6/655	53/18862	0.009844344	0.035647531	0.023444277	PTX3/ARRB1/AMH/INHA/INHBB/VGF	6
BP	GO:0010332	response to gamma radiation	6/655	53/18862	0.009844344	0.035647531	0.023444277	HSPA5/CXCL10/NOX4/CCL7/PRKDC/EGR1	6
BP	GO:0072088	nephron epithelium morphogenesis	7/655	69/18862	0.009880268	0.035749859	0.023511576	FGF2/AGT/BMP2/GDNF/GREM1/AGTR2/LGR4	7
BP	GO:0019218	regulation of steroid metabolic process	10/655	122/18862	0.010083173	0.036455749	0.023975818	IFNG/AGT/BMP2/CGA/FGF19/GAL/AGTR1/FGFR4/ABCG1/EGR1	10
BP	GO:0001562	response to protozoan	4/655	25/18862	0.010198044	0.036586485	0.024061799	PF4/IL12B/SLC11A1/IRF4	4
BP	GO:0031664	regulation of lipopolysaccharide-mediated signaling pathway	4/655	25/18862	0.010198044	0.036586485	0.024061799	LTF/CD36/LY86/CARD16	4
BP	GO:0033622	integrin activation	4/655	25/18862	0.010198044	0.036586485	0.024061799	CXCL12/CXCL13/PTGER4/JAM3	4
BP	GO:0035902	response to immobilization stress	4/655	25/18862	0.010198044	0.036586485	0.024061799	PPARG/FOS/GAL/REG1A	4
BP	GO:0042730	fibrinolysis	4/655	25/18862	0.010198044	0.036586485	0.024061799	PLAU/PROS1/F11/SERPING1	4
BP	GO:0042832	defense response to protozoan	4/655	25/18862	0.010198044	0.036586485	0.024061799	PF4/IL12B/SLC11A1/IRF4	4
BP	GO:0051873	killing by host of symbiont cells	4/655	25/18862	0.010198044	0.036586485	0.024061799	CAMP/PF4/CTSG/F2RL1	4
BP	GO:0071378	cellular response to growth hormone stimulus	4/655	25/18862	0.010198044	0.036586485	0.024061799	GDF15/GHR/JAK3/SOCS2	4
BP	GO:0072012	glomerulus vasculature development	4/655	25/18862	0.010198044	0.036586485	0.024061799	PDGFB/ANGPT1/TEK/EGR1	4
BP	GO:0072202	cell differentiation involved in metanephros development	4/655	25/18862	0.010198044	0.036586485	0.024061799	GDNF/GREM1/PDGFB/LGR4	4
BP	GO:0062013	positive regulation of small molecule metabolic process	11/655	141/18862	0.010205621	0.036586485	0.024061799	IFNG/NOS1/PPARG/GPER1/NR4A3/PTH1R/CD244/SNCA/PMAIP1/ABCG1/PRKCE	11
BP	GO:0019058	viral life cycle	21/655	348/18862	0.010375879	0.037168278	0.024444426	SLPI/LTF/ISG15/ITGAV/FURIN/APOBEC3A/PTX3/OAS1/CCL2/IFITM1/NR5A2/FCN3/OAS3/TRIM6/TRIM15/ACE2/GAS6/APOBEC3B/FCN1/CAV1/SIGLEC1	21
BP	GO:0055067	monovalent inorganic cation homeostasis	12/655	161/18862	0.010573909	0.03784859	0.024891846	NOX1/SLC11A1/EDN1/EDNRB/AGT/OXT/AGTR1/AGTR2/NPR1/CFTR/LRRK2/C7	12
BP	GO:0007498	mesoderm development	10/655	123/18862	0.010645762	0.03807656	0.025041775	HCK/BTK/AMH/BMPR2/FGFR2/TIE1/TRIM15/WNT3A/GJA1/BMX	10
BP	GO:0010676	positive regulation of cellular carbohydrate metabolic process	6/655	54/18862	0.01075859	0.038375669	0.02523849	GPER1/PTH1R/CD244/SNCA/PMAIP1/PRKCE	6
BP	GO:0046622	positive regulation of organ growth	6/655	54/18862	0.01075859	0.038375669	0.02523849	HAMP/FGF2/EDN1/FGFR2/TGFBR3/GATA6	6
BP	GO:0002701	negative regulation of production of molecular mediator of immune response	5/655	39/18862	0.010786986	0.038375669	0.02523849	HMOX1/IL33/ANGPT1/PRKDC/JAK3	5
BP	GO:0044058	regulation of digestive system process	5/655	39/18862	0.010786986	0.038375669	0.02523849	HAMP/FGF10/OXT/SCT/UCN	5
BP	GO:0072210	metanephric nephron development	5/655	39/18862	0.010786986	0.038375669	0.02523849	GDNF/GREM1/PDGFB/LGR4/EGR1	5
BP	GO:1905521	regulation of macrophage migration	5/655	39/18862	0.010786986	0.038375669	0.02523849	MIF/C5AR1/CX3CR1/IL34/MDK	5
BP	GO:2001222	regulation of neuron migration	5/655	39/18862	0.010786986	0.038375669	0.02523849	SEMA3A/SEMA6A/MDK/NRG3/CAMK2A	5
BP	GO:0007179	transforming growth factor beta receptor signaling pathway	14/655	202/18862	0.011128641	0.039560961	0.026018019	HSPA5/GDF15/FURIN/FOS/GDF10/LEFTY2/LTBP4/ACVRL1/ENG/IL17RD/TGFBR2/TGFBR3/SMAD6/CAV1	14
BP	GO:0002864	regulation of acute inflammatory response to antigenic stimulus	3/655	14/18862	0.011396115	0.040266273	0.026481881	HLA-E/BTK/IL20RB	3
BP	GO:0010872	regulation of cholesterol esterification	3/655	14/18862	0.011396115	0.040266273	0.026481881	AGT/AGTR1/ABCG1	3
BP	GO:0010935	regulation of macrophage cytokine production	3/655	14/18862	0.011396115	0.040266273	0.026481881	TLR4/SEMA7A/CD36	3
BP	GO:0032966	negative regulation of collagen biosynthetic process	3/655	14/18862	0.011396115	0.040266273	0.026481881	IL6/PPARG/NPPC	3
BP	GO:0035437	maintenance of protein localization in endoplasmic reticulum	3/655	14/18862	0.011396115	0.040266273	0.026481881	HSPA5/PDIA2/GJA1	3
BP	GO:0036295	cellular response to increased oxygen levels	3/655	14/18862	0.011396115	0.040266273	0.026481881	NOX1/PPARG/CAV1	3
BP	GO:0051547	regulation of keratinocyte migration	3/655	14/18862	0.011396115	0.040266273	0.026481881	MMP9/FGF10/HBEGF	3
BP	GO:0090715	immunological memory formation process	3/655	14/18862	0.011396115	0.040266273	0.026481881	IL12B/TNFSF4/IL23A	3
BP	GO:0032024	positive regulation of insulin secretion	7/655	71/18862	0.011481294	0.040414155	0.026579139	RBP4/TRH/GPER1/ADCY8/CFTR/GJA1/PRKCE	7
BP	GO:0032720	negative regulation of tumor necrosis factor production	7/655	71/18862	0.011481294	0.040414155	0.026579139	TLR4/LBP/ARG2/IL37/MC1R/GAS6/SIRPA	7
BP	GO:0061333	renal tubule morphogenesis	7/655	71/18862	0.011481294	0.040414155	0.026579139	FGF2/AGT/BMP2/GDNF/GREM1/AGTR2/LGR4	7
BP	GO:0072028	nephron morphogenesis	7/655	71/18862	0.011481294	0.040414155	0.026579139	FGF2/AGT/BMP2/GDNF/GREM1/AGTR2/LGR4	7
BP	GO:0098586	cellular response to virus	7/655	71/18862	0.011481294	0.040414155	0.026579139	MMP12/IL6/IKBKE/IRF7/CCL19/TRIM6/TRIM15	7
BP	GO:0007229	integrin-mediated signaling pathway	9/655	106/18862	0.011503723	0.040432076	0.026590925	ISG15/ITGAV/FGR/HCK/SEMA7A/CCN2/ANGPTL3/ITGAL/CEACAM1	9
BP	GO:0048259	regulation of receptor-mediated endocytosis	9/655	106/18862	0.011503723	0.040432076	0.026590925	ITGAV/ARRB1/CCL19/APLN/EGF/GREM1/ANGPT1/WNT3A/SELE	9
BP	GO:0046890	regulation of lipid biosynthetic process	14/655	203/18862	0.011585643	0.040658719	0.026739981	IFNG/FABP5/CCN1/BMP2/CGA/FGF19/PDGFB/FGFR4/GPER1/CDK4/ABCG1/TRIB3/EGR1/CEACAM1	14
BP	GO:1902905	positive regulation of supramolecular fiber organization	14/655	203/18862	0.011585643	0.040658719	0.026739981	NOX4/F2RL1/CCL26/CCL24/HCK/EDN1/SEMA5A/CSF3/CCN2/GMFG/MET/PAK1/NCKAP1L/PRKCE	14
BP	GO:0001945	lymph vessel development	4/655	26/18862	0.011727881	0.040801688	0.026834007	ACVRL1/BMPR2/FLT4/TIE1	4
BP	GO:0010460	positive regulation of heart rate	4/655	26/18862	0.011727881	0.040801688	0.026834007	EDN1/EDN2/EDN3/ADRB1	4
BP	GO:0021772	olfactory bulb development	4/655	26/18862	0.011727881	0.040801688	0.026834007	SEMA3A/SLIT2/ROBO2/LRRK2	4
BP	GO:0042104	positive regulation of activated T cell proliferation	4/655	26/18862	0.011727881	0.040801688	0.026834007	IL12B/AGER/IL23A/IL2RA	4
BP	GO:0048520	positive regulation of behavior	4/655	26/18862	0.011727881	0.040801688	0.026834007	AGRP/UCN/NR4A3/GJA1	4
BP	GO:0060142	regulation of syncytium formation by plasma membrane fusion	4/655	26/18862	0.011727881	0.040801688	0.026834007	CXCL10/CXCL9/GDF15/TYROBP	4
BP	GO:0061437	renal system vasculature development	4/655	26/18862	0.011727881	0.040801688	0.026834007	PDGFB/ANGPT1/TEK/EGR1	4
BP	GO:0061440	kidney vasculature development	4/655	26/18862	0.011727881	0.040801688	0.026834007	PDGFB/ANGPT1/TEK/EGR1	4
BP	GO:0098868	bone growth	4/655	26/18862	0.011727881	0.040801688	0.026834007	NPPC/FGFR2/LEPR/TGFBR2	4
BP	GO:1900746	regulation of vascular endothelial growth factor signaling pathway	4/655	26/18862	0.011727881	0.040801688	0.026834007	IL12B/SEMA6A/DCN/XDH	4
BP	GO:0001912	positive regulation of leukocyte mediated cytotoxicity	6/655	55/18862	0.01173136	0.040801688	0.026834007	CD1A/HLA-E/IL12B/F2RL1/IL23A/TYROBP	6
BP	GO:1903428	positive regulation of reactive oxygen species biosynthetic process	6/655	55/18862	0.01173136	0.040801688	0.026834007	IFNG/TLR4/PTX3/EDN1/AGTR2/CD36	6
BP	GO:0150077	regulation of neuroinflammatory response	5/655	40/18862	0.011984571	0.041651296	0.027392768	IL6/MMP9/TAFA3/IL33/LRRK2	5
BP	GO:0071692	protein localization to extracellular region	22/655	375/18862	0.0120071	0.041698522	0.027423827	IFNG/IL6/TLR4/RBP4/IL12B/F2RL1/SAA1/BMP8A/GAL/INHBB/SCG2/TRH/VGF/VIP/GPER1/ADCY8/CFTR/RHBDF2/ABCG1/ACHE/GJA1/PRKCE	22
BP	GO:0051052	regulation of DNA metabolic process	21/655	353/18862	0.012044011	0.041795586	0.027487663	IL6/FGF2/IL7R/TNFSF4/PPARG/FGF10/CLCF1/GREM1/NPPC/PDGFB/TNFSF13/ACVRL1/BMPR2/FGFR4/PRKCG/PRKCQ/PRKDC/DUSP1/GJA1/SPI1/OTUB2	21
BP	GO:0019935	cyclic-nucleotide-mediated signaling	8/655	89/18862	0.012146004	0.042086895	0.027679248	EDNRB/GAL/NPPC/SCT/UCN/APLNR/NPR1/CD36	8
BP	GO:0051149	positive regulation of muscle cell differentiation	8/655	89/18862	0.012146004	0.042086895	0.027679248	HAMP/EDN1/GREM1/NRG1/ENG/GPER1/MIR499A/WNT3A	8
BP	GO:1903036	positive regulation of response to wounding	7/655	72/18862	0.012348556	0.042756991	0.028119949	DUOX1/CLDN4/HBEGF/INSL3/MDK/CD36/PRKCE	7
BP	GO:1903169	regulation of calcium ion transmembrane transport	11/655	145/18862	0.012417816	0.042964907	0.02825669	CXCL10/CXCL9/AHNAK/NOS1/CD19/FGF14/APLNR/GPER1/SNCA/F2RL3/PRKCE	11
BP	GO:0007584	response to nutrient	12/655	165/18862	0.01267623	0.043826491	0.028823326	LTA/HAMP/CXCL10/CYBB/CCL28/HMOX1/PPARG/TNC/CAT/SPP1/TGFBR2/GAS6	12
BP	GO:0021872	forebrain generation of neurons	6/655	56/18862	0.012764481	0.044066278	0.028981027	SEMA3A/SLIT2/PLXNA3/ROBO2/FGFR2/WNT3A	6
BP	GO:0060135	maternal process involved in female pregnancy	6/655	56/18862	0.012764481	0.044066278	0.028981027	AGRP/SPP1/BMPR2/PGR/MMP7/GJA1	6
BP	GO:0071456	cellular response to hypoxia	14/655	206/18862	0.013044801	0.045000704	0.02959557	CYBB/HMOX1/EDN1/ANGPT4/OPRD1/PDK1/IRAK1/CCNA2/E2F1/GATA6/PMAIP1/CARD16/EGR1/PRKCE	14
BP	GO:0048469	cell maturation	12/655	166/18862	0.013248629	0.045640021	0.030016029	PAEP/CCL19/PPARG/BTK/RAC3/EDNRB/NPPC/PGR/PTH1R/CFTR/LRRK2/C1QA	12
BP	GO:0060193	positive regulation of lipase activity	7/655	73/18862	0.013262033	0.045640021	0.030016029	FGF2/CCN1/C5AR1/BDNF/AGTR1/FGFR2/SELE	7
BP	GO:0046596	regulation of viral entry into host cell	5/655	41/18862	0.013269269	0.045640021	0.030016029	PTX3/IFITM1/FCN3/TRIM6/FCN1	5
BP	GO:0050691	regulation of defense response to virus by host	5/655	41/18862	0.013269269	0.045640021	0.030016029	MMP12/IL12B/IL23A/AIM2/TRIM6	5
BP	GO:0003401	axis elongation	4/655	27/18862	0.013397492	0.04584439	0.030150436	FGF10/TNC/FGFR2/WNT3A	4
BP	GO:0010758	regulation of macrophage chemotaxis	4/655	27/18862	0.013397492	0.04584439	0.030150436	MIF/C5AR1/IL34/MDK	4
BP	GO:0010818	T cell chemotaxis	4/655	27/18862	0.013397492	0.04584439	0.030150436	CXCL10/CXCL13/S100A7/CCL26	4
BP	GO:0032967	positive regulation of collagen biosynthetic process	4/655	27/18862	0.013397492	0.04584439	0.030150436	VIM/CCN2/UCN/ENG	4
BP	GO:0034123	positive regulation of toll-like receptor signaling pathway	4/655	27/18862	0.013397492	0.04584439	0.030150436	LBP/LTF/F2RL1/CAV1	4
BP	GO:0045671	negative regulation of osteoclast differentiation	4/655	27/18862	0.013397492	0.04584439	0.030150436	TLR4/LTF/LILRB3/PIAS3	4
BP	GO:0051883	killing of cells in other organism involved in symbiotic interaction	4/655	27/18862	0.013397492	0.04584439	0.030150436	CAMP/PF4/CTSG/F2RL1	4
BP	GO:0030301	cholesterol transport	9/655	109/18862	0.013642252	0.046647699	0.030678748	CETP/FURIN/MSR1/EGF/CFTR/ABCG1/CD36/CAV1/YJEFN3	9
BP	GO:0055008	cardiac muscle tissue morphogenesis	6/655	57/18862	0.01385974	0.047057031	0.030947953	BMP2/NRG1/ENG/FGFR2/S1PR1/TGFBR3	6
BP	GO:0010713	negative regulation of collagen metabolic process	3/655	15/18862	0.013883035	0.047057031	0.030947953	IL6/PPARG/NPPC	3
BP	GO:0010838	positive regulation of keratinocyte proliferation	3/655	15/18862	0.013883035	0.047057031	0.030947953	TLR4/FGF10/MDK	3
BP	GO:0010934	macrophage cytokine production	3/655	15/18862	0.013883035	0.047057031	0.030947953	TLR4/SEMA7A/CD36	3
BP	GO:0045579	positive regulation of B cell differentiation	3/655	15/18862	0.013883035	0.047057031	0.030947953	BTK/CD27/NCKAP1L	3
BP	GO:0048532	anatomical structure arrangement	3/655	15/18862	0.013883035	0.047057031	0.030947953	HSPA5/SEMA3A/PLXNA3	3
BP	GO:0055091	phospholipid homeostasis	3/655	15/18862	0.013883035	0.047057031	0.030947953	CETP/ANGPTL3/ABCG1	3
BP	GO:0072224	metanephric glomerulus development	3/655	15/18862	0.013883035	0.047057031	0.030947953	PDGFB/LGR4/EGR1	3
BP	GO:1900225	regulation of NLRP3 inflammasome complex assembly	3/655	15/18862	0.013883035	0.047057031	0.030947953	TLR4/MEFV/CD36	3
BP	GO:2000345	regulation of hepatocyte proliferation	3/655	15/18862	0.013883035	0.047057031	0.030947953	MDK/WNT3A/CEACAM1	3
BP	GO:2001028	positive regulation of endothelial cell chemotaxis	3/655	15/18862	0.013883035	0.047057031	0.030947953	FGF2/SEMA5A/MET	3
BP	GO:2001224	positive regulation of neuron migration	3/655	15/18862	0.013883035	0.047057031	0.030947953	SEMA3A/SEMA6A/MDK	3
BP	GO:0042593	glucose homeostasis	15/655	229/18862	0.014213085	0.04814076	0.031660688	IL6/RBP4/FABP5/OAS1/AGER/PPARG/CMA1/VGF/FGFR4/GPER1/LEPR/ADCY8/CFTR/GAS6/PRKCE	15
BP	GO:0051702	biological process involved in interaction with symbiont	8/655	92/18862	0.014637297	0.049527309	0.032572578	CAMP/PF4/SFTPD/LTF/CTSG/F2RL1/PTX3/HSPD1	8
BP	GO:0045687	positive regulation of glial cell differentiation	5/655	42/18862	0.014643688	0.049527309	0.032572578	PPARG/BMP2/CLCF1/IL34/MDK	5
BP	GO:0033500	carbohydrate homeostasis	15/655	230/18862	0.014736314	0.049804468	0.032754857	IL6/RBP4/FABP5/OAS1/AGER/PPARG/CMA1/VGF/FGFR4/GPER1/LEPR/ADCY8/CFTR/GAS6/PRKCE	15
BP	GO:1901343	negative regulation of vasculature development	11/655	149/18862	0.01497706	0.050581469	0.033265866	CXCL10/PF4/PPARG/SEMA6A/ANGPTL7/ANGPT4/NPR1/TEK/TIE1/DCN/YJEFN3	11
BP	GO:0010575	positive regulation of vascular endothelial growth factor production	4/655	28/18862	0.015210884	0.051259125	0.03371154	IL6/NOX1/C5AR1/FLT4	4
BP	GO:0010714	positive regulation of collagen metabolic process	4/655	28/18862	0.015210884	0.051259125	0.03371154	VIM/CCN2/UCN/ENG	4
BP	GO:1902547	regulation of cellular response to vascular endothelial growth factor stimulus	4/655	28/18862	0.015210884	0.051259125	0.03371154	IL12B/SEMA6A/DCN/XDH	4
BP	GO:0001937	negative regulation of endothelial cell proliferation	7/655	75/18862	0.015232665	0.051259125	0.03371154	IL12B/CCL2/PPARG/SCG2/CAV1/GJA1/XDH	7
BP	GO:0002200	somatic diversification of immune receptors	7/655	75/18862	0.015232665	0.051259125	0.03371154	TNFSF4/CLCF1/TNFSF13/SAMHD1/PRKDC/HSPD1/HMGB2	7
BP	GO:0014013	regulation of gliogenesis	8/655	93/18862	0.015544705	0.052271453	0.034377316	LTA/IL6/PPARG/BMP2/CLCF1/IL34/MDK/E2F1	8
BP	GO:0043535	regulation of blood vessel endothelial cell migration	11/655	150/18862	0.01567473	0.052670707	0.034639894	FGF2/HMOX1/PPARG/PDGFB/ACVRL1/AGTR2/ANGPT1/ANGPT4/MIR23A/MIR499A/ETS1	11
BP	GO:0021782	glial cell development	9/655	112/18862	0.016061852	0.053932669	0.035469847	IFNG/IL6/TLR4/VIM/AGER/C5AR1/FPR2/MDK/C1QA	9
BP	GO:0045840	positive regulation of mitotic nuclear division	5/655	43/18862	0.016110316	0.053978818	0.035500198	EDN1/EDN3/EGF/PDGFB/TGFA	5
BP	GO:1900744	regulation of p38MAPK cascade	5/655	43/18862	0.016110316	0.053978818	0.035500198	AGER/BMP2/DUSP1/SPI1/XDH	5
BP	GO:2000404	regulation of T cell migration	5/655	43/18862	0.016110316	0.053978818	0.035500198	CXCL10/CXCL12/CXCL13/S100A7/CCL20	5
BP	GO:0043271	negative regulation of ion transport	19/655	319/18862	0.016195951	0.054226789	0.03566328	HAMP/MMP9/FABP5/ITGAV/IL12B/NOS1/BMP8A/EGF/INHBB/TRH/VIP/AGTR2/ANGPT1/RHBDF2/LRRK2/SNCA/CD36/CAV1/PRKCE	19
BP	GO:0032663	regulation of interleukin-2 production	6/655	59/18862	0.016243589	0.054269412	0.035691312	SFTPD/CARD11/IL20RB/PRKCQ/IRF4/TRAF2	6
BP	GO:0051055	negative regulation of lipid biosynthetic process	6/655	59/18862	0.016243589	0.054269412	0.035691312	BMP2/FGF19/PDGFB/GPER1/TRIB3/CEACAM1	6
BP	GO:0090303	positive regulation of wound healing	6/655	59/18862	0.016243589	0.054269412	0.035691312	DUOX1/CLDN4/HBEGF/INSL3/CD36/PRKCE	6
BP	GO:0051302	regulation of cell division	12/655	171/18862	0.016411811	0.054792187	0.036035125	PPBP/FGF2/CAT/FGF5/VEGFD/MDK/PDGFB/PGF/TGFA/FGFR2/PLK1/PRKCE	12
BP	GO:0002693	positive regulation of cellular extravasation	3/655	16/18862	0.016653289	0.055164019	0.036279668	AGER/MDK/JAM3	3
BP	GO:0002830	positive regulation of type 2 immune response	3/655	16/18862	0.016653289	0.055164019	0.036279668	IL6/TNFSF4/IL33	3
BP	GO:0010819	regulation of T cell chemotaxis	3/655	16/18862	0.016653289	0.055164019	0.036279668	CXCL10/CXCL13/S100A7	3
BP	GO:0036035	osteoclast development	3/655	16/18862	0.016653289	0.055164019	0.036279668	LTF/TNFSF11/TYROBP	3
BP	GO:0044764	multi-organism cellular process	3/655	16/18862	0.016653289	0.055164019	0.036279668	GAS6/CAV1/SIGLEC1	3
BP	GO:0048012	hepatocyte growth factor receptor signaling pathway	3/655	16/18862	0.016653289	0.055164019	0.036279668	MET/PAK1/MST1R	3
BP	GO:0048486	parasympathetic nervous system development	3/655	16/18862	0.016653289	0.055164019	0.036279668	SEMA3A/PLXNA3/GDNF	3
BP	GO:0048521	negative regulation of behavior	3/655	16/18862	0.016653289	0.055164019	0.036279668	RETN/TRH/UCN	3
BP	GO:0051580	regulation of neurotransmitter uptake	3/655	16/18862	0.016653289	0.055164019	0.036279668	NOS1/GDNF/SNCA	3
BP	GO:0051709	regulation of killing of cells of other organism	3/655	16/18862	0.016653289	0.055164019	0.036279668	IFNG/F2RL1/PRF1	3
BP	GO:0090594	inflammatory response to wounding	3/655	16/18862	0.016653289	0.055164019	0.036279668	HMOX1/AGER/MDK	3
BP	GO:0001916	positive regulation of T cell mediated cytotoxicity	4/655	29/18862	0.017171681	0.056720058	0.037303026	CD1A/HLA-E/IL12B/IL23A	4
BP	GO:0003209	cardiac atrium morphogenesis	4/655	29/18862	0.017171681	0.056720058	0.037303026	CCN1/BMP2/BMPR2/ENG	4
BP	GO:0072539	T-helper 17 cell differentiation	4/655	29/18862	0.017171681	0.056720058	0.037303026	IL6/IL12B/IL23A/IRF4	4
BP	GO:1900745	positive regulation of p38MAPK cascade	4/655	29/18862	0.017171681	0.056720058	0.037303026	AGER/BMP2/SPI1/XDH	4
BP	GO:0032868	response to insulin	17/655	278/18862	0.017607485	0.058118407	0.038222677	SOCS3/PPARG/AGRP/CAT/GAL/INHBB/KL/RETN/VGF/PAK1/CDK4/PRKCQ/PRKDC/TRIB3/EGR1/CEACAM1/GAB1	17
BP	GO:0036294	cellular response to decreased oxygen levels	14/655	214/18862	0.017634674	0.058166985	0.038254626	CYBB/HMOX1/EDN1/ANGPT4/OPRD1/PDK1/IRAK1/CCNA2/E2F1/GATA6/PMAIP1/CARD16/EGR1/PRKCE	14
BP	GO:0046427	positive regulation of receptor signaling pathway via JAK-STAT	5/655	44/18862	0.017671516	0.058247315	0.038307456	IL6/IL12B/AGT/IL23A/GHR	5
BP	GO:0010633	negative regulation of epithelial cell migration	9/655	114/18862	0.017840749	0.058763596	0.038646998	CXCL13/FGF2/PPARG/SEMA3A/SLIT2/ACVRL1/AGTR2/ANGPT4/DCN	9
BP	GO:0071897	DNA biosynthetic process	13/655	194/18862	0.018181414	0.059843414	0.039357161	ISG15/FGF2/PPARG/CCN2/GREM1/NPPC/PDGFB/ACVRL1/BMPR2/FGFR4/PRKCQ/DUSP1/GJA1	13
BP	GO:0003300	cardiac muscle hypertrophy	8/655	96/18862	0.018510747	0.060775617	0.039970242	HAMP/EDN1/AGT/AGTR2/NR4A3/PAK1/MIR23A/GATA6	8
BP	GO:0032091	negative regulation of protein binding	8/655	96/18862	0.018510747	0.060775617	0.039970242	SLPI/CCL23/NFATC4/PDGFB/ADRB2/LRRK2/CAV1/CARD16	8
BP	GO:0043255	regulation of carbohydrate biosynthetic process	8/655	96/18862	0.018510747	0.060775617	0.039970242	EGF/FAM3C/PDGFB/GPER1/LEPR/PTH1R/CD244/SNCA	8
BP	GO:0090101	negative regulation of transmembrane receptor protein serine/threonine kinase signaling pathway	10/655	134/18862	0.018516756	0.060775617	0.039970242	HSPA5/TMPRSS6/PPARG/GREM1/CRIM1/IL17RD/TGFBR2/TGFBR3/SMAD6/CAV1	10
BP	GO:0070373	negative regulation of ERK1 and ERK2 cascade	7/655	78/18862	0.018566123	0.060894796	0.040048622	TLR4/ARRB1/SEMA6A/GPER1/DUSP1/SIRPA/ATF3	7
BP	GO:0015849	organic acid transport	19/655	324/18862	0.018739345	0.061419751	0.040393869	LCN12/FABP5/FABP4/SLC11A1/TNFSF11/AQP9/PPARG/EDN1/OXT/TRH/AGTR2/TNFRSF11A/ACE2/PLA2G4A/PTGES/MAP2K6/CD36/GJA1/CEACAM1	19
BP	GO:0001704	formation of primary germ layer	9/655	115/18862	0.018782079	0.061473416	0.040429163	MMP9/ITGAV/BMPR2/FGFR2/TRIM15/DUSP1/WNT3A/GATA6/GJA1	9
BP	GO:0030218	erythrocyte differentiation	9/655	115/18862	0.018782079	0.061473416	0.040429163	ISG15/INHA/TGFBR3/PRKDC/JAK3/HMGB2/SPI1/ETS1/NCKAP1L	9
BP	GO:0032623	interleukin-2 production	6/655	61/18862	0.018896235	0.061803675	0.040646364	SFTPD/CARD11/IL20RB/PRKCQ/IRF4/TRAF2	6
BP	GO:0002828	regulation of type 2 immune response	4/655	30/18862	0.019283125	0.062717221	0.041247175	IL6/ARG2/TNFSF4/IL33	4
BP	GO:0007176	regulation of epidermal growth factor-activated receptor activity	4/655	30/18862	0.019283125	0.062717221	0.041247175	EGF/HBEGF/TGFA/CBLC	4
BP	GO:0019934	cGMP-mediated signaling	4/655	30/18862	0.019283125	0.062717221	0.041247175	EDNRB/NPPC/NPR1/CD36	4
BP	GO:0032743	positive regulation of interleukin-2 production	4/655	30/18862	0.019283125	0.062717221	0.041247175	CARD11/PRKCQ/IRF4/TRAF2	4
BP	GO:0035666	TRIF-dependent toll-like receptor signaling pathway	4/655	30/18862	0.019283125	0.062717221	0.041247175	TLR4/IKBKE/IRF7/CD300LF	4
BP	GO:0055022	negative regulation of cardiac muscle tissue growth	4/655	30/18862	0.019283125	0.062717221	0.041247175	RBP4/TGFBR2/PAK1/GJA1	4
BP	GO:0060045	positive regulation of cardiac muscle cell proliferation	4/655	30/18862	0.019283125	0.062717221	0.041247175	FGF2/FGFR2/TGFBR3/GATA6	4
BP	GO:0061117	negative regulation of heart growth	4/655	30/18862	0.019283125	0.062717221	0.041247175	RBP4/TGFBR2/PAK1/GJA1	4
BP	GO:0002707	negative regulation of lymphocyte mediated immunity	5/655	45/18862	0.019329517	0.06273686	0.041260091	HLA-E/IL7R/IL20RB/C4BPB/CEACAM1	5
BP	GO:0032924	activin receptor signaling pathway	5/655	45/18862	0.019329517	0.06273686	0.041260091	FGF10/INHBB/ACVRL1/BMPR2/TGFBR2	5
BP	GO:0034122	negative regulation of toll-like receptor signaling pathway	5/655	45/18862	0.019329517	0.06273686	0.041260091	TLR4/F2RL1/LGR4/IRF4/CD300LF	5
BP	GO:1902903	regulation of supramolecular fiber organization	21/655	370/18862	0.019370875	0.062827371	0.041319617	CXCL12/TMSB15A/NOX4/F2RL1/CCL26/CCL24/HCK/EDN1/SEMA5A/SLIT2/CSF3/CCN2/FGF13/GMFG/MET/PTGER4/S1PR1/PAK1/SNCA/NCKAP1L/PRKCE	21
BP	GO:0001890	placenta development	10/655	135/18862	0.019400472	0.062835972	0.041325273	SOCS3/PPARG/CCN1/NDP/PDGFB/SPP1/BMPR2/FGFR2/DCN/GJA1	10
BP	GO:0042542	response to hydrogen peroxide	10/655	135/18862	0.019400472	0.062835972	0.041325273	IL6/HMOX1/CAT/MET/NR4A3/DUSP1/TRPM2/LRRK2/SIRPA/ETS1	10
BP	GO:0002027	regulation of heart rate	8/655	97/18862	0.019583681	0.063223058	0.041579848	EDN1/EDN2/EDN3/SEMA3A/OXT/ADRB1/AGTR2/CAV1	8
BP	GO:0010596	negative regulation of endothelial cell migration	8/655	97/18862	0.019583681	0.063223058	0.041579848	CXCL13/FGF2/PPARG/SLIT2/ACVRL1/AGTR2/ANGPT4/DCN	8
BP	GO:0034284	response to monosaccharide	13/655	196/18862	0.019611884	0.063223058	0.041579848	AGER/CMA1/CAT/CCN2/TRH/GPER1/TGFBR2/ADCY8/CFTR/GAS6/GJA1/EGR1/PRKCE	13
BP	GO:0042594	response to starvation	13/655	196/18862	0.019611884	0.063223058	0.041579848	HSPA5/HAMP/ALB/PPARG/INHBB/BMPR2/SSTR1/SSTR2/MAP1LC3C/LRRK2/GAS6/PMAIP1/ATF3	13
BP	GO:1903792	negative regulation of anion transport	14/655	217/18862	0.019640865	0.063223058	0.041579848	FABP5/ITGAV/IL12B/NOS1/BMP8A/EGF/INHBB/TRH/AGTR2/ANGPT1/RHBDF2/LRRK2/SNCA/CD36	14
BP	GO:0001696	gastric acid secretion	3/655	17/18862	0.019709761	0.063223058	0.041579848	OXT/SCT/UCN	3
BP	GO:0003085	negative regulation of systemic arterial blood pressure	3/655	17/18862	0.019709761	0.063223058	0.041579848	ADRB1/ADRB2/BMPR2	3
BP	GO:0003184	pulmonary valve morphogenesis	3/655	17/18862	0.019709761	0.063223058	0.041579848	SLIT2/ROBO2/SMAD6	3
BP	GO:0010715	regulation of extracellular matrix disassembly	3/655	17/18862	0.019709761	0.063223058	0.041579848	IL6/FGFR4/ETS1	3
BP	GO:0010759	positive regulation of macrophage chemotaxis	3/655	17/18862	0.019709761	0.063223058	0.041579848	C5AR1/IL34/MDK	3
BP	GO:0033623	regulation of integrin activation	3/655	17/18862	0.019709761	0.063223058	0.041579848	CXCL13/PTGER4/JAM3	3
BP	GO:0048535	lymph node development	3/655	17/18862	0.019709761	0.063223058	0.041579848	LTA/IL7R/TNFRSF11A	3
BP	GO:0060602	branch elongation of an epithelium	3/655	17/18862	0.019709761	0.063223058	0.041579848	FGF10/TNC/FGFR2	3
BP	GO:0090713	immunological memory process	3/655	17/18862	0.019709761	0.063223058	0.041579848	IL12B/TNFSF4/IL23A	3
BP	GO:0001776	leukocyte homeostasis	7/655	79/18862	0.019782655	0.06332622	0.041647695	IL6/IL2RA/TNFRSF17/JAK3/JAM3/PMAIP1/NCKAP1L	7
BP	GO:0002312	B cell activation involved in immune response	7/655	79/18862	0.019782655	0.06332622	0.041647695	IL6/TLR4/TNFSF4/CD19/CLCF1/TNFSF13/HSPD1	7
BP	GO:0006826	iron ion transport	7/655	79/18862	0.019782655	0.06332622	0.041647695	IFNG/HAMP/LCN2/LTF/NOX5/TFR2/SLC11A1	7
BP	GO:0070588	calcium ion transmembrane transport	18/655	304/18862	0.019944951	0.063801956	0.041960572	CXCL10/CXCL9/ITGAV/AHNAK/FGF2/NOS1/CCL19/CD19/FGF14/APLNR/GPER1/WNT3A/TRPM2/GAS6/SNCA/F2RL3/TRPV2/PRKCE	18
BP	GO:0097193	intrinsic apoptotic signaling pathway	17/655	283/18862	0.020555458	0.065709839	0.043215327	CXCL12/MMP9/NOX1/IKBKE/HMOX1/MIF/NFATC4/IL20RA/PDK1/TRAF2/PRKDC/E2F1/LRRK2/PMAIP1/BCL2A1/CAV1/TRIB3	17
BP	GO:2001257	regulation of cation channel activity	12/655	177/18862	0.020923451	0.066840395	0.043958858	IFNG/MMP9/AHNAK/NOS1/CCL2/FGF11/FGF13/FGF14/GAL/ADRB2/GALR2/CAV1	12
BP	GO:0001895	retina homeostasis	7/655	80/18862	0.021053756	0.067210623	0.044202346	LTF/CST4/ALB/IGHA1/IGHA2/IGHG3/IGKC	7
BP	GO:0051701	biological process involved in interaction with host	14/655	219/18862	0.021071111	0.067220015	0.044208523	PGLYRP3/ITGAV/PTX3/CDH1/IFITM1/MET/FCN3/TRIM6/TRIM15/ACE2/GAS6/FCN1/CAV1/SIGLEC1	14
BP	GO:0043303	mast cell degranulation	5/655	46/18862	0.021086414	0.067222854	0.04421039	PTGDS/HMOX1/FGR/BTK/NR4A3	5
BP	GO:0002230	positive regulation of defense response to virus by host	4/655	31/18862	0.021548073	0.068181963	0.044841167	IL12B/IL23A/AIM2/TRIM6	4
BP	GO:0002323	natural killer cell activation involved in immune response	4/655	31/18862	0.021548073	0.068181963	0.044841167	PGLYRP3/IL12B/IFNE/CD244	4
BP	GO:0002347	response to tumor cell	4/655	31/18862	0.021548073	0.068181963	0.044841167	IL12B/PRF1/HSPD1/CEACAM1	4
BP	GO:0003180	aortic valve morphogenesis	4/655	31/18862	0.021548073	0.068181963	0.044841167	SLIT2/ROBO2/TIE1/SMAD6	4
BP	GO:0003338	metanephros morphogenesis	4/655	31/18862	0.021548073	0.068181963	0.044841167	FGF10/GDNF/GREM1/LGR4	4
BP	GO:0030431	sleep	4/655	31/18862	0.021548073	0.068181963	0.044841167	PTGDS/FOS/OXT/ADRB1	4
BP	GO:0035456	response to interferon-beta	4/655	31/18862	0.021548073	0.068181963	0.044841167	IKBKE/IFITM1/AIM2/TRIM6	4
BP	GO:0042044	fluid transport	4/655	31/18862	0.021548073	0.068181963	0.044841167	AQP9/EDN1/EDNRB/CFTR	4
BP	GO:0045920	negative regulation of exocytosis	4/655	31/18862	0.021548073	0.068181963	0.044841167	HMOX1/TRIM9/SNCA/CEACAM1	4
BP	GO:0060317	cardiac epithelial to mesenchymal transition	4/655	31/18862	0.021548073	0.068181963	0.044841167	BMP2/ENG/TGFBR2/TGFBR3	4
BP	GO:0097421	liver regeneration	4/655	31/18862	0.021548073	0.068181963	0.044841167	HAMP/IL6/HMOX1/REG1A	4
BP	GO:0008202	steroid metabolic process	19/655	329/18862	0.021581922	0.068242769	0.044881157	IFNG/CETP/AGT/BMP2/CAT/CGA/FGF19/GAL/LHB/SPP1/AGTR1/ANGPTL3/FGFR4/LEPR/NR1I2/NR5A2/CFTR/ABCG1/EGR1	19
BP	GO:0015718	monocarboxylic acid transport	12/655	178/18862	0.021756885	0.068749398	0.045214351	TNFSF11/AQP9/EDN1/OXT/TRH/TNFRSF11A/PLA2G4A/PTGES/MAP2K6/CD36/GJA1/CEACAM1	12
BP	GO:0046916	cellular transition metal ion homeostasis	9/655	118/18862	0.021821907	0.068908175	0.045318774	IFNG/HAMP/LCN2/LTF/NOX5/TFR2/SLC11A1/TMPRSS6/HMOX1	9
BP	GO:0014897	striated muscle hypertrophy	8/655	99/18862	0.021861134	0.068985337	0.045369521	HAMP/EDN1/AGT/AGTR2/NR4A3/PAK1/MIR23A/GATA6	8
BP	GO:0001889	liver development	10/655	138/18862	0.022236899	0.070076281	0.046087001	HAMP/IL6/HMOX1/MDK/REG1A/MET/TGFBR3/WNT3A/GATA6/CEACAM1	10
BP	GO:0071322	cellular response to carbohydrate stimulus	10/655	138/18862	0.022236899	0.070076281	0.046087001	COLEC12/AGER/CMA1/CALCRL/GPER1/ADCY8/CFTR/GAS6/MAP2K6/PRKCE	10
BP	GO:0002279	mast cell activation involved in immune response	5/655	47/18862	0.022944162	0.071628504	0.04710785	PTGDS/HMOX1/FGR/BTK/NR4A3	5
BP	GO:0002448	mast cell mediated immunity	5/655	47/18862	0.022944162	0.071628504	0.04710785	PTGDS/HMOX1/FGR/BTK/NR4A3	5
BP	GO:0120163	negative regulation of cold-induced thermogenesis	5/655	47/18862	0.022944162	0.071628504	0.04710785	TLR4/IL18R1/LGR4/NPR3/MAP2K6	5
BP	GO:0002834	regulation of response to tumor cell	3/655	18/18862	0.023053916	0.071628504	0.04710785	IL12B/HSPD1/CEACAM1	3
BP	GO:0002837	regulation of immune response to tumor cell	3/655	18/18862	0.023053916	0.071628504	0.04710785	IL12B/HSPD1/CEACAM1	3
BP	GO:0002862	negative regulation of inflammatory response to antigenic stimulus	3/655	18/18862	0.023053916	0.071628504	0.04710785	IL12B/GPR17/IL20RB	3
BP	GO:0003128	heart field specification	3/655	18/18862	0.023053916	0.071628504	0.04710785	ROBO2/BMP2/WNT3A	3
BP	GO:0007597	blood coagulation, intrinsic pathway	3/655	18/18862	0.023053916	0.071628504	0.04710785	A2M/F11/SERPING1	3
BP	GO:0032695	negative regulation of interleukin-12 production	3/655	18/18862	0.023053916	0.071628504	0.04710785	TLR8/JAK3/MEFV	3
BP	GO:0032930	positive regulation of superoxide anion generation	3/655	18/18862	0.023053916	0.071628504	0.04710785	F2RL1/FPR2/TYROBP	3
BP	GO:0033189	response to vitamin A	3/655	18/18862	0.023053916	0.071628504	0.04710785	HAMP/PPARG/CAT	3
BP	GO:0034375	high-density lipoprotein particle remodeling	3/655	18/18862	0.023053916	0.071628504	0.04710785	CETP/ALB/ABCG1	3
BP	GO:0034433	steroid esterification	3/655	18/18862	0.023053916	0.071628504	0.04710785	AGT/AGTR1/ABCG1	3
BP	GO:0034434	sterol esterification	3/655	18/18862	0.023053916	0.071628504	0.04710785	AGT/AGTR1/ABCG1	3
BP	GO:0034435	cholesterol esterification	3/655	18/18862	0.023053916	0.071628504	0.04710785	AGT/AGTR1/ABCG1	3
BP	GO:0046851	negative regulation of bone remodeling	3/655	18/18862	0.023053916	0.071628504	0.04710785	HAMP/IL6/GREM1	3
BP	GO:0051546	keratinocyte migration	3/655	18/18862	0.023053916	0.071628504	0.04710785	MMP9/FGF10/HBEGF	3
BP	GO:0060252	positive regulation of glial cell proliferation	3/655	18/18862	0.023053916	0.071628504	0.04710785	LTA/IL6/E2F1	3
BP	GO:0061298	retina vasculature development in camera-type eye	3/655	18/18862	0.023053916	0.071628504	0.04710785	NDP/ACVRL1/BMPR2	3
BP	GO:0070269	pyroptosis	3/655	18/18862	0.023053916	0.071628504	0.04710785	AIM2/NLRC4/ZBP1	3
BP	GO:1901739	regulation of myoblast fusion	3/655	18/18862	0.023053916	0.071628504	0.04710785	CXCL10/CXCL9/GDF15	3
BP	GO:0008630	intrinsic apoptotic signaling pathway in response to DNA damage	8/655	100/18862	0.023067327	0.071628504	0.04710785	CXCL12/IKBKE/HMOX1/MIF/NFATC4/PRKDC/E2F1/BCL2A1	8
BP	GO:0031333	negative regulation of protein-containing complex assembly	10/655	139/18862	0.023245963	0.072135176	0.047441073	HSPA5/TMSB15A/SLIT2/OPRD1/PTGER4/TRIM9/SNCA/JAM3/MEFV/SMAD6	10
BP	GO:0002562	somatic diversification of immune receptors via germline recombination within a single locus	6/655	64/18862	0.023406179	0.072391524	0.047609664	TNFSF4/CLCF1/TNFSF13/PRKDC/HSPD1/HMGB2	6
BP	GO:0016444	somatic cell DNA recombination	6/655	64/18862	0.023406179	0.072391524	0.047609664	TNFSF4/CLCF1/TNFSF13/PRKDC/HSPD1/HMGB2	6
BP	GO:0016445	somatic diversification of immunoglobulins	6/655	64/18862	0.023406179	0.072391524	0.047609664	TNFSF4/CLCF1/TNFSF13/SAMHD1/PRKDC/HSPD1	6
BP	GO:0072089	stem cell proliferation	6/655	64/18862	0.023406179	0.072391524	0.047609664	FGF2/THPO/TRIM71/GJA1/HMGB2/YJEFN3	6
BP	GO:1902305	regulation of sodium ion transmembrane transport	6/655	64/18862	0.023406179	0.072391524	0.047609664	BPIFA1/NOS1/FGF11/FGF13/FGF14/PRKCE	6
BP	GO:0001656	metanephros development	7/655	82/18862	0.023763965	0.073400749	0.0482734	FGF10/ROBO2/GDNF/GREM1/PDGFB/LGR4/EGR1	7
BP	GO:2000177	regulation of neural precursor cell proliferation	7/655	82/18862	0.023763965	0.073400749	0.0482734	TAFA3/CX3CR1/EGF/MDK/TRIM71/WNT3A/LRRK2	7
BP	GO:0010453	regulation of cell fate commitment	4/655	32/18862	0.023969005	0.073789728	0.04852922	IL12B/FGF2/IL23A/WNT3A	4
BP	GO:0038128	ERBB2 signaling pathway	4/655	32/18862	0.023969005	0.073789728	0.04852922	EGF/HBEGF/NRG1/GAB1	4
BP	GO:0048333	mesodermal cell differentiation	4/655	32/18862	0.023969005	0.073789728	0.04852922	FGFR2/TRIM15/WNT3A/GJA1	4
BP	GO:0071353	cellular response to interleukin-4	4/655	32/18862	0.023969005	0.073789728	0.04852922	HSPA5/CDK4/JAK3/CD300LF	4
BP	GO:0090322	regulation of superoxide metabolic process	4/655	32/18862	0.023969005	0.073789728	0.04852922	F2RL1/FPR2/TYROBP/CD36	4
BP	GO:0046718	viral entry into host cell	10/655	140/18862	0.024287717	0.074671847	0.049109362	ITGAV/PTX3/IFITM1/FCN3/TRIM6/ACE2/GAS6/FCN1/CAV1/SIGLEC1	10
BP	GO:0061008	hepaticobiliary system development	10/655	140/18862	0.024287717	0.074671847	0.049109362	HAMP/IL6/HMOX1/MDK/REG1A/MET/TGFBR3/WNT3A/GATA6/CEACAM1	10
BP	GO:0014896	muscle hypertrophy	8/655	101/18862	0.024319583	0.074671847	0.049109362	HAMP/EDN1/AGT/AGTR2/NR4A3/PAK1/MIR23A/GATA6	8
BP	GO:0097006	regulation of plasma lipoprotein particle levels	8/655	101/18862	0.024319583	0.074671847	0.049109362	CETP/MSR1/HMOX1/ALB/AGT/AGTR1/ABCG1/CD36	8
BP	GO:0043409	negative regulation of MAPK cascade	12/655	181/18862	0.02440467	0.074883803	0.049248759	TLR4/F2RL1/ARRB1/SEMA6A/AGT/GPER1/CBLC/UCHL1/DUSP1/CAV1/SIRPA/ATF3	12
CC	GO:0019814	immunoglobulin complex	132/659	167/19520	3.32E-165	1.21E-162	1.08E-162	CD79A/IGHA1/IGHA2/IGHD/IGHG1/IGHG2/IGHG3/IGHG4/IGHJ1/IGHM/IGHV1-18/IGHV1-24/IGHV1-3/IGHV1-45/IGHV1-58/IGHV1-69/IGHV2-26/IGHV2-5/IGHV2-70/IGHV3-11/IGHV3-13/IGHV3-15/IGHV3-16/IGHV3-20/IGHV3-21/IGHV3-23/IGHV3-30/IGHV3-33/IGHV3-35/IGHV3-38/IGHV3-43/IGHV3-48/IGHV3-49/IGHV3-53/IGHV3-64/IGHV3-66/IGHV3-7/IGHV3-72/IGHV3-73/IGHV3-74/IGHV4-28/IGHV4-31/IGHV4-34/IGHV4-39/IGHV4-4/IGHV4-59/IGHV4-61/IGHV5-51/IGH…	132
CC	GO:0009897	external side of plasma membrane	107/659	402/19520	6.79E-66	1.24E-63	1.10E-63	CD1A/FCER1G/HLA-E/RAET1L/CXCL10/CXCL9/CXCL12/TLR4/TFR2/ITGAV/IL12B/TLR8/MSR1/IL7R/STAB2/PDCD1/CXCR1/CCR3/CCR8/ACKR4/CD79A/CD19/IGHA1/IGHA2/IGHD/IGHG1/IGHG2/IGHG3/IGHG4/IGHM/IGHV1-18/IGHV1-24/IGHV1-3/IGHV1-45/IGHV1-58/IGHV1-69/IGHV2-26/IGHV2-5/IGHV2-70/IGHV3-11/IGHV3-13/IGHV3-15/IGHV3-16/IGHV3-20/IGHV3-21/IGHV3-23/IGHV3-30/IGHV3-33/IGHV3-35/IGHV3-38/IGHV3-43/IGHV3-48/IGHV3-49/IGHV3-53/IGHV3-64/IGH…	107
CC	GO:0042571	immunoglobulin complex, circulating	54/659	77/19520	4.70E-62	5.71E-60	5.10E-60	IGHA1/IGHA2/IGHD/IGHG1/IGHG2/IGHG3/IGHG4/IGHM/IGHV1-18/IGHV1-24/IGHV1-3/IGHV1-45/IGHV1-58/IGHV1-69/IGHV2-26/IGHV2-5/IGHV2-70/IGHV3-11/IGHV3-13/IGHV3-15/IGHV3-16/IGHV3-20/IGHV3-21/IGHV3-23/IGHV3-30/IGHV3-33/IGHV3-35/IGHV3-38/IGHV3-43/IGHV3-48/IGHV3-49/IGHV3-53/IGHV3-64/IGHV3-66/IGHV3-7/IGHV3-72/IGHV3-73/IGHV3-74/IGHV4-28/IGHV4-31/IGHV4-34/IGHV4-39/IGHV4-4/IGHV4-59/IGHV4-61/IGHV5-51/IGHV6-1/IGHV7-8…	54
CC	GO:0072562	blood microparticle	42/659	146/19520	1.32E-27	1.20E-25	1.07E-25	HSPA6/A2M/C8G/ALB/IGHA1/IGHA2/IGHD/IGHG1/IGHG2/IGHG3/IGHG4/IGHM/IGHV3-13/IGHV3-23/IGHV3-7/IGKC/IGKV1-17/IGKV1-39/IGKV1-5/IGKV1D-12/IGKV1D-33/IGKV2-30/IGKV2-40/IGKV2D-28/IGKV3-15/IGKV3-20/IGKV3D-11/IGKV4-1/IGLC2/IGLC3/IGLV1-47/IGLV3-21/IGLV3-25/AGT/ANGPTL4/ENG/FCN3/PROS1/CD5L/C1QB/CFB/SERPING1	42
CC	GO:0062023	collagen-containing extracellular matrix	44/659	423/19520	3.70E-11	2.69E-09	2.41E-09	SLPI/CXCL12/PF4/S100A7/MMP9/A2M/CTSG/GDF15/CMA1/CCN1/FGF10/SEMA3B/SEMA7A/TNC/AGT/ANGPTL5/ANGPTL7/CCN2/GDF10/GREM1/HDGF/INHBE/LEFTY2/LTBP4/MDK/NDP/OGN/PDGFB/ANGPT1/ANGPT4/ANGPTL1/ANGPTL3/ANGPTL4/FGFR2/FCN3/HSP90B1/DCN/FCN1/C1QB/C1QA/ACHE/CFP/TPSB2/SERPING1	44
CC	GO:0034774	secretory granule lumen	35/659	322/19520	1.21E-09	7.33E-08	6.55E-08	HSPA6/CAMP/PPBP/SLPI/PF4/DEFA3/LCN2/S100A12/PGLYRP1/S100P/S100A7/A2M/LTF/FABP5/CTSG/PTX3/PCSK1/ALB/FGR/MIF/CAT/EGF/FAM3C/VEGFD/GMFG/GPI/LEFTY2/PDGFB/RETN/OLFM4/PROS1/GAS6/FCN1/CFP/SERPING1	35
CC	GO:0060205	cytoplasmic vesicle lumen	35/659	326/19520	1.68E-09	8.74E-08	7.81E-08	HSPA6/CAMP/PPBP/SLPI/PF4/DEFA3/LCN2/S100A12/PGLYRP1/S100P/S100A7/A2M/LTF/FABP5/CTSG/PTX3/PCSK1/ALB/FGR/MIF/CAT/EGF/FAM3C/VEGFD/GMFG/GPI/LEFTY2/PDGFB/RETN/OLFM4/PROS1/GAS6/FCN1/CFP/SERPING1	35
CC	GO:0031983	vesicle lumen	35/659	328/19520	1.98E-09	8.99E-08	8.04E-08	HSPA6/CAMP/PPBP/SLPI/PF4/DEFA3/LCN2/S100A12/PGLYRP1/S100P/S100A7/A2M/LTF/FABP5/CTSG/PTX3/PCSK1/ALB/FGR/MIF/CAT/EGF/FAM3C/VEGFD/GMFG/GPI/LEFTY2/PDGFB/RETN/OLFM4/PROS1/GAS6/FCN1/CFP/SERPING1	35
CC	GO:0070820	tertiary granule	22/659	164/19520	3.60E-08	1.46E-06	1.30E-06	FCER1G/CAMP/PPBP/PGLYRP1/MMP9/PLAU/LTF/CYBB/SLC11A1/PTX3/OLR1/FPR1/FPR2/CEACAM8/CLEC4D/OLFM4/TRPM2/SIRPA/SIGLEC5/CFP/CEACAM1/NCKAP1L	22
CC	GO:0042581	specific granule	20/659	160/19520	4.80E-07	1.75E-05	1.56E-05	CAMP/SLPI/LCN2/PGLYRP1/PLAU/LTF/CYBB/ITGAV/PTX3/OLR1/FPR2/RETN/ITGAL/CEACAM8/CLEC4D/OLFM4/TRPM2/CD36/CFP/CEACAM1	20
CC	GO:0045121	membrane raft	28/659	323/19520	5.40E-06	0.000155038	0.000138539	CD1A/FURIN/AHNAK/HMOX1/NOS1/CDH1/HCK/OLR1/CD79A/BTK/CARD11/CD19/EDNRB/ANGPT1/BMPR2/OPRD1/S1PR1/TEK/TGFBR2/CBLC/ADCY8/TRAF2/ACE2/LRRK2/SELE/CD36/CAV1/GJA1	28
CC	GO:0098857	membrane microdomain	28/659	323/19520	5.40E-06	0.000155038	0.000138539	CD1A/FURIN/AHNAK/HMOX1/NOS1/CDH1/HCK/OLR1/CD79A/BTK/CARD11/CD19/EDNRB/ANGPT1/BMPR2/OPRD1/S1PR1/TEK/TGFBR2/CBLC/ADCY8/TRAF2/ACE2/LRRK2/SELE/CD36/CAV1/GJA1	28
CC	GO:0070821	tertiary granule membrane	12/659	73/19520	5.54E-06	0.000155038	0.000138539	FCER1G/PLAU/CYBB/SLC11A1/OLR1/FPR2/CEACAM8/CLEC4D/TRPM2/SIRPA/SIGLEC5/CEACAM1	12
CC	GO:0005796	Golgi lumen	14/659	102/19520	8.34E-06	0.000216922	0.000193837	DEFA3/MUC5AC/MUC4/FURIN/PROC/AGRP/CGA/LHB/OGN/PDGFB/WNT3A/PROS1/GAS6/DCN	14
CC	GO:0031091	platelet alpha granule	13/659	91/19520	1.12E-05	0.000271908	0.000242972	PPBP/PF4/A2M/ALB/EGF/VEGFD/LEFTY2/PDGFB/PROS1/GAS6/SNCA/CD36/SERPING1	13
CC	GO:0031093	platelet alpha granule lumen	11/659	67/19520	1.37E-05	0.000312717	0.000279437	PPBP/PF4/A2M/ALB/EGF/VEGFD/LEFTY2/PDGFB/PROS1/GAS6/SERPING1	11
CC	GO:0030667	secretory granule membrane	26/659	305/19520	1.56E-05	0.000334166	0.000298604	FCER1G/PLAU/FABP5/CYBB/ITGAV/SLC11A1/CXCR1/OLR1/LILRB3/C5AR1/FPR1/FPR2/CXCR2/ITGAL/TYROBP/FCGR3B/CEACAM8/CLEC4D/TRPM2/SNCA/CD36/CAV1/SIRPA/SIGLEC5/CEACAM1/NCKAP1L	26
CC	GO:0043020	NADPH oxidase complex	5/659	12/19520	2.81E-05	0.000567932	0.000507493	NOX4/DUOX1/NOX1/CYBB/NOXA1	5
CC	GO:0005581	collagen trimer	12/659	87/19520	3.47E-05	0.000665531	0.000594705	COLEC10/SFTPD/COLEC12/SFTPA1/SFTPA2/MSR1/MARCO/FCN3/DCN/FCN1/C1QB/C1QA	12
CC	GO:0030139	endocytic vesicle	24/659	307/19520	0.000128066	0.002330798	0.002082754	PDIA3/HLA-E/SFTPD/PGLYRP1/COLEC12/SFTPA1/SFTPA2/LTF/CYBB/ITGAV/MSR1/SLC11A1/MARCO/STAB2/VIM/SAA1/HBEGF/AVPR2/CTLA4/WNT3A/HSP90B1/CD36/CAV1/CAMK2A	24
CC	GO:0101003	ficolin-1-rich granule membrane	9/659	61/19520	0.000194737	0.003375439	0.003016225	FCER1G/SLC11A1/FPR1/FPR2/CLEC4D/TRPM2/SIRPA/SIGLEC5/NCKAP1L	9
CC	GO:0035580	specific granule lumen	9/659	62/19520	0.000221084	0.003657941	0.003268664	CAMP/SLPI/LCN2/PGLYRP1/LTF/PTX3/RETN/OLFM4/CFP	9
CC	GO:0035579	specific granule membrane	11/659	91/19520	0.000243586	0.003855006	0.003444757	PLAU/CYBB/ITGAV/OLR1/FPR2/ITGAL/CEACAM8/CLEC4D/TRPM2/CD36/CEACAM1	11
CC	GO:0005901	caveola	10/659	80/19520	0.000351734	0.005334632	0.004766921	HMOX1/CDH1/HCK/BMPR2/TGFBR2/ADCY8/LRRK2/SELE/CD36/CAV1	10
CC	GO:1904724	tertiary granule lumen	8/659	55/19520	0.000484833	0.007059175	0.006307938	CAMP/PPBP/PGLYRP1/MMP9/LTF/PTX3/OLFM4/CFP	8
CC	GO:0101002	ficolin-1-rich granule	16/659	185/19520	0.000556768	0.007794749	0.006965233	FCER1G/HSPA6/MMP9/SLC11A1/MIF/FPR1/FPR2/CAT/GMFG/GPI/CLEC4D/TRPM2/FCN1/SIRPA/SIGLEC5/NCKAP1L	16
CC	GO:0005788	endoplasmic reticulum lumen	22/659	306/19520	0.000754875	0.010176834	0.009093816	PDIA3/HSPA5/PDIA2/BPIFB2/IL6/IL12B/PROC/ALB/CCN1/EDN1/TNC/MANF/CHGB/IL23A/PDGFB/SCG2/SPP1/VGF/WNT3A/HSP90B1/GAS6/CFP	22
CC	GO:0071682	endocytic vesicle lumen	4/659	20/19520	0.004051408	0.052668299	0.047063344	PGLYRP1/LTF/SAA1/HSP90B1	4
CC	GO:0044853	plasma membrane raft	10/659	111/19520	0.00434589	0.05454841	0.048743374	HMOX1/CDH1/HCK/BMPR2/TGFBR2/ADCY8/LRRK2/SELE/CD36/CAV1	10
MF	GO:0030546	signaling receptor activator activity	144/606	492/18337	6.80E-98	4.21E-95	3.27E-95	IFNG/LTA/HAMP/PPBP/CXCL14/CXCL10/CXCL9/CXCL12/CXCL13/CXCL2/PF4/CXCL3/CCL1/COLEC10/IL6/GDF15/CCL20/IL12B/FGF2/TNFSF11/CCL28/TNFSF4/CCL14/CCL19/CCL18/CCL26/CCL22/CCL2/CCL7/CCL23/CCL25/CCL24/TAFA3/MIF/EDN1/EDN2/EDN3/FGF10/SEMA3A/SEMA3B/SEMA3D/SEMA3G/SEMA4B/SEMA4C/SEMA5A/SEMA6A/SEMA6D/SEMA7A/ADM2/AGRP/AGT/AMH/APLN/MANF/ARTN/BDNF/BMP2/BMP8A/BMP8B/CALCB/CD70/CGA/CGB7/CHGB/CLCF1/CMTM1/CMTM2/CORT/CSF3/CC…	144
MF	GO:0048018	receptor ligand activity	142/606	486/18337	2.42E-96	7.49E-94	5.81E-94	IFNG/LTA/HAMP/PPBP/CXCL14/CXCL10/CXCL9/CXCL12/CXCL13/CXCL2/PF4/CXCL3/CCL1/COLEC10/IL6/GDF15/CCL20/IL12B/FGF2/TNFSF11/CCL28/TNFSF4/CCL14/CCL19/CCL18/CCL26/CCL22/CCL2/CCL7/CCL23/CCL25/CCL24/TAFA3/MIF/EDN1/EDN2/EDN3/FGF10/SEMA3A/SEMA3B/SEMA3D/SEMA3G/SEMA4B/SEMA4C/SEMA5A/SEMA6A/SEMA6D/SEMA7A/ADM2/AGRP/AGT/AMH/APLN/MANF/ARTN/BDNF/BMP2/BMP8A/BMP8B/CALCB/CD70/CGA/CGB7/CHGB/CLCF1/CMTM1/CMTM2/CORT/CSF3/CC…	142
MF	GO:0003823	antigen binding	89/606	165/18337	4.41E-88	9.11E-86	7.07E-86	CD1A/HLA-E/IL7R/IGHA1/IGHA2/IGHD/IGHG1/IGHG2/IGHG3/IGHG4/IGHM/IGHV1-18/IGHV1-24/IGHV1-3/IGHV1-45/IGHV1-58/IGHV1-69/IGHV2-26/IGHV2-5/IGHV2-70/IGHV3-11/IGHV3-13/IGHV3-15/IGHV3-16/IGHV3-20/IGHV3-21/IGHV3-23/IGHV3-30/IGHV3-33/IGHV3-35/IGHV3-38/IGHV3-43/IGHV3-48/IGHV3-49/IGHV3-53/IGHV3-64/IGHV3-66/IGHV3-7/IGHV3-72/IGHV3-73/IGHV3-74/IGHV4-28/IGHV4-31/IGHV4-34/IGHV4-39/IGHV4-4/IGHV4-59/IGHV4-61/IGHV5-51…	89
MF	GO:0034987	immunoglobulin receptor binding	54/606	79/18337	1.21E-61	1.87E-59	1.45E-59	FGR/IGHA1/IGHA2/IGHD/IGHG1/IGHG2/IGHG3/IGHG4/IGHM/IGHV1-18/IGHV1-24/IGHV1-3/IGHV1-45/IGHV1-58/IGHV1-69/IGHV2-26/IGHV2-5/IGHV2-70/IGHV3-11/IGHV3-13/IGHV3-15/IGHV3-16/IGHV3-20/IGHV3-21/IGHV3-23/IGHV3-30/IGHV3-33/IGHV3-35/IGHV3-38/IGHV3-43/IGHV3-48/IGHV3-49/IGHV3-53/IGHV3-64/IGHV3-66/IGHV3-7/IGHV3-72/IGHV3-73/IGHV3-74/IGHV4-28/IGHV4-31/IGHV4-34/IGHV4-39/IGHV4-4/IGHV4-59/IGHV4-61/IGHV5-51/IGHV6-1/IGH…	54
MF	GO:0005125	cytokine activity	68/606	235/18337	4.67E-45	5.79E-43	4.49E-43	IFNG/LTA/PPBP/CXCL14/CXCL10/CXCL9/CXCL12/CXCL13/CXCL2/PF4/CXCL3/CCL1/IL6/GDF15/CCL20/IL12B/FGF2/TNFSF11/CCL28/TNFSF4/CCL14/CCL19/CCL18/CCL26/CCL22/CCL2/CCL7/CCL23/CCL25/CCL24/MIF/EDN1/BMP2/BMP8A/BMP8B/CD70/CLCF1/CMTM1/CMTM2/CSF3/FAM3C/GDF10/GPI/GREM1/IFNE/IL11/IL17C/IL17D/IL36RN/IL37/IL36G/IL23A/IL33/IL34/INHA/INHBB/INHBE/LEFTY2/NDP/NRG1/SCG2/SPP1/THPO/TNFSF12/TNFSF13/TSLP/CRLF1/WNT3A	68
MF	GO:0008083	growth factor activity	51/606	162/18337	5.74E-36	5.93E-34	4.60E-34	PPBP/CXCL12/IL6/GDF15/IL12B/FGF2/FGF10/AGT/AMH/MANF/ARTN/BDNF/BMP2/BMP8A/BMP8B/CLCF1/CSF3/CCN2/EGF/FGF11/FGF13/FGF14/FGF19/FGF20/FGF5/VEGFD/GDF10/GDNF/GMFG/GPI/HBEGF/HDGF/IL11/IL34/INHA/INHBB/INHBE/LEFTY2/MDK/MIA/NRG1/NRG3/OGN/ENDOU/PDGFB/PGF/REG1A/TGFA/THPO/VGF/ANGPTL3	51
MF	GO:0005126	cytokine receptor binding	62/606	270/18337	1.18E-34	1.05E-32	8.13E-33	IFNG/LTA/PPBP/CXCL14/CXCL10/CXCL9/CXCL12/CXCL13/CXCL2/PF4/CXCL3/CCL1/IL6/CCL20/IL12B/TNFSF11/CCL28/TNFSF4/CCL14/CCL19/CCL18/CCL26/CCL22/CCL2/CCL7/CCL23/CCL25/CCL24/MIF/CCRL2/AMH/BDNF/CD70/CLCF1/CSF3/VEGFD/GREM1/IFNE/IL11/IL36RN/IL37/IL36G/IL23A/IL33/IL34/LEFTY2/PGF/TNFSF12/TNFSF13/TSLP/CRLF1/CRLF2/ENG/LIFR/OSMR/TGFBR2/TGFBR3/TRAF2/CD300LF/SMAD6/SOCS2/TRAF5	62
MF	GO:0019955	cytokine binding	43/606	136/18337	1.46E-30	1.13E-28	8.80E-29	A2M/ITGAV/IL12B/FGF2/CXCR1/CCR3/CCR8/ACKR4/CCRL2/CX3CR1/ACKR1/CXCR2/GREM1/IL36RN/LTBP4/ACVRL1/BMPR2/CNTFR/CRLF1/CRLF2/ENG/GHR/IL12RB2/IL18R1/IL1RL1/IL20RA/IL20RB/IL22RA1/IL22RA2/IL2RA/IL31RA/IL3RA/IL5RA/LEPR/LIFR/OSMR/TGFBR2/TGFBR3/TNFRSF11A/TNFRSF9/TRAF2/CD36/NLRP7	43
MF	GO:0005179	hormone activity	39/606	122/18337	5.05E-28	3.48E-26	2.70E-26	HAMP/CCL25/EDN1/EDN2/EDN3/ADM2/AGRP/AGT/AMH/APLN/CALCB/CGA/CGB7/CHGB/CORT/GAL/INHA/INHBB/INHBE/INSL3/INSL4/KL/LHB/NPPC/OXT/PMCH/PNOC/PTHLH/RETN/RETNLB/RLN3/SCT/THPO/TRH/UCN/UCN2/UTS2/VGF/VIP	39
MF	GO:0001664	G protein-coupled receptor binding	53/606	289/18337	1.03E-24	6.39E-23	4.96E-23	PPBP/CXCL14/CXCL10/CXCL9/CXCL12/CXCL13/CXCL2/PF4/CXCL3/CCL1/CCL20/MARCO/CCL28/ARRB1/CCL14/CCL19/CCL18/CCL26/CCL22/CCL2/CCL7/CCL23/CCL25/CCL24/EDN1/EDN2/EDN3/PROK2/SAA1/CCRL2/EDNRB/FPR1/AGRP/AGT/APLN/CALCB/CORT/GAL/INSL3/NDP/OXT/PMCH/PNOC/RLN3/SCT/UCN/UCN2/ADRB1/AGTR1/S1PR1/UCHL1/WNT3A/FCN1	53
MF	GO:0004896	cytokine receptor activity	30/606	97/18337	2.32E-21	1.31E-19	1.01E-19	IL12B/IL7R/CXCR1/CCR3/CCR8/ACKR4/CCRL2/CX3CR1/GPR17/CXCR2/CNTFR/CRLF1/CRLF2/GHR/IL12RB2/IL17RD/IL18R1/IL1RL1/IL1RL2/IL20RA/IL20RB/IL22RA1/IL22RA2/IL2RA/IL31RA/IL3RA/IL5RA/LEPR/LIFR/OSMR	30
MF	GO:0140375	immune receptor activity	34/606	136/18337	9.94E-21	5.13E-19	3.98E-19	FCER1G/IL12B/IL7R/CXCR1/CCR3/CCR8/ACKR4/C5AR1/CCRL2/CX3CR1/FPR1/FPR2/GPR17/CXCR2/CNTFR/CRLF1/CRLF2/GHR/IL12RB2/IL17RD/IL18R1/IL1RL1/IL1RL2/IL20RA/IL20RB/IL22RA1/IL22RA2/IL2RA/IL31RA/IL3RA/IL5RA/LEPR/LIFR/OSMR	34
MF	GO:0008009	chemokine activity	22/606	49/18337	3.91E-20	1.87E-18	1.45E-18	PPBP/CXCL14/CXCL10/CXCL9/CXCL12/CXCL13/CXCL2/PF4/CXCL3/CCL1/CCL20/CCL28/CCL14/CCL19/CCL18/CCL26/CCL22/CCL2/CCL7/CCL23/CCL25/CCL24	22
MF	GO:0008528	G protein-coupled peptide receptor activity	34/606	148/18337	1.81E-19	8.02E-18	6.22E-18	F2RL1/CXCR1/CCR3/CCR8/ACKR4/CCRL2/CX3CR1/EDNRB/FPR1/FPR2/GPR17/CXCR2/GAL/ADCYAP1R1/AGTR1/AGTR2/APLNR/AVPR2/CALCRL/GALR2/LGR4/MC1R/MCHR1/NPR1/NPR3/OPRD1/PTH1R/RXFP1/SSTR1/SSTR2/TSHR/VIPR1/F2RL2/F2RL3	34
MF	GO:0001653	peptide receptor activity	34/606	152/18337	4.46E-19	1.84E-17	1.43E-17	F2RL1/CXCR1/CCR3/CCR8/ACKR4/CCRL2/CX3CR1/EDNRB/FPR1/FPR2/GPR17/CXCR2/GAL/ADCYAP1R1/AGTR1/AGTR2/APLNR/AVPR2/CALCRL/GALR2/LGR4/MC1R/MCHR1/NPR1/NPR3/OPRD1/PTH1R/RXFP1/SSTR1/SSTR2/TSHR/VIPR1/F2RL2/F2RL3	34
MF	GO:0042379	chemokine receptor binding	23/606	69/18337	1.68E-17	6.49E-16	5.04E-16	PPBP/CXCL14/CXCL10/CXCL9/CXCL12/CXCL13/CXCL2/PF4/CXCL3/CCL1/CCL20/CCL28/CCL14/CCL19/CCL18/CCL26/CCL22/CCL2/CCL7/CCL23/CCL25/CCL24/CCRL2	23
MF	GO:0019838	growth factor binding	28/606	137/18337	7.24E-15	2.64E-13	2.05E-13	CXCL13/A2M/ITGAV/FURIN/CCN1/CCN2/IL36RN/KL/LTBP4/PDGFB/ACVRL1/BMPR2/CRIM1/ENG/FGFR2/FGFR4/FLT4/GHR/IL2RA/LIFR/OSMR/TEK/TGFBR2/TGFBR3/RHBDF2/DUSP1/CD36/NLRP7	28
MF	GO:0005539	glycosaminoglycan binding	35/606	228/18337	3.02E-14	1.04E-12	8.06E-13	CXCL10/CXCL13/PF4/PGLYRP1/PGLYRP3/PGLYRP4/ANOS1/LTF/CTSG/FGF2/STAB2/CCL7/CCL23/IGHM/CCN1/FGF10/SAA1/SEMA5A/SLIT2/CCN2/HBEGF/HDGF/LTBP4/MDK/PGF/REG1A/ANGPTL3/ENG/FGFR2/FGFR4/TGFBR2/TGFBR3/DCN/F11/MMP7	35
MF	GO:0070851	growth factor receptor binding	25/606	141/18337	5.81E-12	1.89E-10	1.47E-10	IL6/IL12B/FGF2/FGF10/ARTN/CSF3/EGF/FGF19/FGF20/FGF5/VEGFD/GDNF/GREM1/HBEGF/IL11/IL36RN/IL37/IL36G/KL/PDGFB/PGF/TGFA/TSLP/CBLC/CD300LF	25
MF	GO:0045499	chemorepellent activity	12/606	27/18337	1.68E-11	5.22E-10	4.05E-10	SEMA3A/SEMA3B/SEMA3D/SEMA3G/SEMA4B/SEMA4C/SEMA5A/SEMA6A/SEMA6D/SEMA7A/NRG1/NRG3	12
MF	GO:0048020	CCR chemokine receptor binding	14/606	46/18337	1.44E-10	4.26E-09	3.31E-09	CXCL13/CCL1/CCL20/CCL14/CCL19/CCL18/CCL26/CCL22/CCL2/CCL7/CCL23/CCL25/CCL24/CCRL2	14
MF	GO:0008201	heparin binding	24/606	164/18337	9.49E-10	2.67E-08	2.08E-08	CXCL10/CXCL13/PF4/ANOS1/LTF/CTSG/FGF2/CCL7/CCL23/CCN1/FGF10/SAA1/SLIT2/CCN2/HBEGF/HDGF/MDK/PGF/ANGPTL3/FGFR2/FGFR4/TGFBR3/F11/MMP7	24
MF	GO:0030215	semaphorin receptor binding	10/606	23/18337	1.12E-09	2.89E-08	2.25E-08	SEMA3A/SEMA3B/SEMA3D/SEMA3G/SEMA4B/SEMA4C/SEMA5A/SEMA6A/SEMA6D/SEMA7A	10
MF	GO:0038187	pattern recognition receptor activity	10/606	23/18337	1.12E-09	2.89E-08	2.25E-08	PGLYRP1/PGLYRP3/PGLYRP4/COLEC12/TLR4/TLR8/MARCO/CLEC4E/FCN1/CD36	10
MF	GO:0019956	chemokine binding	11/606	33/18337	4.69E-09	1.16E-07	9.02E-08	A2M/ITGAV/FGF2/CXCR1/CCR3/CCR8/ACKR4/CCRL2/CX3CR1/ACKR1/CXCR2	11
MF	GO:0042277	peptide binding	33/606	315/18337	5.25E-09	1.25E-07	9.72E-08	CD1A/HLA-E/TLR4/LBP/FURIN/MSR1/MARCO/AGER/PPARG/CMA1/EDNRB/FPR2/CAT/ADCYAP1R1/ADRB2/AVPR2/CALCRL/GALR2/GHR/GNRHR/LEPR/MCHR1/NPR1/NPR3/OPRD1/PTH1R/SSTR1/SSTR2/VIPR1/PTGES/C1QA/CD36/ACHE	33
MF	GO:0042056	chemoattractant activity	11/606	37/18337	1.84E-08	4.22E-07	3.27E-07	CXCL10/COLEC10/FGF2/MIF/FGF10/VEGFD/GDNF/PDGFB/PGF/SCG2/HMGB2	11
MF	GO:0045236	CXCR chemokine receptor binding	8/606	18/18337	4.44E-08	9.83E-07	7.62E-07	PPBP/CXCL10/CXCL9/CXCL12/CXCL13/CXCL2/PF4/CXCL3	8
MF	GO:0019199	transmembrane receptor protein kinase activity	15/606	80/18337	4.69E-08	1.00E-06	7.78E-07	LTBP4/PDGFRL/ACVRL1/BMPR2/CRIM1/ENG/FGFR2/FGFR4/FLT4/MET/TEK/TGFBR2/TGFBR3/TIE1/MST1R	15
MF	GO:0033218	amide binding	35/606	391/18337	9.96E-08	2.06E-06	1.60E-06	CD1A/HLA-E/TLR4/LBP/FURIN/MSR1/MARCO/AGER/PPARG/CMA1/EDNRB/FPR2/CAT/ADCYAP1R1/ADRB2/AVPR2/CALCRL/GALR2/GHR/GNRHR/LEPR/MCHR1/NPR1/NPR3/OPRD1/PTH1R/SSTR1/SSTR2/VIPR1/CD300LF/PLA2G4A/PTGES/C1QA/CD36/ACHE	35
MF	GO:1901681	sulfur compound binding	27/606	260/18337	1.57E-07	3.13E-06	2.43E-06	CXCL10/CXCL13/PF4/ANOS1/LTF/CTSG/FGF2/CCL7/CCL23/CCN1/FGF10/SAA1/SEMA5A/SLIT2/CCN2/FGF20/HBEGF/HDGF/MDK/PGF/ANGPTL3/FGFR2/FGFR4/TGFBR3/F11/PTGES/MMP7	27
MF	GO:0005184	neuropeptide hormone activity	9/606	30/18337	3.41E-07	6.60E-06	5.12E-06	AGRP/CALCB/CORT/GAL/OXT/PNOC/UCN/VGF/VIP	9
MF	GO:0042562	hormone binding	14/606	84/18337	6.00E-07	1.13E-05	8.75E-06	EDNRB/UCN2/ADCYAP1R1/CALCRL/GALR2/GHR/GPER1/LEPR/MCHR1/MTNR1A/NPR1/NPR3/PTH1R/VIPR1	14
MF	GO:0019957	C-C chemokine binding	8/606	24/18337	6.26E-07	1.14E-05	8.85E-06	CXCR1/CCR3/CCR8/ACKR4/CCRL2/CX3CR1/ACKR1/CXCR2	8
MF	GO:0001637	G protein-coupled chemoattractant receptor activity	8/606	26/18337	1.25E-06	2.16E-05	1.67E-05	CXCR1/CCR3/CCR8/ACKR4/CCRL2/CX3CR1/GPR17/CXCR2	8
MF	GO:0004950	chemokine receptor activity	8/606	26/18337	1.25E-06	2.16E-05	1.67E-05	CXCR1/CCR3/CCR8/ACKR4/CCRL2/CX3CR1/GPR17/CXCR2	8
MF	GO:0005024	transforming growth factor beta-activated receptor activity	6/606	13/18337	1.79E-06	3.00E-05	2.33E-05	LTBP4/ACVRL1/BMPR2/ENG/TGFBR2/TGFBR3	6
MF	GO:0071855	neuropeptide receptor binding	9/606	37/18337	2.41E-06	3.93E-05	3.05E-05	EDN1/EDN2/EDN3/AGRP/APLN/GAL/PMCH/UCN/UCN2	9
MF	GO:1990782	protein tyrosine kinase binding	14/606	98/18337	4.04E-06	6.42E-05	4.98E-05	NOX4/ARTN/GDNF/NRG1/NRG3/ANGPT1/ANGPT4/BMPR2/SHC3/CBLC/TRIM6/GAS6/SIRPA/CEACAM1	14
MF	GO:0017046	peptide hormone binding	10/606	50/18337	4.49E-06	6.97E-05	5.41E-05	EDNRB/ADCYAP1R1/CALCRL/GALR2/GHR/LEPR/NPR1/NPR3/PTH1R/VIPR1	10
MF	GO:0005164	tumor necrosis factor receptor binding	8/606	31/18337	5.47E-06	8.27E-05	6.42E-05	LTA/TNFSF11/TNFSF4/CD70/TNFSF12/TNFSF13/TRAF2/TRAF5	8
MF	GO:0038024	cargo receptor activity	12/606	75/18337	5.94E-06	8.76E-05	6.80E-05	COLEC12/TFR2/MSR1/MARCO/STAB2/AGER/ACKR4/OLR1/FPR2/ENDOU/CD5L/CD36	12
MF	GO:0016493	C-C chemokine receptor activity	7/606	23/18337	6.43E-06	8.99E-05	6.97E-05	CXCR1/CCR3/CCR8/ACKR4/CCRL2/CX3CR1/CXCR2	7
MF	GO:0004879	nuclear receptor activity	10/606	52/18337	6.52E-06	8.99E-05	6.97E-05	PPARG/HNF4G/NR1I2/NR1I3/NR2F6/NR4A1/NR4A3/NR5A2/PGR/RXRG	10
MF	GO:0098531	ligand-activated transcription factor activity	10/606	52/18337	6.52E-06	8.99E-05	6.97E-05	PPARG/HNF4G/NR1I2/NR1I3/NR2F6/NR4A1/NR4A3/NR5A2/PGR/RXRG	10
MF	GO:0050786	RAGE receptor binding	5/606	10/18337	8.51E-06	0.00011475	8.90E-05	S100A12/S100B/S100A7/FPR1/HMGB2	5
MF	GO:0050431	transforming growth factor beta binding	7/606	24/18337	8.81E-06	0.00011627	9.02E-05	ITGAV/LTBP4/ACVRL1/ENG/TGFBR2/TGFBR3/CD36	7
MF	GO:0030414	peptidase inhibitor activity	19/606	187/18337	1.46E-05	0.000189005	0.000146647	SLPI/WFDC2/UMODL1/ANOS1/A2M/LTF/PI15/CST4/FURIN/BIRC5/AGT/CRIM1/PROS1/GAS6/SNCA/CARD16/CD27/NLRP7/SERPING1	19
MF	GO:0016175	superoxide-generating NAD(P)H oxidase activity	5/606	11/18337	1.52E-05	0.000192119	0.000149064	NOX4/DUOX1/NOX1/CYBB/NOX5	5
MF	GO:0048306	calcium-dependent protein binding	12/606	84/18337	1.96E-05	0.000238739	0.000185235	S100A12/S100B/S100P/S100A7/S100A2/S100A5/S100A3/S100A16/A2M/MASP1/NOS1/RAC3	12
MF	GO:0005044	scavenger receptor activity	9/606	47/18337	1.96E-05	0.000238739	0.000185235	COLEC12/MSR1/MARCO/STAB2/AGER/ACKR4/ENDOU/CD5L/CD36	9
MF	GO:0005501	retinoid binding	8/606	37/18337	2.25E-05	0.000267844	0.000207818	PTGDS/LCN12/RBP4/FABP5/CRABP2/CRABP1/RBP2/C8G	8
MF	GO:0004675	transmembrane receptor protein serine/threonine kinase activity	6/606	19/18337	2.39E-05	0.000274038	0.000212624	LTBP4/ACVRL1/BMPR2/ENG/TGFBR2/TGFBR3	6
MF	GO:0030296	protein tyrosine kinase activator activity	6/606	19/18337	2.39E-05	0.000274038	0.000212624	EGF/GREM1/NRG1/NRG3/ANGPT4/GAS6	6
MF	GO:0033612	receptor serine/threonine kinase binding	7/606	28/18337	2.69E-05	0.000298415	0.000231538	GDF15/GPR17/BMP2/BMP8A/BMP8B/OPRD1/SMAD6	7
MF	GO:0061134	peptidase regulator activity	21/606	230/18337	2.70E-05	0.000298415	0.000231538	SLPI/WFDC2/UMODL1/ANOS1/A2M/LTF/PI15/CST4/FURIN/BIRC5/AGT/CRIM1/NLRC4/PROS1/GAS6/SNCA/CAV1/CARD16/CD27/NLRP7/SERPING1	21
MF	GO:0019840	isoprenoid binding	8/606	38/18337	2.76E-05	0.000298415	0.000231538	PTGDS/LCN12/RBP4/FABP5/CRABP2/CRABP1/RBP2/C8G	8
MF	GO:0032813	tumor necrosis factor receptor superfamily binding	9/606	49/18337	2.79E-05	0.000298415	0.000231538	LTA/TNFSF11/TNFSF4/BDNF/CD70/TNFSF12/TNFSF13/TRAF2/TRAF5	9
MF	GO:0030246	carbohydrate binding	23/606	267/18337	2.88E-05	0.000303001	0.000235096	COLEC10/SFTPD/COLEC12/SFTPA1/SFTPA2/PTX3/OLR1/GPI/ENDOU/REG1A/ENG/CLEC4E/FCN3/CLEC6A/CLEC4D/CLEC9A/FCN1/SELE/SIGLEC11/SIGLEC7/SIGLEC6/SIGLEC5/SIGLEC1	23
MF	GO:0004857	enzyme inhibitor activity	29/606	385/18337	3.49E-05	0.000360142	0.000279431	SLPI/WFDC2/UMODL1/ANOS1/A2M/LTF/PI15/SOCS3/CST4/FURIN/ARRB1/BIRC5/SLIT2/AGT/GMFG/UCN/ANGPTL3/ANGPTL4/CRIM1/LRRK2/PROS1/GAS6/CDKN2A/SNCA/TRIB3/CARD16/CD27/NLRP7/SERPING1	29
MF	GO:0004713	protein tyrosine kinase activity	15/606	135/18337	4.08E-05	0.000414201	0.000321375	FGR/HCK/BTK/PDGFRL/CRIM1/FGFR2/FGFR4/FLT4/MET/TEK/TIE1/JAK3/MAP2K6/MST1R/BMX	15
MF	GO:0033691	sialic acid binding	6/606	22/18337	6.03E-05	0.000603078	0.000467923	FCN1/SELE/SIGLEC11/SIGLEC7/SIGLEC6/SIGLEC5	6
MF	GO:0061135	endopeptidase regulator activity	18/606	192/18337	7.09E-05	0.00069823	0.00054175	SLPI/WFDC2/ANOS1/A2M/LTF/CST4/FURIN/BIRC5/AGT/CRIM1/NLRC4/PROS1/GAS6/SNCA/CARD16/CD27/NLRP7/SERPING1	18
MF	GO:0017134	fibroblast growth factor binding	6/606	23/18337	7.93E-05	0.000768461	0.000596242	CXCL13/ITGAV/KL/FGFR2/FGFR4/TGFBR3	6
MF	GO:0004866	endopeptidase inhibitor activity	17/606	180/18337	0.00010212	0.000965966	0.000749485	SLPI/WFDC2/ANOS1/A2M/LTF/CST4/FURIN/BIRC5/AGT/CRIM1/PROS1/GAS6/SNCA/CARD16/CD27/NLRP7/SERPING1	17
MF	GO:0005160	transforming growth factor beta receptor binding	6/606	24/18337	0.000102829	0.000965966	0.000749485	AMH/LEFTY2/ENG/TGFBR2/TGFBR3/SMAD6	6
MF	GO:0003953	NAD+ nucleosidase activity	5/606	16/18337	0.000125096	0.001092385	0.000847572	TLR4/IL18R1/IL1RL1/IL1RL2/TLR10	5
MF	GO:0019841	retinol binding	5/606	16/18337	0.000125096	0.001092385	0.000847572	RBP4/CRABP2/CRABP1/RBP2/C8G	5
MF	GO:0050135	NAD(P)+ nucleosidase activity	5/606	16/18337	0.000125096	0.001092385	0.000847572	TLR4/IL18R1/IL1RL1/IL1RL2/TLR10	5
MF	GO:0050664	oxidoreductase activity, acting on NAD(P)H, oxygen as acceptor	5/606	16/18337	0.000125096	0.001092385	0.000847572	NOX4/DUOX1/NOX1/CYBB/NOX5	5
MF	GO:0061809	NAD+ nucleotidase, cyclic ADP-ribose generating	5/606	16/18337	0.000125096	0.001092385	0.000847572	TLR4/IL18R1/IL1RL1/IL1RL2/TLR10	5
MF	GO:0005104	fibroblast growth factor receptor binding	6/606	25/18337	0.000131545	0.001132747	0.000878889	FGF2/FGF10/FGF19/FGF20/FGF5/KL	6
MF	GO:0019207	kinase regulator activity	19/606	220/18337	0.000135286	0.001149003	0.000891501	CXCL10/LTF/SOCS3/PIK3R5/EGF/FGF13/GMFG/GREM1/NRG1/NRG3/ANGPT4/CDK4/CCNA2/GAS6/CDKN2A/SNCA/SOCS2/TRIB3/NCKAP1L	19
MF	GO:0004714	transmembrane receptor protein tyrosine kinase activity	9/606	61/18337	0.00016568	0.001388126	0.001077035	PDGFRL/CRIM1/FGFR2/FGFR4/FLT4/MET/TEK/TIE1/MST1R	9
MF	GO:0017171	serine hydrolase activity	17/606	188/18337	0.000173502	0.00143428	0.001112845	MMP9/PLAU/LTF/CTSG/FURIN/TMPRSS6/MASP1/PROC/PCSK1/CMA1/ENDOU/F11/CD5L/MMP7/ACHE/CFB/TPSB2	17
MF	GO:0019887	protein kinase regulator activity	17/606	190/18337	0.000197029	0.001607345	0.001247125	CXCL10/LTF/SOCS3/EGF/FGF13/GMFG/GREM1/NRG1/NRG3/ANGPT4/CDK4/CCNA2/GAS6/CDKN2A/SNCA/TRIB3/NCKAP1L	17
MF	GO:0042834	peptidoglycan binding	5/606	18/18337	0.000232273	0.001870248	0.001451109	PGLYRP1/PGLYRP3/PGLYRP4/IGHM/REG1A	5
MF	GO:0008236	serine-type peptidase activity	16/606	186/18337	0.000466929	0.003689128	0.002862363	MMP9/PLAU/LTF/CTSG/FURIN/TMPRSS6/MASP1/PROC/PCSK1/CMA1/ENDOU/F11/CD5L/MMP7/CFB/TPSB2	16
MF	GO:0004252	serine-type endopeptidase activity	15/606	168/18337	0.000470066	0.003689128	0.002862363	MMP9/PLAU/LTF/CTSG/FURIN/TMPRSS6/MASP1/PROC/PCSK1/CMA1/F11/CD5L/MMP7/CFB/TPSB2	15
MF	GO:0004869	cysteine-type endopeptidase inhibitor activity	8/606	56/18337	0.000476216	0.003690674	0.002863562	WFDC2/LTF/CST4/BIRC5/GAS6/SNCA/CARD16/CD27	8
MF	GO:0001530	lipopolysaccharide binding	6/606	32/18337	0.000552975	0.004232648	0.003284075	CAMP/TLR4/LBP/LTF/BPIFA2/HSPD1	6
MF	GO:0030971	receptor tyrosine kinase binding	9/606	72/18337	0.00058952	0.004457345	0.003458415	ARTN/GDNF/NRG1/NRG3/ANGPT1/ANGPT4/SHC3/CBLC/GAS6	9
MF	GO:0039706	co-receptor binding	4/606	13/18337	0.000665469	0.004911793	0.003811017	TFR2/BMP2/WNT3A/LRRK2	4
MF	GO:0070700	BMP receptor binding	4/606	13/18337	0.000665469	0.004911793	0.003811017	GDF15/BMP2/BMP8A/BMP8B	4
MF	GO:0005178	integrin binding	13/606	142/18337	0.000870992	0.00635312	0.004929331	CXCL12/ISG15/ITGAV/FGF2/CCN1/SEMA7A/CCN2/LTBP4/NRG1/SPP1/ANGPTL3/ICAM2/JAM3	13
MF	GO:0070696	transmembrane receptor protein serine/threonine kinase binding	5/606	24/18337	0.000977834	0.007049503	0.005469648	GDF15/BMP2/BMP8A/BMP8B/SMAD6	5
MF	GO:0042923	neuropeptide binding	5/606	25/18337	0.001189407	0.008396146	0.006514497	GALR2/MCHR1/OPRD1/SSTR1/SSTR2	5
MF	GO:0031406	carboxylic acid binding	15/606	184/18337	0.001203349	0.008396146	0.006514497	PTGDS/LCN12/FABP5/FABP4/CRABP2/CRABP1/ALB/NOS1/PPARG/FCN1/SELE/SIGLEC11/SIGLEC7/SIGLEC6/SIGLEC5	15
MF	GO:0048185	activin binding	4/606	15/18337	0.001205253	0.008396146	0.006514497	ACVRL1/ENG/TGFBR2/TGFBR3	4
MF	GO:0001540	amyloid-beta binding	9/606	84/18337	0.001798023	0.012250264	0.009504874	TLR4/MSR1/MARCO/AGER/FPR2/ADRB2/C1QA/CD36/ACHE	9
MF	GO:0030295	protein kinase activator activity	9/606	84/18337	0.001798023	0.012250264	0.009504874	LTF/EGF/FGF13/GREM1/NRG1/NRG3/ANGPT4/GAS6/NCKAP1L	9
MF	GO:0051427	hormone receptor binding	14/606	173/18337	0.001853755	0.0124927	0.009692978	FABP4/JUND/ARRB1/PPARG/NPPC/PTHLH/UCN/UCN2/VIP/NR1I2/NR4A1/NR4A3/PPARGC1B/SOCS2	14
MF	GO:0030169	low-density lipoprotein particle binding	4/606	17/18337	0.001993886	0.013292575	0.010313594	COLEC12/MSR1/STAB2/CD36	4
MF	GO:0043178	alcohol binding	9/606	86/18337	0.002119296	0.013978334	0.010845669	RBP4/CRABP2/CRABP1/RBP2/CETP/C8G/ABCG1/CAV1/PRKCE	9
MF	GO:0033293	monocarboxylic acid binding	8/606	71/18337	0.002315376	0.015110878	0.011724399	PTGDS/LCN12/FABP5/FABP4/CRABP2/CRABP1/ALB/PPARG	8
MF	GO:0016500	protein-hormone receptor activity	4/606	18/18337	0.002497204	0.015961512	0.012384399	GNRHR/LGR4/MCHR1/TSHR	4
MF	GO:0016918	retinal binding	4/606	18/18337	0.002497204	0.015961512	0.012384399	RBP4/CRABP2/CRABP1/RBP2	4
MF	GO:0071813	lipoprotein particle binding	5/606	30/18337	0.002784553	0.017438618	0.013530472	COLEC12/MSR1/STAB2/HSPD1/CD36	5
MF	GO:0071814	protein-lipid complex binding	5/606	30/18337	0.002784553	0.017438618	0.013530472	COLEC12/MSR1/STAB2/HSPD1/CD36	5
MF	GO:0019209	kinase activator activity	9/606	90/18337	0.002898395	0.017970049	0.013942806	LTF/EGF/FGF13/GREM1/NRG1/NRG3/ANGPT4/GAS6/NCKAP1L	9
MF	GO:0004955	prostaglandin receptor activity	3/606	10/18337	0.003622301	0.021804143	0.016917646	PPARG/PTGER4/PTGFR	3
MF	GO:0005031	tumor necrosis factor-activated receptor activity	3/606	10/18337	0.003622301	0.021804143	0.016917646	TNFRSF11A/TNFRSF18/TNFRSF25	3
MF	GO:0017002	activin-activated receptor activity	3/606	10/18337	0.003622301	0.021804143	0.016917646	ACVRL1/BMPR2/TGFBR2	3
MF	GO:0001972	retinoic acid binding	4/606	20/18337	0.003752201	0.022368888	0.017355826	LCN12/FABP5/CRABP2/CRABP1	4
MF	GO:0001848	complement binding	4/606	21/18337	0.004515511	0.026411481	0.020492439	C8G/PTX3/C5AR1/CFB	4
MF	GO:0051428	peptide hormone receptor binding	4/606	21/18337	0.004515511	0.026411481	0.020492439	PTHLH/UCN/UCN2/VIP	4
MF	GO:0004954	prostanoid receptor activity	3/606	11/18337	0.004859243	0.027895651	0.021643994	PPARG/PTGER4/PTGFR	3
MF	GO:0019864	IgG binding	3/606	11/18337	0.004859243	0.027895651	0.021643994	FCER1G/FCGR3A/FCGR3B	3
MF	GO:0043027	cysteine-type endopeptidase inhibitor activity involved in apoptotic process	4/606	22/18337	0.005376771	0.030583468	0.023729448	BIRC5/GAS6/SNCA/CD27	4
MF	GO:0016860	intramolecular oxidoreductase activity	6/606	50/18337	0.005874331	0.033109865	0.025689658	PDIA3/PDIA2/PTGDS/MIF/GPI/PTGES	6
MF	GO:0043394	proteoglycan binding	5/606	36/18337	0.006262175	0.033892837	0.026297159	SEMA5A/SLIT2/TNC/FGF20/CTSK	5
MF	GO:0004875	complement receptor activity	3/606	12/18337	0.006321315	0.033892837	0.026297159	C5AR1/FPR1/FPR2	3
MF	GO:0005035	death receptor activity	3/606	12/18337	0.006321315	0.033892837	0.026297159	TNFRSF11A/TNFRSF18/TNFRSF25	3
MF	GO:0017154	semaphorin receptor activity	3/606	12/18337	0.006321315	0.033892837	0.026297159	PLXNA3/PLXNB3/MET	3
MF	GO:0089720	caspase binding	3/606	12/18337	0.006321315	0.033892837	0.026297159	NLRC4/CARD16/NLRP7	3
MF	GO:0009931	calcium-dependent protein serine/threonine kinase activity	4/606	23/18337	0.00634124	0.033892837	0.026297159	PRKCG/PRKCQ/CAMK2A/PRKCE	4
MF	GO:0005504	fatty acid binding	5/606	37/18337	0.007047909	0.037060681	0.028755062	PTGDS/FABP5/FABP4/ALB/PPARG	5
MF	GO:0005518	collagen binding	7/606	68/18337	0.007053484	0.037060681	0.028755062	MMP12/MMP9/PDGFB/PAK1/CTSK/DCN/ACHE	7
MF	GO:0010857	calcium-dependent protein kinase activity	4/606	24/18337	0.007413922	0.038627155	0.029970475	PRKCG/PRKCQ/CAMK2A/PRKCE	4
MF	GO:0016799	hydrolase activity, hydrolyzing N-glycosyl compounds	5/606	38/18337	0.007899952	0.040747562	0.03161568	TLR4/IL18R1/IL1RL1/IL1RL2/TLR10	5
MF	GO:0036122	BMP binding	3/606	13/18337	0.008018069	0.040747562	0.03161568	GREM1/BMPR2/ENG	3
MF	GO:0061783	peptidoglycan muralytic activity	3/606	13/18337	0.008018069	0.040747562	0.03161568	PGLYRP1/PGLYRP3/PGLYRP4	3
MF	GO:0050840	extracellular matrix binding	6/606	55/18337	0.009334619	0.047052551	0.036507667	ITGAV/CCN1/SLIT2/SPP1/DCN/ACHE	6
MF	GO:0003707	steroid hormone receptor activity	4/606	26/18337	0.009902549	0.048610611	0.037716552	GPER1/NR4A3/PGR/RXRG	4
MF	GO:0005041	low-density lipoprotein particle receptor activity	3/606	14/18337	0.009957335	0.048610611	0.037716552	STAB2/OLR1/CD36	3
MF	GO:0005172	vascular endothelial growth factor receptor binding	3/606	14/18337	0.009957335	0.048610611	0.037716552	VEGFD/GREM1/PGF	3
MF	GO:0044548	S100 protein binding	3/606	14/18337	0.009957335	0.048610611	0.037716552	S100B/AHNAK/AGER	3
MF	GO:0045309	protein phosphorylated amino acid binding	6/606	56/18337	0.010170671	0.048886424	0.037930553	SOCS3/ARRB1/FGR/HCK/SHC3/CBLC	6
MF	GO:0019903	protein phosphatase binding	11/606	148/18337	0.01017153	0.048886424	0.037930553	IKBKE/PPARG/REG1A/FLT4/MET/ADCY8/TRAF2/JAK3/HSP90B1/SIRPA/CEACAM1	11
MF	GO:0004953	icosanoid receptor activity	3/606	15/18337	0.012145355	0.057924002	0.044942732	PPARG/PTGER4/PTGFR	3
MF	GO:0046625	sphingolipid binding	4/606	28/18337	0.012877	0.060944582	0.047286373	S1PR1/TRAF2/CD300LF/PLA2G4A	4
