# Supplementary material for: An immune gene signature to predict prognosis and immunotherapeutic response in lung adenocarcinoma
Source: Sci Rep. 2022 May 17;12:8230. doi: 10.1038/s41598-022-12301-6 (PMC9114138; doi:10.1038/s41598-022-12301-6)
Supplement: Supplementary file 3 — Supplementary Tables. [file 41598_2022_12301_MOESM3_ESM.zip › Supplementary Tables/Table S5.xls]

Tables S5. Results of KEGG pathway enrichment analysis of DEIRGs
ID	Description	GeneRatio	BgRatio	pvalue	p.adjust	qvalue	geneID	Count
hsa04060	Cytokine-cytokine receptor interaction	89/394	295/8091	2.42E-48	6.04E-46	4.34E-46	IFNG/LTA/PPBP/CXCL14/CXCL10/CXCL9/CXCL12/CXCL13/CXCL2/PF4/CXCL3/CCL1/IL6/GDF15/CCL20/IL12B/TNFSF11/CCL28/IL7R/TNFSF4/CXCR1/CCL14/CCL19/CCL18/CCL26/CCL22/CCR3/CCR8/ACKR4/CCL2/CCL7/CCL23/CCL25/CCL24/CX3CR1/CXCR2/AMH/BMP2/BMP8A/BMP8B/CD70/CLCF1/CSF3/GDF10/IFNE/IL11/IL17C/IL17D/IL36RN/IL37/IL36G/IL23A/IL33/IL34/INHA/INHBB/INHBE/THPO/TNFSF12/TNFSF13/TSLP/ACVRL1/BMPR2/CNTFR/CRLF2/GHR/IL12RB2/IL18R1/IL1…	89
hsa04061	Viral protein interaction with cytokine and cytokine receptor	37/394	100/8091	1.09E-23	1.36E-21	9.78E-22	LTA/PPBP/CXCL14/CXCL10/CXCL9/CXCL12/CXCL13/CXCL2/PF4/CXCL3/CCL1/IL6/CCL20/CCL28/CXCR1/CCL14/CCL19/CCL18/CCL26/CCL22/CCR3/CCR8/ACKR4/CCL2/CCL7/CCL23/CCL25/CCL24/CX3CR1/CXCR2/IL37/IL34/IL18R1/IL20RA/IL20RB/IL22RA1/IL2RA	37
hsa04080	Neuroactive ligand-receptor interaction	54/394	341/8091	4.54E-15	3.76E-13	2.71E-13	CTSG/F2RL1/EDN1/EDN2/EDN3/C5AR1/EDNRB/FPR1/FPR2/AGT/APLN/CALCB/CGA/CORT/GAL/INSL3/LHB/OXT/PMCH/RLN3/SCT/TRH/UCN/UCN2/UTS2/VIP/ADCYAP1R1/ADRB1/ADRB2/AGTR1/AGTR2/APLNR/AVPR2/CALCRL/GALR2/GHR/GNRHR/LEPR/MC1R/MCHR1/MTNR1A/OPRD1/PTGER4/PTGFR/PTH1R/RXFP1/S1PR1/SSTR1/SSTR2/TSHR/VIPR1/P2RY14/F2RL2/F2RL3	54
hsa04062	Chemokine signaling pathway	37/394	192/8091	2.86E-13	1.78E-11	1.28E-11	PPBP/CXCL14/CXCL10/CXCL9/CXCL12/CXCL13/CXCL2/PF4/CXCL3/CCL1/CCL20/CCL28/ARRB1/CXCR1/CCL14/CCL19/CCL18/CCL26/CCL22/CCR3/CCR8/CCL2/CCL7/CCL23/CCL25/CCL24/FGR/HCK/RAC3/PIK3R5/CX3CR1/CXCR2/PAK1/SHC3/ADCY8/JAK3/GRK5	37
hsa04630	JAK-STAT signaling pathway	32/394	162/8091	6.27E-12	3.12E-10	2.24E-10	IFNG/IL6/SOCS3/IL12B/IL7R/GFAP/CSF3/EGF/IFNE/IL11/IL17D/IL23A/PDGFB/THPO/TSLP/CNTFR/CRLF2/GHR/IL12RB2/IL20RA/IL20RB/IL22RA1/IL22RA2/IL2RA/IL3RA/IL5RA/LEPR/LIFR/OSMR/PIAS3/JAK3/SOCS2	32
hsa04657	IL-17 signaling pathway	21/394	94/8091	2.88E-09	1.20E-07	8.59E-08	IFNG/CXCL10/CXCL2/CXCL3/LCN2/S100A7/IL6/MMP9/MUC5AC/CCL20/IKBKE/JUND/CCL2/CCL7/FOS/CSF3/IL17C/IL17D/TRAF2/HSP90B1/TRAF5	21
hsa05323	Rheumatoid arthritis	19/394	93/8091	7.74E-08	2.75E-06	1.98E-06	IFNG/CXCL12/CXCL2/CXCL3/IL6/TLR4/CCL20/TNFSF11/CCL2/FOS/IL11/IL23A/TNFSF13/ANGPT1/TEK/TNFRSF11A/ITGAL/CTLA4/CTSK	19
hsa04610	Complement and coagulation cascades	18/394	85/8091	9.58E-08	2.98E-06	2.14E-06	A2M/PLAU/C8G/MASP1/PROC/C5AR1/PROS1/F11/C1QB/C1QA/C4BPB/C8B/CFB/F2RL2/F2RL3/C7/C6/SERPING1	18
hsa05417	Lipid and atherosclerosis	29/394	215/8091	5.02E-07	1.39E-05	9.99E-06	HSPA5/HSPA6/CXCL2/CXCL3/IL6/MMP9/TLR4/LBP/NOX1/CYBB/IKBKE/IL12B/IRF7/AGER/CCL2/PPARG/OLR1/FOS/RXRG/IRAK1/TRAF2/HSP90B1/HSPD1/MAP2K6/SELE/ABCG1/CD36/CAMK2A/CASP6	29
hsa04064	NF-kappa B signaling pathway	18/394	104/8091	2.24E-06	5.58E-05	4.01E-05	LTA/CXCL12/CXCL2/CXCL3/TLR4/PLAU/LBP/TNFSF11/CCL19/BTK/CARD11/TNFRSF11A/TNFRSF13C/PRKCQ/IRAK1/TRAF2/BCL2A1/TRAF5	18
hsa05171	Coronavirus disease - COVID-19	28/394	232/8091	7.32E-06	0.000165615	0.000119022	CXCL10/IL6/TLR4/C8G/CYBB/IKBKE/ISG15/IL12B/TLR8/MX2/MASP1/OAS1/CCL2/FOS/C5AR1/CSF3/HBEGF/AGTR1/PRKCG/OAS3/IRAK1/ACE2/C1QB/C1QA/C8B/CFB/C7/C6	28
hsa04380	Osteoclast differentiation	19/394	128/8091	1.22E-05	0.000253638	0.00018228	IFNG/NOX1/SOCS3/TNFSF11/JUND/PPARG/BTK/FOS/LILRB3/TGFBR2/TNFRSF11A/TYROBP/FCGR3A/FCGR3B/CTSK/TRAF2/MAP2K6/SIRPA/SPI1	19
hsa04010	MAPK signaling pathway	32/394	294/8091	1.44E-05	0.000276659	0.000198825	HSPA6/FGF2/JUND/ARRB1/RAC3/FOS/FGF10/BDNF/EGF/FGF19/FGF20/FGF5/VEGFD/PDGFB/PGF/TGFA/ANGPT1/ANGPT4/FGFR2/FGFR4/FLT4/MET/NR4A1/TEK/TGFBR2/PAK1/PRKCG/IRAK1/TRAF2/DUSP1/PLA2G4A/MAP2K6	32
hsa04668	TNF signaling pathway	17/394	112/8091	2.61E-05	0.000458062	0.000329193	LTA/CXCL10/CXCL2/CXCL3/IL6/MMP9/SOCS3/CCL20/CCL2/FOS/EDN1/VEGFD/IL18R1/TRAF2/MAP2K6/SELE/TRAF5	17
hsa04621	NOD-like receptor signaling pathway	23/394	184/8091	2.76E-05	0.000458062	0.000329193	CAMP/CXCL2/CXCL3/DEFA3/IL6/TLR4/CYBB/IKBKE/IRF7/OAS1/CCL2/OAS3/AIM2/TRAF2/MAP1LC3C/NLRC4/TRPM2/MEFV/CASP12/TRAF5/CARD16/TRPV2/NLRP7	23
hsa04151	PI3K-Akt signaling pathway	35/394	354/8091	4.52E-05	0.00070387	0.000505846	IL6/TLR4/ITGAV/FGF2/IL7R/CD19/PIK3R5/FGF10/TNC/BDNF/CSF3/EGF/FGF19/FGF20/FGF5/VEGFD/PDGFB/PGF/SPP1/TGFA/ANGPT1/ANGPT4/FGFR2/FGFR4/FLT4/GHR/IL2RA/IL3RA/MET/NR4A1/OSMR/TEK/CDK4/JAK3/HSP90B1	35
hsa04014	Ras signaling pathway	26/394	232/8091	5.70E-05	0.000834168	0.000599487	FGF2/RAC3/FGF10/BDNF/EGF/FGF19/FGF20/FGF5/VEGFD/PDGFB/PGF/TGFA/ANGPT1/ANGPT4/FGFR2/FGFR4/FLT4/MET/TEK/PAK1/SHC3/PRKCG/PAK6/PLA2G4A/GAB1/ETS1	26
hsa04360	Axon guidance	22/394	182/8091	6.89E-05	0.000953554	0.000685285	CXCL12/RAC3/NFATC4/SEMA3A/SEMA3B/SEMA3D/SEMA3G/SEMA4B/SEMA4C/SEMA5A/SEMA6A/SEMA6D/SEMA7A/SLIT2/PLXNA3/PLXNB3/ROBO2/BMPR2/MET/PAK1/PAK6/CAMK2A	22
hsa04015	Rap1 signaling pathway	24/394	210/8091	8.05E-05	0.001054898	0.000758117	FGF2/CDH1/RAC3/FGF10/FPR1/EGF/FGF19/FGF20/FGF5/VEGFD/PDGFB/PGF/ANGPT1/ANGPT4/FGFR2/FGFR4/FLT4/MET/TEK/ITGAL/PRKCG/ADCY8/MAP2K6/F2RL3	24
hsa04933	AGE-RAGE signaling pathway in diabetic complications	15/394	100/8091	8.92E-05	0.001110638	0.000798176	IL6/NOX4/NOX1/CYBB/AGER/CCL2/EDN1/AGT/VEGFD/AGTR1/TGFBR2/CDK4/SELE/EGR1/PRKCE	15
hsa05144	Malaria	10/394	50/8091	0.000119246	0.001355588	0.000974213	IFNG/IL6/TLR4/CCL2/ACKR1/CSF3/MET/ITGAL/SELE/CD36	10
hsa05169	Epstein-Barr virus infection	23/394	202/8091	0.000119771	0.001355588	0.000974213	PDIA3/HLA-E/SEM1/CXCL10/IL6/IKBKE/ISG15/IRF7/VIM/OAS1/BTK/CD19/ITGAL/CDK4/SKP2/OAS3/IRAK1/CCNA2/TRAF2/E2F1/JAK3/MAP2K6/TRAF5	23
hsa05218	Melanoma	12/394	72/8091	0.000162323	0.001710843	0.001229522	FGF2/CDH1/FGF10/EGF/FGF19/FGF20/FGF5/PDGFB/MET/CDK4/E2F1/CDKN2A	12
hsa04350	TGF-beta signaling pathway	14/394	94/8091	0.000164901	0.001710843	0.001229522	IFNG/HAMP/AMH/BMP2/BMP8A/BMP8B/GREM1/INHBB/INHBE/LEFTY2/BMPR2/TGFBR2/DCN/SMAD6	14
hsa05133	Pertussis	12/394	76/8091	0.00027485	0.002737505	0.001967346	IL6/TLR4/SFTPA1/SFTPA2/IL12B/FOS/IL23A/IRAK1/C1QB/C1QA/C4BPB/SERPING1	12
hsa05418	Fluid shear stress and atherosclerosis	17/394	139/8091	0.000397396	0.003667049	0.002635376	IFNG/MMP9/NOX1/ITGAV/HMOX1/CCL2/RAC3/FOS/EDN1/NPPC/PDGFB/BMPR2/DUSP1/HSP90B1/MAP2K6/SELE/CAV1	17
hsa01521	EGFR tyrosine kinase inhibitor resistance	12/394	79/8091	0.000397632	0.003667049	0.002635376	IL6/FGF2/EGF/NRG1/PDGFB/TGFA/FGFR2/MET/SHC3/PRKCG/GAS6/GAB1	12
hsa04620	Toll-like receptor signaling pathway	14/394	104/8091	0.000482954	0.004294839	0.003086547	CXCL10/CXCL9/IL6/TLR4/LBP/IKBKE/IL12B/TLR8/IRF7/FOS/SPP1/CTSK/IRAK1/MAP2K6	14
hsa04650	Natural killer cell mediated cytotoxicity	16/394	131/8091	0.000593909	0.005099427	0.003664776	FCER1G/HLA-E/IFNG/RAET1L/RAC3/ICAM2/ITGAL/PAK1/TYROBP/FCGR3A/FCGR3B/SHC3/CD244/PRKCG/SH2D1B/PRF1	16
hsa04614	Renin-angiotensin system	6/394	23/8091	0.000638591	0.005300309	0.003809142	CTSG/CMA1/AGT/AGTR1/AGTR2/ACE2	6
hsa04024	cAMP signaling pathway	22/394	219/8091	0.000963935	0.007742578	0.005564313	RAC3/FOS/EDN1/EDN2/EDN3/AMH/BDNF/CGA/LHB/OXT/VIP/ADCYAP1R1/ADRB1/ADRB2/NPR1/SSTR1/SSTR2/TSHR/PAK1/ADCY8/CFTR/CAMK2A	22
hsa05167	Kaposi sarcoma-associated herpesvirus infection	20/394	194/8091	0.001180665	0.00918705	0.006602404	HLA-E/CXCL2/CXCL3/IL6/IKBKE/FGF2/IRF7/CCR3/CCR8/HCK/NFATC4/FOS/PIK3R5/PDGFB/CDK4/TRAF2/MAP1LC3C/E2F1/MAP2K6/RCAN1	20
hsa04020	Calcium signaling pathway	23/394	240/8091	0.001411756	0.010652344	0.007655457	FGF2/NOS1/FGF10/EDNRB/EGF/FGF19/FGF20/FGF5/VEGFD/GDNF/PDGFB/ADRB1/ADRB2/AGTR1/FGFR2/FGFR4/FLT4/MET/PTGFR/PRKCG/ADCY8/CAMK2A/MST1R	23
hsa04924	Renin secretion	10/394	69/8091	0.001729835	0.0126685	0.009104396	EDN1/EDN2/EDN3/AGT/ADCYAP1R1/ADRB1/ADRB2/AGTR1/NPR1/PTGER4	10
hsa05150	Staphylococcus aureus infection	12/394	96/8091	0.002302274	0.016286295	0.011704376	CAMP/DEFA3/MASP1/C5AR1/FPR1/FPR2/ITGAL/FCGR3A/FCGR3B/C1QB/C1QA/CFB	12
hsa04066	HIF-1 signaling pathway	13/394	109/8091	0.002354645	0.016286295	0.011704376	IFNG/IL6/TLR4/CYBB/HMOX1/EDN1/EGF/ANGPT1/ANGPT4/TEK/PRKCG/PDK1/CAMK2A	13
hsa04012	ErbB signaling pathway	11/394	85/8091	0.002627403	0.017681713	0.012707213	EGF/HBEGF/NRG1/NRG3/TGFA/PAK1/SHC3/PRKCG/PAK6/CAMK2A/GAB1	11
hsa04145	Phagosome	16/394	152/8091	0.002891555	0.018947294	0.013616741	HLA-E/SFTPD/COLEC12/TLR4/SFTPA1/SFTPA2/CYBB/ITGAV/MSR1/MARCO/NOS1/OLR1/TUBB3/FCGR3A/FCGR3B/CD36	16
hsa05219	Bladder cancer	7/394	41/8091	0.003289964	0.021005154	0.015095651	MMP9/CDH1/EGF/HBEGF/CDK4/E2F1/CDKN2A	7
hsa05146	Amoebiasis	12/394	102/8091	0.003831773	0.023852788	0.017142143	CD1A/IFNG/CXCL2/CXCL3/IL6/TLR4/C8G/CTSG/IL12B/ARG2/PRKCG/C8B	12
hsa04625	C-type lectin receptor signaling pathway	12/394	104/8091	0.004493435	0.027289397	0.019611911	FCER1G/IL6/IKBKE/IL12B/CCL22/NFATC4/IL17D/IL23A/PAK1/CLEC4E/CLEC6A/CLEC4D	12
hsa04270	Vascular smooth muscle contraction	14/394	133/8091	0.005171768	0.030364107	0.021821594	EDN1/EDN2/EDN3/AGT/CALCB/NPPC/AGTR1/CALCRL/NPR1/PRKCG/PRKCQ/ADCY8/PLA2G4A/PRKCE	14
hsa04928	Parathyroid hormone synthesis, secretion and action	12/394	106/8091	0.005243601	0.030364107	0.021821594	TNFSF11/JUND/ARRB1/FOS/HBEGF/KL/PTHLH/PTH1R/RXRG/PRKCG/ADCY8/EGR1	12
hsa05161	Hepatitis B	16/394	162/8091	0.005423714	0.030693293	0.022058169	IL6/MMP9/TLR4/IKBKE/IRF7/BIRC5/NFATC4/FOS/TGFBR2/PRKCG/IRAK1/CCNA2/E2F1/JAK3/MAP2K6/CASP12	16
hsa05226	Gastric cancer	15/394	149/8091	0.005864391	0.032402127	0.023286246	FGF2/CDH1/FGF10/EGF/FGF19/FGF20/FGF5/FGFR2/MET/RXRG/TGFBR2/SHC3/E2F1/WNT3A/GAB1	15
hsa05134	Legionellosis	8/394	57/8091	0.005985935	0.032402127	0.023286246	HSPA6/CXCL2/CXCL3/IL6/TLR4/IL12B/NLRC4/HSPD1	8
hsa05207	Chemical carcinogenesis - receptor activation	19/394	212/8091	0.007361743	0.039001573	0.028029032	IKBKE/FGF2/TNFSF11/ARRB1/BIRC5/FOS/FGF10/EGF/FGF20/FGF5/ADRB1/ADRB2/NR1I3/PGR/RXRG/PRKCG/ADCY8/E2F1/HSP90B1	19
hsa05162	Measles	14/394	139/8091	0.007608567	0.039469439	0.02836527	HSPA6/IL6/TLR4/IKBKE/IL12B/MX2/IRF7/OAS1/FOS/IL2RA/CDK4/OAS3/IRAK1/JAK3	14
hsa05223	Non-small cell lung cancer	9/394	72/8091	0.007875125	0.040018494	0.028759856	EGF/TGFA/MET/RXRG/PRKCG/CDK4/E2F1/JAK3/CDKN2A	9
hsa05143	African trypanosomiasis	6/394	37/8091	0.00827002	0.0411847	0.029597966	IFNG/IL6/IL12B/F2RL1/PRKCG/SELE	6
hsa04640	Hematopoietic cell lineage	11/394	99/8091	0.008465363	0.041330888	0.029703027	CD1A/IL6/IL7R/CD19/CSF3/IL11/THPO/IL2RA/IL3RA/IL5RA/CD36	11
hsa04672	Intestinal immune network for IgA production	7/394	49/8091	0.009008454	0.043136636	0.031000753	CXCL12/IL6/CCL28/CCL25/TNFSF13/TNFRSF13C/TNFRSF17	7
hsa05340	Primary immunodeficiency	6/394	38/8091	0.009428056	0.044294073	0.031832561	IL7R/CD79A/BTK/CD19/TNFRSF13C/JAK3	6
hsa04926	Relaxin signaling pathway	13/394	129/8091	0.009882914	0.045571216	0.032750398	MMP9/ARRB1/NOS1/FOS/EDN1/EDNRB/VEGFD/INSL3/RLN3/RXFP1/TGFBR2/SHC3/ADCY8	13
hsa05214	Glioma	9/394	75/8091	0.010229837	0.045687772	0.032834163	EGF/PDGFB/TGFA/SHC3/PRKCG/CDK4/E2F1/CDKN2A/CAMK2A	9
hsa05166	Human T-cell leukemia virus 1 infection	19/394	219/8091	0.010275161	0.045687772	0.032834163	HLA-E/LTA/IL6/NFATC4/FOS/IL2RA/TGFBR2/TNFRSF13C/ITGAL/CDK4/ADCY8/CCNA2/E2F1/JAK3/CDKN2A/MMP7/EGR1/SPI1/ETS1	19
hsa05224	Breast cancer	14/394	147/8091	0.012187831	0.053241578	0.038262812	FGF2/TNFSF11/FOS/FGF10/EGF/FGF19/FGF20/FGF5/FLT4/PGR/SHC3/CDK4/E2F1/WNT3A	14
hsa04072	Phospholipase D signaling pathway	14/394	148/8091	0.012885345	0.05531812	0.039755148	FCER1G/CXCR1/PIK3R5/CXCR2/AGT/EGF/PDGFB/AGTR1/AVPR2/PTGFR/SHC3/ADCY8/PLA2G4A/GAB1	14
hsa05163	Human cytomegalovirus infection	19/394	225/8091	0.013450133	0.056764121	0.040794338	PDIA3/HLA-E/CXCL12/IL6/ITGAV/CCR3/CCL2/RAC3/NFATC4/CXCR2/PTGER4/PRKCG/CDK4/ADCY8/TRAF2/E2F1/CDKN2A/MAP2K6/TRAF5	19
