# Supplementary material for: An immune gene signature to predict prognosis and immunotherapeutic response in lung adenocarcinoma
Source: Sci Rep. 2022 May 17;12:8230. doi: 10.1038/s41598-022-12301-6 (PMC9114138; doi:10.1038/s41598-022-12301-6)
Supplement: Supplementary file 3 — Supplementary Tables. [file 41598_2022_12301_MOESM3_ESM.zip › Supplementary Tables/Table S6.xls]

Tables S6. Results of GO enrichment analysis for 263 genes
ONTOLOGY	ID	Description	GeneRatio	BgRatio	pvalue	p.adjust	qvalue	geneID	Count
BP	GO:0060326	cell chemotaxis	34/257	306/18862	2.70E-21	6.02E-18	3.67E-18	CXCL12/CXCL2/CXCL3/SFTPD/IL6/LBP/FGF2/CXCR1/CCL14/ACKR4/CCL2/MIF/EDN1/EDN3/SEMA5A/SLIT2/CX3CR1/EDNRB/CXCR2/PLXNB3/VEGFD/HBEGF/IL34/MDK/PDGFB/AGTR1/NR4A1/S1PR1/PRKCQ/DUSP1/GAS6/JAM3/HMGB2/GAB1	34
BP	GO:0050920	regulation of chemotaxis	30/257	224/18862	3.05E-21	6.02E-18	3.67E-18	CXCL12/IL6/LBP/FGF2/AGER/CCL2/MIF/EDN1/EDN3/FGF10/SEMA3A/SEMA3B/SEMA3G/SEMA4B/SEMA5A/SEMA6A/SEMA6D/SLIT2/PLXNA3/ROBO2/VEGFD/IL34/MDK/PDGFB/BMPR2/S1PR1/DUSP1/WNT3A/GAS6/JAM3	30
BP	GO:0001935	endothelial cell proliferation	25/257	191/18862	1.27E-17	1.10E-14	6.70E-15	CXCL12/FGF2/CCL2/PROK2/SEMA5A/PLXNB3/APLN/BMP2/EGF/VEGFD/MDK/PDGFB/VIP/ACVRL1/AGTR1/APLNR/BMPR2/FLT4/NR4A1/TEK/TIE1/MIR23A/CAV1/GJA1/HMGB2	25
BP	GO:0050678	regulation of epithelial cell proliferation	33/257	374/18862	1.30E-17	1.10E-14	6.70E-15	CXCL12/FGF2/CCL2/FGF10/SEMA5A/EDNRB/PLXNB3/APLN/BMP2/EGF/VEGFD/MDK/PDGFB/TGFA/VIP/ACVRL1/AGTR1/APLNR/BMPR2/FGFR2/FLT4/NR4A1/NR4A3/PGR/TEK/TGFBR3/TIE1/MIR23A/WNT3A/CAV1/GJA1/CEACAM1/HMGB2	33
BP	GO:0050673	epithelial cell proliferation	35/257	428/18862	1.39E-17	1.10E-14	6.70E-15	CXCL12/IL6/FGF2/CCL2/FGF10/PROK2/SEMA5A/EDNRB/PLXNB3/APLN/BMP2/EGF/VEGFD/MDK/PDGFB/TGFA/VIP/ACVRL1/AGTR1/APLNR/BMPR2/FGFR2/FLT4/NR4A1/NR4A3/PGR/TEK/TGFBR3/TIE1/MIR23A/WNT3A/CAV1/GJA1/CEACAM1/HMGB2	35
BP	GO:0001936	regulation of endothelial cell proliferation	24/257	177/18862	2.53E-17	1.67E-14	1.02E-14	CXCL12/FGF2/CCL2/SEMA5A/PLXNB3/APLN/BMP2/EGF/VEGFD/MDK/PDGFB/VIP/ACVRL1/AGTR1/APLNR/BMPR2/FLT4/NR4A1/TEK/TIE1/MIR23A/CAV1/GJA1/HMGB2	24
BP	GO:0018108	peptidyl-tyrosine phosphorylation	32/257	369/18862	6.95E-17	3.92E-14	2.39E-14	IL6/SOCS3/MIF/FGF10/BDNF/CLCF1/CSF3/EGF/HBEGF/IL34/PDGFB/TGFA/TSLP/ANGPT1/ANGPT4/FGFR2/FGFR4/FLT4/GHR/IL31RA/TEK/TIE1/TNFRSF18/CBLC/WNT3A/GAS6/STAP2/CD36/CAV1/MST1R/BMX/PRKCE	32
BP	GO:0018212	peptidyl-tyrosine modification	32/257	372/18862	8.79E-17	4.34E-14	2.65E-14	IL6/SOCS3/MIF/FGF10/BDNF/CLCF1/CSF3/EGF/HBEGF/IL34/PDGFB/TGFA/TSLP/ANGPT1/ANGPT4/FGFR2/FGFR4/FLT4/GHR/IL31RA/TEK/TIE1/TNFRSF18/CBLC/WNT3A/GAS6/STAP2/CD36/CAV1/MST1R/BMX/PRKCE	32
BP	GO:0001938	positive regulation of endothelial cell proliferation	19/257	108/18862	4.10E-16	1.80E-13	1.10E-13	CXCL12/FGF2/SEMA5A/PLXNB3/APLN/BMP2/EGF/VEGFD/MDK/PDGFB/VIP/AGTR1/APLNR/BMPR2/FLT4/NR4A1/TEK/MIR23A/HMGB2	19
BP	GO:0050679	positive regulation of epithelial cell proliferation	24/257	203/18862	6.18E-16	2.44E-13	1.49E-13	CXCL12/FGF2/FGF10/SEMA5A/PLXNB3/APLN/BMP2/EGF/VEGFD/MDK/PDGFB/TGFA/VIP/AGTR1/APLNR/BMPR2/FGFR2/FLT4/NR4A1/NR4A3/TEK/MIR23A/WNT3A/HMGB2	24
BP	GO:0001667	ameboidal-type cell migration	34/257	473/18862	2.04E-15	7.32E-13	4.46E-13	FGF2/EDN1/EDN3/FGF10/SEMA3A/SEMA3B/SEMA3G/SEMA4B/SEMA5A/SEMA6A/SEMA6D/SLIT2/EDNRB/EGF/GPI/HBEGF/INSL3/PDGFB/ACVRL1/AGTR2/ANGPT1/ANGPT4/BMPR2/FLT4/NR4A1/TEK/TGFBR2/PAK1/MIR23A/DCN/GJA1/CEACAM1/ETS1/PRKCE	34
BP	GO:0032102	negative regulation of response to external stimulus	31/257	394/18862	3.30E-15	1.09E-12	6.63E-13	HLA-E/A2M/PLAU/SOCS3/FGF2/CCL2/MIF/EDN1/SEMA3A/SEMA3B/SEMA3G/SEMA4B/SEMA5A/SEMA6A/SEMA6D/SLIT2/GPR17/PLXNA3/ROBO2/MDK/PDGFB/SPP1/CALCRL/GPER1/TEK/DUSP1/WNT3A/PROS1/F11/GJA1/CEACAM1	31
BP	GO:0048638	regulation of developmental growth	28/257	319/18862	5.00E-15	1.52E-12	9.27E-13	CXCL12/RBP4/CRABP2/FGF2/EDN1/SEMA3A/SEMA3B/SEMA3G/SEMA4B/SEMA5A/SEMA6A/SEMA6D/PLXNA3/BDNF/SPP1/ADRB1/ADRB2/BMPR2/FGFR2/GHR/TGFBR2/TGFBR3/PAK1/CDK4/WNT3A/GATA6/SOCS2/GJA1	28
BP	GO:0090066	regulation of anatomical structure size	34/257	493/18862	6.93E-15	1.95E-12	1.19E-12	CXCL12/CRABP2/IL7R/EDN1/EDN3/SEMA3A/SEMA3B/SEMA3G/SEMA4B/SEMA5A/SEMA6A/SEMA6D/SLIT2/EDNRB/PLXNA3/APLN/BDNF/CSF3/SPP1/ADRB1/ADRB2/AGTR1/AGTR2/AVPR2/BMPR2/GPER1/NPR1/PAK1/CDK4/WNT3A/LRRK2/CAV1/GJA1/PRKCE	34
BP	GO:0050731	positive regulation of peptidyl-tyrosine phosphorylation	22/257	193/18862	2.28E-14	5.71E-12	3.48E-12	IL6/SOCS3/MIF/FGF10/BDNF/CLCF1/CSF3/EGF/HBEGF/IL34/PDGFB/TGFA/TSLP/ANGPT1/ANGPT4/GHR/IL31RA/TNFRSF18/WNT3A/GAS6/STAP2/CD36	22
BP	GO:0050730	regulation of peptidyl-tyrosine phosphorylation	25/257	262/18862	2.31E-14	5.71E-12	3.48E-12	IL6/SOCS3/MIF/FGF10/BDNF/CLCF1/CSF3/EGF/HBEGF/IL34/PDGFB/TGFA/TSLP/ANGPT1/ANGPT4/GHR/IL31RA/TNFRSF18/CBLC/WNT3A/GAS6/STAP2/CD36/CAV1/PRKCE	25
BP	GO:0097529	myeloid leukocyte migration	23/257	218/18862	3.08E-14	7.15E-12	4.36E-12	CXCL12/CXCL2/CXCL3/SFTPD/IL6/LBP/AGER/CXCR1/CCL14/CCL2/MIF/EDN1/EDN3/SLIT2/CX3CR1/EDNRB/CXCR2/VEGFD/IL34/MDK/PDGFB/DUSP1/JAM3	23
BP	GO:0048846	axon extension involved in axon guidance	12/257	37/18862	4.34E-14	9.02E-12	5.50E-12	CXCL12/SEMA3A/SEMA3B/SEMA3G/SEMA4B/SEMA5A/SEMA6A/SEMA6D/SLIT2/PLXNA3/BMPR2/WNT3A	12
BP	GO:1902284	neuron projection extension involved in neuron projection guidance	12/257	37/18862	4.34E-14	9.02E-12	5.50E-12	CXCL12/SEMA3A/SEMA3B/SEMA3G/SEMA4B/SEMA5A/SEMA6A/SEMA6D/SLIT2/PLXNA3/BMPR2/WNT3A	12
BP	GO:0043434	response to peptide hormone	31/257	435/18862	4.91E-14	9.70E-12	5.91E-12	CXCL12/SOCS3/JUND/EDN1/EDNRB/CAT/CCN2/KL/AGTR1/AGTR2/GHR/GNRHR/GPER1/NR4A1/NR4A3/TEK/TGFBR3/TSHR/PAK1/CDK4/PRKCQ/ADCY8/CCNA2/CAV1/SOCS2/CAMK2A/GJA1/TRIB3/EGR1/CEACAM1/GAB1	31
BP	GO:0032496	response to lipopolysaccharide	27/257	326/18862	6.51E-14	1.20E-11	7.32E-12	SLPI/CXCL2/CXCL3/IL6/LBP/CTSG/JUND/CCL2/FOS/EDN1/FGF10/CX3CR1/EDNRB/CSF3/FGFR2/PTGFR/CDK4/IRAK1/TRIM6/DCN/KCNJ8/SELE/SMAD6/CD36/GJA1/HMGB2/PRKCE	27
BP	GO:0030595	leukocyte chemotaxis	23/257	226/18862	6.69E-14	1.20E-11	7.32E-12	CXCL12/CXCL2/CXCL3/SFTPD/IL6/LBP/CXCR1/CCL14/CCL2/MIF/EDN1/EDN3/SLIT2/EDNRB/CXCR2/VEGFD/IL34/MDK/PDGFB/S1PR1/DUSP1/GAS6/JAM3	23
BP	GO:0048640	negative regulation of developmental growth	17/257	107/18862	8.80E-14	1.51E-11	9.22E-12	RBP4/SEMA3A/SEMA3B/SEMA3G/SEMA4B/SEMA5A/SEMA6A/SEMA6D/PLXNA3/SPP1/ADRB1/ADRB2/TGFBR2/PAK1/WNT3A/SOCS2/GJA1	17
BP	GO:0050922	negative regulation of chemotaxis	14/257	64/18862	1.39E-13	2.29E-11	1.40E-11	CCL2/MIF/SEMA3A/SEMA3B/SEMA3G/SEMA4B/SEMA5A/SEMA6A/SEMA6D/SLIT2/PLXNA3/ROBO2/DUSP1/WNT3A	14
BP	GO:0048841	regulation of axon extension involved in axon guidance	11/257	32/18862	2.43E-13	3.84E-11	2.34E-11	CXCL12/SEMA3A/SEMA3B/SEMA3G/SEMA4B/SEMA5A/SEMA6A/SEMA6D/PLXNA3/BMPR2/WNT3A	11
BP	GO:0002237	response to molecule of bacterial origin	27/257	346/18862	2.73E-13	4.15E-11	2.53E-11	SLPI/CXCL2/CXCL3/IL6/LBP/CTSG/JUND/CCL2/FOS/EDN1/FGF10/CX3CR1/EDNRB/CSF3/FGFR2/PTGFR/CDK4/IRAK1/TRIM6/DCN/KCNJ8/SELE/SMAD6/CD36/GJA1/HMGB2/PRKCE	27
BP	GO:0050767	regulation of neurogenesis	27/257	348/18862	3.14E-13	4.44E-11	2.71E-11	CXCL12/IL6/CRABP2/SEMA3A/SEMA3B/SEMA3G/SEMA4B/SEMA5A/SEMA6A/SEMA6D/SLIT2/CX3CR1/PLXNA3/PLXNB3/ROBO2/BDNF/BMP2/CLCF1/IL34/MDK/SPP1/BMPR2/GPER1/PAK1/E2F1/WNT3A/HMGB2	27
BP	GO:0001558	regulation of cell growth	29/257	406/18862	3.22E-13	4.44E-11	2.71E-11	CXCL12/CRABP2/EDN1/SEMA3A/SEMA3B/SEMA3G/SEMA4B/SEMA5A/SEMA6A/SEMA6D/SLIT2/PLXNA3/BDNF/HBEGF/LTBP4/NRG3/SPP1/ACVRL1/AGTR1/AGTR2/BMPR2/NPR1/PAK1/PRKCQ/WNT3A/CDKN2A/SOCS2/GJA1/CEACAM1	29
BP	GO:0040013	negative regulation of locomotion	28/257	377/18862	3.26E-13	4.44E-11	2.71E-11	CXCL12/FGF2/CCL2/MIF/IFITM1/SEMA3A/SEMA3B/SEMA3G/SEMA4B/SEMA5A/SEMA6A/SEMA6D/SLIT2/CX3CR1/PLXNA3/PLXNB3/ROBO2/IL33/NRG3/ACVRL1/AGTR2/ANGPT4/ENG/TIE1/DUSP1/WNT3A/DCN/GJA1	28
BP	GO:0003018	vascular process in circulatory system	23/257	245/18862	3.74E-13	4.76E-11	2.90E-11	AGER/EDN1/EDN3/SLIT2/EDNRB/APLN/ADRB1/ADRB2/AGTR1/AGTR2/ANGPT1/AVPR2/BMPR2/GPER1/LEPR/NPR1/TEK/MIR23A/KCNJ8/CD36/CAV1/GJA1/CEACAM1	23
BP	GO:0045926	negative regulation of growth	23/257	245/18862	3.74E-13	4.76E-11	2.90E-11	RBP4/SEMA3A/SEMA3B/SEMA3G/SEMA4B/SEMA5A/SEMA6A/SEMA6D/SLIT2/PLXNA3/SPP1/ACVRL1/ADRB1/ADRB2/AGTR2/BMPR2/NPR1/TGFBR2/PAK1/WNT3A/CDKN2A/SOCS2/GJA1	23
BP	GO:0016049	cell growth	31/257	470/18862	3.88E-13	4.79E-11	2.92E-11	CXCL12/CRABP2/EDN1/SEMA3A/SEMA3B/SEMA3G/SEMA4B/SEMA5A/SEMA6A/SEMA6D/SLIT2/PLXNA3/BDNF/HBEGF/LTBP4/NRG3/SPP1/ACVRL1/AGTR1/AGTR2/BMPR2/NPR1/TGFBR2/PAK1/PRKCQ/MIR23A/WNT3A/CDKN2A/SOCS2/GJA1/CEACAM1	31
BP	GO:0033002	muscle cell proliferation	22/257	222/18862	4.13E-13	4.94E-11	3.01E-11	IL6/RBP4/FGF2/EDN1/APLN/HBEGF/PDGFB/VIP/ANGPT1/CALCRL/FGFR2/GPER1/NPR1/NPR3/NR4A3/S1PR1/TGFBR2/TGFBR3/PAK1/IRAK1/GATA6/GJA1	22
BP	GO:0070371	ERK1 and ERK2 cascade	25/257	320/18862	2.13E-12	2.47E-10	1.50E-10	FGF2/ARRB1/AGER/CCL14/CCL2/MIF/CCN1/FGF10/SEMA6A/BMP2/CCN2/EGF/PDGFB/ANGPT1/FGFR2/FGFR4/FLT4/GPER1/TEK/MIR23A/DUSP1/GAS6/CD36/CEACAM1/ATF3	25
BP	GO:0010632	regulation of epithelial cell migration	24/257	293/18862	2.19E-12	2.47E-10	1.50E-10	FGF2/EDN1/FGF10/SEMA3A/SEMA5A/SLIT2/EGF/GPI/HBEGF/INSL3/PDGFB/ACVRL1/AGTR2/ANGPT1/ANGPT4/BMPR2/FLT4/TEK/TGFBR2/MIR23A/DCN/CEACAM1/ETS1/PRKCE	24
BP	GO:0050770	regulation of axonogenesis	18/257	151/18862	2.60E-12	2.86E-10	1.74E-10	CXCL12/CRABP2/SEMA3A/SEMA3B/SEMA3G/SEMA4B/SEMA5A/SEMA6A/SEMA6D/SLIT2/PLXNA3/PLXNB3/ROBO2/BDNF/SPP1/BMPR2/PAK1/WNT3A	18
BP	GO:0048771	tissue remodeling	19/257	175/18862	3.42E-12	3.65E-10	2.22E-10	IL6/AGER/FGF10/MDK/SPP1/ACVRL1/ADRB2/AGTR2/BMPR2/FLT4/IL20RA/LEPR/PTH1R/S1PR1/TIE1/PPARGC1B/CAV1/GJA1/CEACAM1	19
BP	GO:0070372	regulation of ERK1 and ERK2 cascade	24/257	301/18862	3.89E-12	4.05E-10	2.47E-10	FGF2/ARRB1/AGER/CCL14/CCL2/MIF/CCN1/FGF10/SEMA6A/BMP2/CCN2/PDGFB/ANGPT1/FGFR2/FGFR4/FLT4/GPER1/TEK/MIR23A/DUSP1/GAS6/CD36/CEACAM1/ATF3	24
BP	GO:0008217	regulation of blood pressure	19/257	177/18862	4.19E-12	4.24E-10	2.59E-10	CTSG/CMA1/EDN1/EDN3/EDNRB/ADM2/APLN/PDGFB/ACVRL1/ADRB1/ADRB2/AGTR1/AGTR2/AVPR2/BMPR2/NPR1/NPR3/GAS6/GJA1	19
BP	GO:0060284	regulation of cell development	30/257	485/18862	4.87E-12	4.81E-10	2.93E-10	CXCL12/IL6/CRABP2/RAC3/SEMA3A/SEMA3B/SEMA3G/SEMA4B/SEMA5A/SEMA6A/SEMA6D/SLIT2/CX3CR1/EDNRB/PLXNA3/PLXNB3/ROBO2/BDNF/BMP2/CLCF1/IL34/MDK/SPP1/BMPR2/GPER1/PAK1/E2F1/WNT3A/LRRK2/HMGB2	30
BP	GO:0051960	regulation of nervous system development	28/257	422/18862	5.01E-12	4.82E-10	2.94E-10	CXCL12/IL6/CRABP2/SEMA3A/SEMA3B/SEMA3G/SEMA4B/SEMA5A/SEMA6A/SEMA6D/SLIT2/CX3CR1/PLXNA3/PLXNB3/ROBO2/BDNF/BMP2/CLCF1/IL34/MDK/SPP1/BMPR2/GPER1/TNFRSF21/PAK1/E2F1/WNT3A/HMGB2	28
BP	GO:0045785	positive regulation of cell adhesion	28/257	425/18862	5.93E-12	5.58E-10	3.40E-10	HLA-E/CXCL12/IL6/IL7R/AGER/CCL2/RAC3/CARD11/CCN1/MDK/PDGFB/ANGPT1/IL1RL2/NR4A3/TEK/TGFBR2/TNFRSF18/PAK1/PRKCQ/IRAK1/ZBTB16/WNT3A/HSPD1/SELE/CD36/CAV1/ETS1/PRKCE	28
BP	GO:0048660	regulation of smooth muscle cell proliferation	18/257	160/18862	7.04E-12	6.33E-10	3.86E-10	IL6/FGF2/EDN1/APLN/HBEGF/PDGFB/VIP/CALCRL/FGFR2/GPER1/NPR1/NPR3/NR4A3/S1PR1/TGFBR2/PAK1/IRAK1/GJA1	18
BP	GO:0050921	positive regulation of chemotaxis	17/257	139/18862	7.05E-12	6.33E-10	3.86E-10	CXCL12/IL6/LBP/FGF2/AGER/EDN1/EDN3/FGF10/SEMA5A/SLIT2/VEGFD/IL34/MDK/PDGFB/BMPR2/S1PR1/GAS6	17
BP	GO:1901342	regulation of vasculature development	25/257	341/18862	8.61E-12	7.47E-10	4.55E-10	IL6/FGF2/CMA1/PROK2/SEMA5A/SEMA6A/CX3CR1/ADM2/ANGPTL7/VEGFD/MDK/ANGPT4/ANGPTL3/ANGPTL4/APLNR/ENG/NPR1/TEK/TGFBR2/TIE1/DCN/GATA6/CEACAM1/GAB1/ETS1	25
BP	GO:0048659	smooth muscle cell proliferation	18/257	162/18862	8.70E-12	7.47E-10	4.55E-10	IL6/FGF2/EDN1/APLN/HBEGF/PDGFB/VIP/CALCRL/FGFR2/GPER1/NPR1/NPR3/NR4A3/S1PR1/TGFBR2/PAK1/IRAK1/GJA1	18
BP	GO:0060485	mesenchyme development	23/257	287/18862	1.01E-11	8.46E-10	5.16E-10	IL6/EDN1/EDN3/FGF10/SEMA3A/SEMA3B/SEMA3G/SEMA4B/SEMA5A/SEMA6A/SEMA6D/EDNRB/ROBO2/BMP2/MDK/ACVRL1/BMPR2/ENG/FGFR2/IL17RD/TGFBR2/TGFBR3/WNT3A	23
BP	GO:0061387	regulation of extent of cell growth	15/257	104/18862	1.11E-11	9.18E-10	5.59E-10	CXCL12/CRABP2/SEMA3A/SEMA3B/SEMA3G/SEMA4B/SEMA5A/SEMA6A/SEMA6D/PLXNA3/BDNF/SPP1/BMPR2/PAK1/WNT3A	15
BP	GO:0050919	negative chemotaxis	11/257	46/18862	2.12E-11	1.71E-09	1.04E-09	SEMA3A/SEMA3B/SEMA3G/SEMA4B/SEMA5A/SEMA6A/SEMA6D/SLIT2/PLXNA3/ROBO2/NRG3	11
BP	GO:0010631	epithelial cell migration	25/257	357/18862	2.33E-11	1.84E-09	1.12E-09	FGF2/EDN1/FGF10/SEMA3A/SEMA5A/SLIT2/EGF/GPI/HBEGF/INSL3/PDGFB/ACVRL1/AGTR2/ANGPT1/ANGPT4/BMPR2/FLT4/NR4A1/TEK/TGFBR2/MIR23A/DCN/CEACAM1/ETS1/PRKCE	25
BP	GO:0008361	regulation of cell size	18/257	173/18862	2.65E-11	2.05E-09	1.25E-09	CXCL12/CRABP2/IL7R/EDN1/SEMA3A/SEMA3B/SEMA3G/SEMA4B/SEMA5A/SEMA6A/SEMA6D/PLXNA3/BDNF/SPP1/BMPR2/PAK1/CDK4/WNT3A	18
BP	GO:0090132	epithelium migration	25/257	360/18862	2.79E-11	2.11E-09	1.29E-09	FGF2/EDN1/FGF10/SEMA3A/SEMA5A/SLIT2/EGF/GPI/HBEGF/INSL3/PDGFB/ACVRL1/AGTR2/ANGPT1/ANGPT4/BMPR2/FLT4/NR4A1/TEK/TGFBR2/MIR23A/DCN/CEACAM1/ETS1/PRKCE	25
BP	GO:1901653	cellular response to peptide	26/257	391/18862	2.88E-11	2.11E-09	1.29E-09	SOCS3/AGER/EDN1/KL/ADRB2/AGTR1/AGTR2/GHR/GNRHR/GPER1/NR4A1/NR4A3/TSHR/PAK1/CDK4/PRKCQ/ADCY8/CCNA2/CD36/CAV1/SOCS2/CAMK2A/GJA1/TRIB3/CEACAM1/GAB1	26
BP	GO:0048588	developmental cell growth	20/257	222/18862	2.88E-11	2.11E-09	1.29E-09	CXCL12/CRABP2/EDN1/SEMA3A/SEMA3B/SEMA3G/SEMA4B/SEMA5A/SEMA6A/SEMA6D/SLIT2/PLXNA3/BDNF/SPP1/AGTR2/BMPR2/TGFBR2/PAK1/MIR23A/WNT3A	20
BP	GO:0010634	positive regulation of epithelial cell migration	18/257	175/18862	3.22E-11	2.19E-09	1.34E-09	FGF2/EDN1/FGF10/SEMA5A/EGF/GPI/HBEGF/INSL3/PDGFB/ANGPT1/ANGPT4/BMPR2/FLT4/TEK/TGFBR2/MIR23A/ETS1/PRKCE	18
BP	GO:0045766	positive regulation of angiogenesis	18/257	175/18862	3.22E-11	2.19E-09	1.34E-09	FGF2/CMA1/SEMA5A/CX3CR1/ADM2/VEGFD/MDK/ANGPT4/ANGPTL3/ANGPTL4/APLNR/ENG/TEK/TGFBR2/TIE1/GATA6/GAB1/ETS1	18
BP	GO:0051897	positive regulation of protein kinase B signaling	18/257	175/18862	3.22E-11	2.19E-09	1.34E-09	FGF2/FGF10/SEMA5A/CX3CR1/CSF3/EGF/HBEGF/KL/PDGFB/TGFA/ANGPT1/ENG/FGFR2/FGFR4/TEK/GAS6/MST1R/GAB1	18
BP	GO:1904018	positive regulation of vasculature development	18/257	175/18862	3.22E-11	2.19E-09	1.34E-09	FGF2/CMA1/SEMA5A/CX3CR1/ADM2/VEGFD/MDK/ANGPT4/ANGPTL3/ANGPTL4/APLNR/ENG/TEK/TGFBR2/TIE1/GATA6/GAB1/ETS1	18
BP	GO:0048843	negative regulation of axon extension involved in axon guidance	9/257	26/18862	3.59E-11	2.39E-09	1.46E-09	SEMA3A/SEMA3B/SEMA3G/SEMA4B/SEMA5A/SEMA6A/SEMA6D/PLXNA3/WNT3A	9
BP	GO:0060560	developmental growth involved in morphogenesis	20/257	225/18862	3.68E-11	2.39E-09	1.46E-09	CXCL12/CRABP2/FGF10/SEMA3A/SEMA3B/SEMA3G/SEMA4B/SEMA5A/SEMA6A/SEMA6D/SLIT2/PLXNA3/BDNF/SPP1/BMPR2/FGFR2/S1PR1/TGFBR2/PAK1/WNT3A	20
BP	GO:0045765	regulation of angiogenesis	24/257	335/18862	3.72E-11	2.39E-09	1.46E-09	IL6/FGF2/CMA1/PROK2/SEMA5A/SEMA6A/CX3CR1/ADM2/VEGFD/MDK/ANGPT4/ANGPTL3/ANGPTL4/APLNR/ENG/NPR1/TEK/TGFBR2/TIE1/DCN/GATA6/CEACAM1/GAB1/ETS1	24
BP	GO:0090130	tissue migration	25/257	365/18862	3.75E-11	2.39E-09	1.46E-09	FGF2/EDN1/FGF10/SEMA3A/SEMA5A/SLIT2/EGF/GPI/HBEGF/INSL3/PDGFB/ACVRL1/AGTR2/ANGPT1/ANGPT4/BMPR2/FLT4/NR4A1/TEK/TGFBR2/MIR23A/DCN/CEACAM1/ETS1/PRKCE	25
BP	GO:1990868	response to chemokine	14/257	97/18862	5.45E-11	3.37E-09	2.05E-09	CXCL12/CXCL2/CXCL3/CXCR1/CCL14/ACKR4/CCL2/EDN1/SLIT2/CX3CR1/ACKR1/GPR17/CXCR2/DUSP1	14
BP	GO:1990869	cellular response to chemokine	14/257	97/18862	5.45E-11	3.37E-09	2.05E-09	CXCL12/CXCL2/CXCL3/CXCR1/CCL14/ACKR4/CCL2/EDN1/SLIT2/CX3CR1/ACKR1/GPR17/CXCR2/DUSP1	14
BP	GO:0002685	regulation of leukocyte migration	19/257	205/18862	5.60E-11	3.40E-09	2.07E-09	CXCL12/IL6/LBP/AGER/CCL2/MIF/EDN1/EDN3/SLIT2/CX3CR1/VEGFD/IL33/IL34/MDK/TNFRSF18/DUSP1/GAS6/JAM3/SELE	19
BP	GO:0001819	positive regulation of cytokine production	27/257	437/18862	6.26E-11	3.75E-09	2.28E-09	HLA-E/IL6/LBP/IRF7/AGER/MIF/CARD11/IL17D/IL33/MDK/TSLP/FLT4/IL18R1/IL1RL1/IL1RL2/NR4A3/PRKCQ/IRAK1/AIM2/TRIM6/CLEC9A/WNT3A/GATA6/HSPD1/CD36/EGR1/HMGB2	27
BP	GO:0030308	negative regulation of cell growth	18/257	185/18862	8.15E-11	4.80E-09	2.93E-09	SEMA3A/SEMA3B/SEMA3G/SEMA4B/SEMA5A/SEMA6A/SEMA6D/SLIT2/PLXNA3/SPP1/ACVRL1/AGTR2/BMPR2/NPR1/PAK1/WNT3A/CDKN2A/GJA1	18
BP	GO:0070374	positive regulation of ERK1 and ERK2 cascade	19/257	210/18862	8.51E-11	4.94E-09	3.01E-09	FGF2/ARRB1/AGER/CCL14/CCL2/MIF/FGF10/BMP2/CCN2/PDGFB/ANGPT1/FGFR2/FGFR4/FLT4/GPER1/TEK/MIR23A/GAS6/CD36	19
BP	GO:0006959	humoral immune response	25/257	380/18862	8.88E-11	5.08E-09	3.10E-09	HLA-E/CAMP/SLPI/CXCL2/CXCL3/SFTPD/PGLYRP1/WFDC2/IL6/A2M/C8G/CTSG/MASP1/CCL2/GPI/TNFRSF21/FCN3/PROS1/GATA6/CD5L/C4BPB/C8B/CFB/C7/C6	25
BP	GO:0050867	positive regulation of cell activation	26/257	412/18862	9.12E-11	5.15E-09	3.14E-09	HLA-E/IL6/LBP/IL7R/AGER/CCL2/MIF/CARD11/FGF10/CLCF1/CCN2/IL33/MDK/TSLP/IL1RL1/IL1RL2/NR4A3/TGFBR2/PAK1/PRKCQ/ZBTB16/WNT3A/LRRK2/GAS6/HSPD1/CAV1	26
BP	GO:0050918	positive chemotaxis	12/257	67/18862	9.78E-11	5.44E-09	3.32E-09	CXCL12/FGF2/AGER/MIF/FGF10/SEMA5A/PLXNB3/VEGFD/PDGFB/ANGPT1/S1PR1/HMGB2	12
BP	GO:1903034	regulation of response to wounding	17/257	164/18862	1.02E-10	5.58E-09	3.40E-09	PLAU/DUOX1/FGF2/CLDN4/EDN1/HBEGF/INSL3/MDK/PDGFB/SPP1/PROS1/F11/CD36/CAV1/GJA1/CEACAM1/PRKCE	17
BP	GO:0050769	positive regulation of neurogenesis	19/257	217/18862	1.50E-10	8.11E-09	4.94E-09	CXCL12/IL6/CRABP2/SEMA5A/SLIT2/CX3CR1/PLXNA3/PLXNB3/ROBO2/BDNF/BMP2/CLCF1/IL34/MDK/BMPR2/GPER1/PAK1/E2F1/WNT3A	19
BP	GO:0043491	protein kinase B signaling	21/257	273/18862	1.78E-10	9.48E-09	5.78E-09	FGF2/CCL2/FGF10/SEMA5A/CX3CR1/CSF3/EGF/HBEGF/KL/PDGFB/TGFA/ANGPT1/ENG/FGFR2/FGFR4/GPER1/TEK/GAS6/TRIB3/MST1R/GAB1	21
BP	GO:0051896	regulation of protein kinase B signaling	20/257	247/18862	1.97E-10	1.04E-08	6.32E-09	FGF2/FGF10/SEMA5A/CX3CR1/CSF3/EGF/HBEGF/KL/PDGFB/TGFA/ANGPT1/ENG/FGFR2/FGFR4/GPER1/TEK/GAS6/TRIB3/MST1R/GAB1	20
BP	GO:0070098	chemokine-mediated signaling pathway	13/257	88/18862	2.00E-10	1.04E-08	6.32E-09	CXCL12/CXCL2/CXCL3/CXCR1/CCL14/ACKR4/CCL2/EDN1/SLIT2/CX3CR1/ACKR1/GPR17/CXCR2	13
BP	GO:0002697	regulation of immune effector process	27/257	465/18862	2.52E-10	1.29E-08	7.87E-09	HLA-E/IL6/A2M/LBP/RBP4/C8G/IL7R/AGER/CLCF1/GPI/IL33/ANGPT1/IL18R1/NR4A3/SH2D1B/AIM2/TRIM6/PROS1/HSPD1/CD5L/CD36/C4BPB/C8B/CFB/CEACAM1/C7/C6	27
BP	GO:0003073	regulation of systemic arterial blood pressure	13/257	90/18862	2.67E-10	1.35E-08	8.23E-09	CTSG/CMA1/EDN1/EDN3/PDGFB/ADRB1/ADRB2/AGTR1/AGTR2/AVPR2/BMPR2/GAS6/GJA1	13
BP	GO:0002696	positive regulation of leukocyte activation	25/257	401/18862	2.76E-10	1.38E-08	8.42E-09	HLA-E/IL6/LBP/IL7R/AGER/CCL2/MIF/CARD11/FGF10/CLCF1/IL33/MDK/TSLP/IL1RL1/IL1RL2/NR4A3/TGFBR2/PAK1/PRKCQ/ZBTB16/WNT3A/LRRK2/GAS6/HSPD1/CAV1	25
BP	GO:0061041	regulation of wound healing	15/257	131/18862	3.22E-10	1.59E-08	9.69E-09	PLAU/DUOX1/FGF2/CLDN4/EDN1/HBEGF/INSL3/PDGFB/PROS1/F11/CD36/CAV1/GJA1/CEACAM1/PRKCE	15
BP	GO:0007188	adenylate cyclase-modulating G protein-coupled receptor signaling pathway	19/257	230/18862	4.05E-10	1.98E-08	1.21E-08	EDN1/ADM2/INSL3/VIP/ADCYAP1R1/ADRB1/ADRB2/AVPR2/CALCRL/GPER1/NPR3/PTGFR/PTH1R/RXFP1/S1PR1/TSHR/VIPR1/ADCY8/GRK5	19
BP	GO:0048762	mesenchymal cell differentiation	19/257	231/18862	4.36E-10	2.10E-08	1.28E-08	IL6/EDN1/EDN3/FGF10/SEMA3A/SEMA3B/SEMA3G/SEMA4B/SEMA5A/SEMA6A/SEMA6D/EDNRB/BMP2/MDK/ENG/FGFR2/IL17RD/TGFBR2/TGFBR3	19
BP	GO:0048661	positive regulation of smooth muscle cell proliferation	13/257	96/18862	6.09E-10	2.90E-08	1.77E-08	IL6/FGF2/EDN1/HBEGF/PDGFB/CALCRL/FGFR2/NR4A3/S1PR1/TGFBR2/PAK1/IRAK1/GJA1	13
BP	GO:0070482	response to oxygen levels	24/257	385/18862	6.41E-10	3.02E-08	1.84E-08	CXCL12/PLAU/AGER/EDN1/BMP2/CAT/CCN2/VEGFD/ANGPT4/ANGPTL4/TEK/TGFBR2/TGFBR3/PAK1/CDK4/IRAK1/CCNA2/E2F1/GATA6/PMAIP1/CAV1/EGR1/ETS1/PRKCE	24
BP	GO:0001763	morphogenesis of a branching structure	17/257	186/18862	7.35E-10	3.39E-08	2.07E-08	SOCS3/FGF2/EDN1/FGF10/SEMA3A/SLIT2/BMP2/EGF/MDK/AGTR2/ENG/FGFR2/PGR/TGFBR2/TIE1/PAK1/LRRK2	17
BP	GO:0071375	cellular response to peptide hormone stimulus	22/257	325/18862	7.39E-10	3.39E-08	2.07E-08	SOCS3/EDN1/KL/AGTR1/AGTR2/GHR/GNRHR/GPER1/NR4A1/NR4A3/TSHR/PAK1/CDK4/PRKCQ/ADCY8/CCNA2/CAV1/SOCS2/CAMK2A/TRIB3/CEACAM1/GAB1	22
BP	GO:0002688	regulation of leukocyte chemotaxis	14/257	119/18862	8.84E-10	4.01E-08	2.45E-08	CXCL12/IL6/LBP/CCL2/MIF/EDN1/EDN3/SLIT2/VEGFD/IL34/MDK/DUSP1/GAS6/JAM3	14
BP	GO:0036293	response to decreased oxygen levels	23/257	360/18862	9.23E-10	4.14E-08	2.53E-08	CXCL12/PLAU/AGER/EDN1/BMP2/CAT/CCN2/VEGFD/ANGPT4/ANGPTL4/TEK/TGFBR2/TGFBR3/PAK1/IRAK1/CCNA2/E2F1/GATA6/PMAIP1/CAV1/EGR1/ETS1/PRKCE	23
BP	GO:1903037	regulation of leukocyte cell-cell adhesion	22/257	330/18862	9.84E-10	4.37E-08	2.66E-08	HLA-E/CXCL12/SFTPD/IL6/IL7R/AGER/CCL2/CARD11/MDK/IL1RL2/NR4A3/TGFBR2/TNFRSF21/PAK1/PRKCQ/IRAK1/ZBTB16/HSPD1/SELE/CAV1/CEACAM1/ETS1	22
BP	GO:0007159	leukocyte cell-cell adhesion	23/257	366/18862	1.27E-09	5.52E-08	3.36E-08	HLA-E/CXCL12/SFTPD/IL6/IL7R/AGER/CCL2/CARD11/CX3CR1/MDK/IL1RL2/NR4A3/TGFBR2/TNFRSF21/PAK1/PRKCQ/IRAK1/ZBTB16/HSPD1/SELE/CAV1/CEACAM1/ETS1	23
BP	GO:0050727	regulation of inflammatory response	23/257	366/18862	1.27E-09	5.52E-08	3.36E-08	HLA-E/IL6/LBP/FABP4/SOCS3/AGER/CMA1/EDNRB/GPR17/IL33/MDK/TSLP/AGTR1/CALCRL/GPER1/IL1RL1/IL1RL2/OSMR/TEK/LRRK2/SELE/CASP12/ETS1	23
BP	GO:0001503	ossification	24/257	401/18862	1.45E-09	6.22E-08	3.79E-08	IL6/ISG15/JUND/IFITM1/CCN1/BMP2/BMP8A/CAT/CCN2/GDF10/KL/MDK/SPP1/ADRB2/BMPR2/CRIM1/FGFR2/PTH1R/S1PR1/TEK/ZBTB16/WNT3A/PPARGC1B/SMAD6	24
BP	GO:0007411	axon guidance	20/257	277/18862	1.48E-09	6.31E-08	3.84E-08	CXCL12/ANOS1/SEMA3A/SEMA3B/SEMA3G/SEMA4B/SEMA5A/SEMA6A/SEMA6D/SLIT2/PLXNA3/PLXNB3/ROBO2/BDNF/BMPR2/TUBB3/SHC3/PRKCQ/WNT3A/GAB1	20
BP	GO:0043405	regulation of MAP kinase activity	21/257	307/18862	1.51E-09	6.36E-08	3.88E-08	FGF2/ARRB1/AGER/EDN1/EDN3/FGF10/PROK2/BMP2/EGF/IL34/PDGFB/TGFA/GHR/PAK1/CBLC/IRAK1/DUSP1/LRRK2/CAV1/TRIB3/MST1R	21
BP	GO:0097485	neuron projection guidance	20/257	278/18862	1.58E-09	6.57E-08	4.01E-08	CXCL12/ANOS1/SEMA3A/SEMA3B/SEMA3G/SEMA4B/SEMA5A/SEMA6A/SEMA6D/SLIT2/PLXNA3/PLXNB3/ROBO2/BDNF/BMPR2/TUBB3/SHC3/PRKCQ/WNT3A/GAB1	20
BP	GO:0007204	positive regulation of cytosolic calcium ion concentration	21/257	310/18862	1.80E-09	7.42E-08	4.52E-08	FGF2/CXCR1/ACKR4/EDN1/PROK2/CX3CR1/EDNRB/GPR17/CXCR2/AGTR1/APLNR/GPER1/PTGFR/PTH1R/S1PR1/ADCY8/CD36/CAV1/GJA1/F2RL3/PRKCE	21
BP	GO:0061138	morphogenesis of a branching epithelium	16/257	173/18862	1.98E-09	8.07E-08	4.92E-08	SOCS3/FGF2/EDN1/FGF10/SEMA3A/SLIT2/BMP2/EGF/MDK/AGTR2/ENG/FGFR2/PGR/TGFBR2/TIE1/PAK1	16
BP	GO:0035296	regulation of tube diameter	14/257	127/18862	2.10E-09	8.39E-08	5.11E-08	EDN1/EDN3/EDNRB/APLN/ADRB1/ADRB2/AGTR1/AGTR2/AVPR2/BMPR2/GPER1/NPR1/CAV1/GJA1	14
BP	GO:0097746	blood vessel diameter maintenance	14/257	127/18862	2.10E-09	8.39E-08	5.11E-08	EDN1/EDN3/EDNRB/APLN/ADRB1/ADRB2/AGTR1/AGTR2/AVPR2/BMPR2/GPER1/NPR1/CAV1/GJA1	14
BP	GO:0035150	regulation of tube size	14/257	128/18862	2.33E-09	9.21E-08	5.61E-08	EDN1/EDN3/EDNRB/APLN/ADRB1/ADRB2/AGTR1/AGTR2/AVPR2/BMPR2/GPER1/NPR1/CAV1/GJA1	14
BP	GO:0001666	response to hypoxia	22/257	348/18862	2.64E-09	1.03E-07	6.28E-08	CXCL12/PLAU/AGER/EDN1/BMP2/CAT/VEGFD/ANGPT4/ANGPTL4/TEK/TGFBR2/TGFBR3/PAK1/IRAK1/CCNA2/E2F1/GATA6/PMAIP1/CAV1/EGR1/ETS1/PRKCE	22
BP	GO:0071526	semaphorin-plexin signaling pathway	9/257	40/18862	2.66E-09	1.03E-07	6.28E-08	SEMA3A/SEMA3B/SEMA3G/SEMA4B/SEMA5A/SEMA6A/SEMA6D/PLXNA3/PLXNB3	9
BP	GO:0010594	regulation of endothelial cell migration	18/257	231/18862	3.03E-09	1.16E-07	7.07E-08	FGF2/EDN1/SEMA5A/SLIT2/EGF/GPI/PDGFB/ACVRL1/AGTR2/ANGPT1/ANGPT4/BMPR2/FLT4/TEK/MIR23A/DCN/CEACAM1/ETS1	18
BP	GO:0010720	positive regulation of cell development	20/257	290/18862	3.28E-09	1.24E-07	7.59E-08	CXCL12/IL6/CRABP2/RAC3/SEMA5A/SLIT2/CX3CR1/PLXNA3/PLXNB3/ROBO2/BDNF/BMP2/CLCF1/IL34/MDK/BMPR2/GPER1/PAK1/E2F1/WNT3A	20
BP	GO:0055074	calcium ion homeostasis	25/257	454/18862	3.55E-09	1.34E-07	8.15E-08	CXCL12/FGF2/CXCR1/CCL14/ACKR4/EDN1/EDN3/PROK2/CX3CR1/EDNRB/GPR17/CXCR2/KL/AGTR1/APLNR/GPER1/PTGFR/PTH1R/S1PR1/ADCY8/CD36/CAV1/GJA1/F2RL3/PRKCE	25
BP	GO:1903039	positive regulation of leukocyte cell-cell adhesion	18/257	234/18862	3.71E-09	1.38E-07	8.44E-08	HLA-E/IL6/IL7R/AGER/CCL2/CARD11/MDK/IL1RL2/NR4A3/TGFBR2/PAK1/PRKCQ/IRAK1/ZBTB16/HSPD1/SELE/CAV1/ETS1	18
BP	GO:0031623	receptor internalization	13/257	111/18862	3.78E-09	1.40E-07	8.51E-08	MX2/ARRB1/CXCR1/CXCR2/APLN/EGF/ANGPT1/CALCRL/WNT3A/SELE/CD36/CAV1/CEACAM1	13
BP	GO:0051962	positive regulation of nervous system development	19/257	263/18862	3.83E-09	1.40E-07	8.54E-08	CXCL12/IL6/CRABP2/SEMA5A/SLIT2/CX3CR1/PLXNA3/PLXNB3/ROBO2/BDNF/BMP2/CLCF1/IL34/MDK/BMPR2/GPER1/PAK1/E2F1/WNT3A	19
BP	GO:0071900	regulation of protein serine/threonine kinase activity	26/257	492/18862	4.01E-09	1.45E-07	8.86E-08	FGF2/ARRB1/AGER/EDN1/EDN3/FGF10/PROK2/BMP2/EGF/IL34/PDGFB/TGFA/ADRB2/GHR/PAK1/CBLC/CDK4/IRAK1/CCNA2/DUSP1/LRRK2/CDKN2A/CAV1/TRIB3/MST1R/PLK1	26
BP	GO:0030516	regulation of axon extension	12/257	92/18862	4.38E-09	1.56E-07	9.50E-08	CXCL12/SEMA3A/SEMA3B/SEMA3G/SEMA4B/SEMA5A/SEMA6A/SEMA6D/PLXNA3/BMPR2/PAK1/WNT3A	12
BP	GO:0055017	cardiac muscle tissue growth	12/257	92/18862	4.38E-09	1.56E-07	9.50E-08	RBP4/FGF2/EDN1/AGTR2/FGFR2/S1PR1/TGFBR2/TGFBR3/PAK1/MIR23A/GATA6/GJA1	12
BP	GO:0051091	positive regulation of DNA-binding transcription factor activity	19/257	266/18862	4.62E-09	1.63E-07	9.93E-08	IL6/AGER/CARD11/EDN1/CX3CR1/CAT/CSF3/IL18R1/PRKCQ/IRAK1/AIM2/ADCY8/TRIM6/WNT3A/PPARGC1B/CD36/CAV1/CAMK2A/TRAF5	19
BP	GO:0006898	receptor-mediated endocytosis	21/257	328/18862	4.93E-09	1.72E-07	1.05E-07	SFTPD/TFR2/MX2/MASP1/ARRB1/STAB2/ALB/CXCR1/CXCR2/APLN/EGF/ADRB2/ANGPT1/CALCRL/TGFBR2/CLEC9A/WNT3A/SELE/CD36/CAV1/CEACAM1	21
BP	GO:0031349	positive regulation of defense response	22/257	361/18862	5.19E-09	1.80E-07	1.10E-07	HLA-E/IL6/LBP/FABP4/IKBKE/IRF7/CARD11/IL33/MDK/TSLP/AGTR1/IL1RL1/OSMR/ICAM2/PAK1/SH2D1B/AIM2/TRIM6/LRRK2/GJA1/HMGB2/ETS1	22
BP	GO:0048675	axon extension	13/257	114/18862	5.26E-09	1.80E-07	1.10E-07	CXCL12/SEMA3A/SEMA3B/SEMA3G/SEMA4B/SEMA5A/SEMA6A/SEMA6D/SLIT2/PLXNA3/BMPR2/PAK1/WNT3A	13
BP	GO:0030517	negative regulation of axon extension	9/257	43/18862	5.30E-09	1.80E-07	1.10E-07	SEMA3A/SEMA3B/SEMA3G/SEMA4B/SEMA5A/SEMA6A/SEMA6D/PLXNA3/WNT3A	9
BP	GO:0003206	cardiac chamber morphogenesis	13/257	115/18862	5.86E-09	1.98E-07	1.21E-07	RBP4/CCN1/SLIT2/ROBO2/BMP2/BMPR2/ENG/FGFR2/TEK/TGFBR2/TGFBR3/GATA6/SMAD6	13
BP	GO:0022407	regulation of cell-cell adhesion	24/257	437/18862	7.83E-09	2.62E-07	1.60E-07	HLA-E/CXCL12/SFTPD/IL6/IL7R/AGER/CCL2/CARD11/BMP2/MDK/IL1RL2/NR4A3/TGFBR2/TNFRSF21/PAK1/PRKCQ/IRAK1/ZBTB16/WNT3A/HSPD1/SELE/CAV1/CEACAM1/ETS1	24
BP	GO:0050772	positive regulation of axonogenesis	11/257	78/18862	8.43E-09	2.76E-07	1.68E-07	CXCL12/CRABP2/SEMA5A/SLIT2/PLXNA3/PLXNB3/ROBO2/BDNF/BMPR2/PAK1/WNT3A	11
BP	GO:0098801	regulation of renal system process	8/257	32/18862	8.45E-09	2.76E-07	1.68E-07	EDN1/EDNRB/PDGFB/AGTR1/AGTR2/NPR1/GAS6/GJA1	8
BP	GO:0022409	positive regulation of cell-cell adhesion	19/257	276/18862	8.45E-09	2.76E-07	1.68E-07	HLA-E/IL6/IL7R/AGER/CCL2/CARD11/MDK/IL1RL2/NR4A3/TGFBR2/PAK1/PRKCQ/IRAK1/ZBTB16/WNT3A/HSPD1/SELE/CAV1/ETS1	19
BP	GO:0043542	endothelial cell migration	19/257	278/18862	9.51E-09	3.08E-07	1.88E-07	FGF2/EDN1/SEMA5A/SLIT2/EGF/GPI/PDGFB/ACVRL1/AGTR2/ANGPT1/ANGPT4/BMPR2/FLT4/NR4A1/TEK/MIR23A/DCN/CEACAM1/ETS1	19
BP	GO:0006874	cellular calcium ion homeostasis	24/257	442/18862	9.75E-09	3.13E-07	1.91E-07	CXCL12/FGF2/CXCR1/CCL14/ACKR4/EDN1/EDN3/PROK2/CX3CR1/EDNRB/GPR17/CXCR2/AGTR1/APLNR/GPER1/PTGFR/PTH1R/S1PR1/ADCY8/CD36/CAV1/GJA1/F2RL3/PRKCE	24
BP	GO:0048754	branching morphogenesis of an epithelial tube	14/257	143/18862	9.94E-09	3.16E-07	1.92E-07	FGF2/EDN1/FGF10/SLIT2/BMP2/EGF/MDK/AGTR2/ENG/FGFR2/PGR/TGFBR2/TIE1/PAK1	14
BP	GO:0003044	regulation of systemic arterial blood pressure mediated by a chemical signal	9/257	46/18862	9.99E-09	3.16E-07	1.92E-07	CTSG/CMA1/EDN1/EDN3/ADRB1/ADRB2/AGTR1/AGTR2/AVPR2	9
BP	GO:0051090	regulation of DNA-binding transcription factor activity	24/257	444/18862	1.06E-08	3.34E-07	2.03E-07	IL6/ARRB1/AGER/FOS/CARD11/EDN1/CX3CR1/CAT/CSF3/IL18R1/PRKCQ/IRAK1/AIM2/ADCY8/TRIM6/WNT3A/GAS6/CDKN2A/PPARGC1B/CD36/TRAIP/CAV1/CAMK2A/TRAF5	24
BP	GO:0051480	regulation of cytosolic calcium ion concentration	21/257	344/18862	1.14E-08	3.55E-07	2.16E-07	FGF2/CXCR1/ACKR4/EDN1/PROK2/CX3CR1/EDNRB/GPR17/CXCR2/AGTR1/APLNR/GPER1/PTGFR/PTH1R/S1PR1/ADCY8/CD36/CAV1/GJA1/F2RL3/PRKCE	21
BP	GO:0060419	heart growth	12/257	100/18862	1.15E-08	3.55E-07	2.17E-07	RBP4/FGF2/EDN1/AGTR2/FGFR2/S1PR1/TGFBR2/TGFBR3/PAK1/MIR23A/GATA6/GJA1	12
BP	GO:0007599	hemostasis	21/257	346/18862	1.26E-08	3.86E-07	2.35E-07	IL6/A2M/PLAU/ARRB1/EDN1/GPI/PDGFB/AVPR2/PRKCQ/WNT3A/PROS1/GAS6/GATA6/F11/CD36/CAV1/FLI1/C4BPB/F2RL3/CEACAM1/PRKCE	21
BP	GO:0060411	cardiac septum morphogenesis	10/257	64/18862	1.47E-08	4.45E-07	2.71E-07	CCN1/SLIT2/ROBO2/BMPR2/ENG/FGFR2/TGFBR2/TGFBR3/GATA6/SMAD6	10
BP	GO:0071621	granulocyte chemotaxis	13/257	124/18862	1.48E-08	4.45E-07	2.71E-07	CXCL2/CXCL3/LBP/CXCR1/CCL14/CCL2/EDN1/EDN3/SLIT2/CXCR2/IL34/MDK/JAM3	13
BP	GO:0030593	neutrophil chemotaxis	12/257	103/18862	1.62E-08	4.84E-07	2.95E-07	CXCL2/CXCL3/LBP/CXCR1/CCL14/CCL2/EDN1/EDN3/SLIT2/CXCR2/MDK/JAM3	12
BP	GO:0072001	renal system development	19/257	288/18862	1.69E-08	5.01E-07	3.05E-07	RBP4/FGF2/FGF10/SLIT2/ROBO2/BMP2/CAT/PDGFB/AGTR1/AGTR2/ANGPT1/FGFR2/TEK/ZBTB16/LRRK2/DCN/KCNJ8/SMAD6/EGR1	19
BP	GO:0051271	negative regulation of cellular component movement	21/257	352/18862	1.70E-08	5.01E-07	3.06E-07	CXCL12/FGF2/CCL2/MIF/IFITM1/SEMA3A/SEMA6D/SLIT2/CX3CR1/PLXNB3/IL33/NRG3/ACVRL1/AGTR2/ANGPT4/ENG/TGFBR3/TIE1/DUSP1/DCN/GJA1	21
BP	GO:0060389	pathway-restricted SMAD protein phosphorylation	10/257	65/18862	1.72E-08	5.02E-07	3.06E-07	BMP2/BMP8A/GDF10/LEFTY2/ACVRL1/BMPR2/ENG/TGFBR2/TGFBR3/SMAD6	10
BP	GO:0043406	positive regulation of MAP kinase activity	17/257	230/18862	1.85E-08	5.37E-07	3.27E-07	FGF2/ARRB1/AGER/EDN1/EDN3/FGF10/PROK2/BMP2/EGF/IL34/PDGFB/TGFA/GHR/PAK1/IRAK1/LRRK2/MST1R	17
BP	GO:0050771	negative regulation of axonogenesis	10/257	66/18862	2.00E-08	5.76E-07	3.51E-07	SEMA3A/SEMA3B/SEMA3G/SEMA4B/SEMA5A/SEMA6A/SEMA6D/PLXNA3/SPP1/WNT3A	10
BP	GO:0007409	axonogenesis	24/257	460/18862	2.10E-08	6.00E-07	3.66E-07	CXCL12/ANOS1/CRABP2/SEMA3A/SEMA3B/SEMA3G/SEMA4B/SEMA5A/SEMA6A/SEMA6D/SLIT2/PLXNA3/PLXNB3/ROBO2/BDNF/SPP1/BMPR2/FGFR2/TUBB3/PAK1/SHC3/PRKCQ/WNT3A/GAB1	24
BP	GO:0072507	divalent inorganic cation homeostasis	25/257	499/18862	2.33E-08	6.63E-07	4.04E-07	CXCL12/FGF2/CXCR1/CCL14/ACKR4/EDN1/EDN3/PROK2/CX3CR1/EDNRB/GPR17/CXCR2/KL/AGTR1/APLNR/GPER1/PTGFR/PTH1R/S1PR1/ADCY8/CD36/CAV1/GJA1/F2RL3/PRKCE	25
BP	GO:0030336	negative regulation of cell migration	20/257	330/18862	2.91E-08	8.20E-07	5.00E-07	CXCL12/FGF2/CCL2/MIF/IFITM1/SEMA3A/SEMA6D/SLIT2/CX3CR1/PLXNB3/IL33/NRG3/ACVRL1/AGTR2/ANGPT4/ENG/TIE1/DUSP1/DCN/GJA1	20
BP	GO:0003148	outflow tract septum morphogenesis	7/257	25/18862	3.13E-08	8.76E-07	5.34E-07	ROBO2/BMPR2/ENG/FGFR2/TGFBR2/GATA6/SMAD6	7
BP	GO:0010595	positive regulation of endothelial cell migration	13/257	132/18862	3.15E-08	8.76E-07	5.34E-07	FGF2/EDN1/SEMA5A/EGF/GPI/PDGFB/ANGPT1/ANGPT4/BMPR2/FLT4/TEK/MIR23A/ETS1	13
BP	GO:0002687	positive regulation of leukocyte migration	13/257	133/18862	3.45E-08	9.52E-07	5.81E-07	CXCL12/IL6/LBP/AGER/EDN1/EDN3/CX3CR1/VEGFD/IL34/MDK/TNFRSF18/GAS6/JAM3	13
BP	GO:0032535	regulation of cellular component size	21/257	370/18862	4.02E-08	1.10E-06	6.72E-07	CXCL12/CRABP2/IL7R/EDN1/SEMA3A/SEMA3B/SEMA3G/SEMA4B/SEMA5A/SEMA6A/SEMA6D/SLIT2/PLXNA3/BDNF/CSF3/SPP1/BMPR2/PAK1/CDK4/WNT3A/PRKCE	21
BP	GO:0072503	cellular divalent inorganic cation homeostasis	24/257	480/18862	4.69E-08	1.28E-06	7.80E-07	CXCL12/FGF2/CXCR1/CCL14/ACKR4/EDN1/EDN3/PROK2/CX3CR1/EDNRB/GPR17/CXCR2/AGTR1/APLNR/GPER1/PTGFR/PTH1R/S1PR1/ADCY8/CD36/CAV1/GJA1/F2RL3/PRKCE	24
BP	GO:0001755	neural crest cell migration	9/257	55/18862	5.18E-08	1.40E-06	8.54E-07	EDN3/SEMA3A/SEMA3B/SEMA3G/SEMA4B/SEMA5A/SEMA6A/SEMA6D/EDNRB	9
BP	GO:1902895	positive regulation of pri-miRNA transcription by RNA polymerase II	8/257	40/18862	5.62E-08	1.51E-06	9.21E-07	FGF2/FOS/APLN/BMP2/PDGFB/SMAD6/EGR1/ETS1	8
BP	GO:0001822	kidney development	18/257	280/18862	6.02E-08	1.60E-06	9.78E-07	FGF2/FGF10/SLIT2/ROBO2/BMP2/CAT/PDGFB/AGTR1/AGTR2/ANGPT1/FGFR2/TEK/ZBTB16/LRRK2/DCN/KCNJ8/SMAD6/EGR1	18
BP	GO:2000146	negative regulation of cell motility	20/257	345/18862	6.05E-08	1.60E-06	9.78E-07	CXCL12/FGF2/CCL2/MIF/IFITM1/SEMA3A/SEMA6D/SLIT2/CX3CR1/PLXNB3/IL33/NRG3/ACVRL1/AGTR2/ANGPT4/ENG/TIE1/DUSP1/DCN/GJA1	20
BP	GO:1904019	epithelial cell apoptotic process	12/257	116/18862	6.22E-08	1.64E-06	9.98E-07	IL6/CCL2/SEMA5A/MDK/ANGPT1/ANGPTL4/BMPR2/GPER1/TEK/TGFBR2/E2F1/GAS6	12
BP	GO:0035265	organ growth	14/257	166/18862	6.67E-08	1.75E-06	1.06E-06	RBP4/FGF2/EDN1/FGF10/AGTR2/FGFR2/LEPR/S1PR1/TGFBR2/TGFBR3/PAK1/MIR23A/GATA6/GJA1	14
BP	GO:0060337	type I interferon signaling pathway	11/257	95/18862	6.90E-08	1.79E-06	1.09E-06	HLA-E/IKBKE/ISG15/MX2/IRF7/OAS1/IFITM1/OAS3/IRAK1/TRIM6/EGR1	11
BP	GO:0003014	renal system process	12/257	118/18862	7.53E-08	1.94E-06	1.18E-06	CLDN4/EDN1/EDNRB/PDGFB/AGTR1/AGTR2/AVPR2/NPR1/NPR3/ADCY8/GAS6/GJA1	12
BP	GO:0071357	cellular response to type I interferon	11/257	96/18862	7.70E-08	1.98E-06	1.20E-06	HLA-E/IKBKE/ISG15/MX2/IRF7/OAS1/IFITM1/OAS3/IRAK1/TRIM6/EGR1	11
BP	GO:0014706	striated muscle tissue development	20/257	351/18862	8.02E-08	2.04E-06	1.25E-06	RBP4/FGF2/FOS/EDN1/BMP2/AGTR2/ENG/FGFR2/S1PR1/TGFBR2/TGFBR3/PAK1/MIR23A/WNT3A/DCN/GATA6/CAV1/GJA1/EGR1/ATF3	20
BP	GO:0048639	positive regulation of developmental growth	14/257	170/18862	8.99E-08	2.27E-06	1.38E-06	CXCL12/CRABP2/FGF2/EDN1/SEMA5A/BDNF/BMPR2/FGFR2/GHR/TGFBR2/TGFBR3/PAK1/WNT3A/GATA6	14
BP	GO:0001655	urogenital system development	19/257	320/18862	9.01E-08	2.27E-06	1.38E-06	RBP4/FGF2/FGF10/SLIT2/ROBO2/BMP2/CAT/PDGFB/AGTR1/AGTR2/ANGPT1/FGFR2/TEK/ZBTB16/LRRK2/DCN/KCNJ8/SMAD6/EGR1	19
BP	GO:0001659	temperature homeostasis	14/257	171/18862	9.67E-08	2.42E-06	1.47E-06	FABP4/EDNRB/APLN/ADRB1/ADRB2/IL18R1/LEPR/NPR3/TSHR/PPARGC1B/CD36/CAV1/GJA1/EGR1	14
BP	GO:0030198	extracellular matrix organization	21/257	393/18862	1.12E-07	2.77E-06	1.69E-06	IL6/A2M/CTSG/FGF2/CMA1/CCN1/ANGPTL7/BMP2/CCN2/PDGFB/SPP1/ENG/FGFR4/TIE1/ICAM2/WNT3A/GAS6/DCN/JAM3/CAV1/ETS1	21
BP	GO:0043062	extracellular structure organization	21/257	394/18862	1.17E-07	2.88E-06	1.75E-06	IL6/A2M/CTSG/FGF2/CMA1/CCN1/ANGPTL7/BMP2/CCN2/PDGFB/SPP1/ENG/FGFR4/TIE1/ICAM2/WNT3A/GAS6/DCN/JAM3/CAV1/ETS1	21
BP	GO:1990266	neutrophil migration	12/257	123/18862	1.19E-07	2.93E-06	1.79E-06	CXCL2/CXCL3/LBP/CXCR1/CCL14/CCL2/EDN1/EDN3/SLIT2/CXCR2/MDK/JAM3	12
BP	GO:0097530	granulocyte migration	13/257	148/18862	1.23E-07	3.00E-06	1.83E-06	CXCL2/CXCL3/LBP/CXCR1/CCL14/CCL2/EDN1/EDN3/SLIT2/CXCR2/IL34/MDK/JAM3	13
BP	GO:0045229	external encapsulating structure organization	21/257	396/18862	1.27E-07	3.07E-06	1.87E-06	IL6/A2M/CTSG/FGF2/CMA1/CCN1/ANGPTL7/BMP2/CCN2/PDGFB/SPP1/ENG/FGFR4/TIE1/ICAM2/WNT3A/GAS6/DCN/JAM3/CAV1/ETS1	21
BP	GO:0034340	response to type I interferon	11/257	101/18862	1.31E-07	3.15E-06	1.92E-06	HLA-E/IKBKE/ISG15/MX2/IRF7/OAS1/IFITM1/OAS3/IRAK1/TRIM6/EGR1	11
BP	GO:0014032	neural crest cell development	10/257	80/18862	1.32E-07	3.15E-06	1.92E-06	EDN1/EDN3/SEMA3A/SEMA3B/SEMA3G/SEMA4B/SEMA5A/SEMA6A/SEMA6D/EDNRB	10
BP	GO:0032147	activation of protein kinase activity	19/257	328/18862	1.32E-07	3.15E-06	1.92E-06	FGF2/ARRB1/FGF10/PROK2/BMP2/EGF/NRG3/PDGFB/TGFA/ADRB2/ANGPT1/ANGPT4/GHR/TGFBR2/PAK1/IRAK1/ADCY8/LRRK2/GAS6	19
BP	GO:0090287	regulation of cellular response to growth factor stimulus	18/257	296/18862	1.39E-07	3.29E-06	2.00E-06	FGF2/CCN1/FGF10/SEMA6A/SLIT2/APLN/LTBP4/ACVRL1/AGTR2/BMPR2/CRIM1/ENG/IL17RD/TGFBR2/TGFBR3/DCN/SMAD6/CAV1	18
BP	GO:0048545	response to steroid hormone	19/257	330/18862	1.46E-07	3.42E-06	2.09E-06	IL6/CLDN4/FOS/EDN1/SLIT2/CCN2/SPP1/AGTR2/ENG/GPER1/NR4A3/PGR/RXRG/TGFBR2/PAK1/DUSP1/PPARGC1B/CAV1/HMGB2	19
BP	GO:0001959	regulation of cytokine-mediated signaling pathway	14/257	177/18862	1.49E-07	3.47E-06	2.12E-06	IL6/SOCS3/IKBKE/IRF7/EDN1/SLIT2/TSLP/ANGPT1/LIFR/IRAK1/TRIM6/GAS6/TRAIP/CAV1	14
BP	GO:0003205	cardiac chamber development	13/257	151/18862	1.56E-07	3.62E-06	2.20E-06	RBP4/CCN1/SLIT2/ROBO2/BMP2/BMPR2/ENG/FGFR2/TEK/TGFBR2/TGFBR3/GATA6/SMAD6	13
BP	GO:0007200	phospholipase C-activating G protein-coupled receptor signaling pathway	11/257	103/18862	1.60E-07	3.70E-06	2.26E-06	EDN1/CX3CR1/EDNRB/GPR17/CXCR2/VIP/AGTR1/NPR3/PTH1R/S1PR1/F2RL3	11
BP	GO:0018209	peptidyl-serine modification	19/257	333/18862	1.68E-07	3.85E-06	2.35E-06	IL6/IKBKE/MIF/BDNF/CSF3/PDGFB/ANGPT1/TGFBR2/PAK1/PRKCQ/TRIM6/WNT3A/LRRK2/GAS6/DCN/CAV1/CAMK2A/PLK1/PRKCE	19
BP	GO:0048738	cardiac muscle tissue development	15/257	208/18862	1.79E-07	4.08E-06	2.49E-06	RBP4/FGF2/EDN1/BMP2/AGTR2/ENG/FGFR2/S1PR1/TGFBR2/TGFBR3/PAK1/MIR23A/WNT3A/GATA6/GJA1	15
BP	GO:0048864	stem cell development	10/257	83/18862	1.88E-07	4.27E-06	2.60E-06	EDN1/EDN3/SEMA3A/SEMA3B/SEMA3G/SEMA4B/SEMA5A/SEMA6A/SEMA6D/EDNRB	10
BP	GO:0003007	heart morphogenesis	16/257	239/18862	1.92E-07	4.33E-06	2.64E-06	RBP4/CCN1/SLIT2/ROBO2/BMP2/ACVRL1/BMPR2/ENG/FGFR2/S1PR1/TEK/TGFBR2/TGFBR3/WNT3A/GATA6/SMAD6	16
BP	GO:0060537	muscle tissue development	20/257	371/18862	1.97E-07	4.41E-06	2.69E-06	RBP4/FGF2/FOS/EDN1/BMP2/AGTR2/ENG/FGFR2/S1PR1/TGFBR2/TGFBR3/PAK1/MIR23A/WNT3A/DCN/GATA6/CAV1/GJA1/EGR1/ATF3	20
BP	GO:0014031	mesenchymal cell development	10/257	84/18862	2.11E-07	4.71E-06	2.87E-06	EDN1/EDN3/SEMA3A/SEMA3B/SEMA3G/SEMA4B/SEMA5A/SEMA6A/SEMA6D/EDNRB	10
BP	GO:0002040	sprouting angiogenesis	14/257	184/18862	2.40E-07	5.33E-06	3.25E-06	FGF2/SEMA5A/SEMA6A/SLIT2/VEGFD/ACVRL1/AGTR1/ANGPT1/APLNR/FLT4/NR4A1/TEK/MIR23A/CEACAM1	14
BP	GO:0034103	regulation of tissue remodeling	10/257	86/18862	2.64E-07	5.83E-06	3.55E-06	IL6/AGER/MDK/SPP1/FLT4/IL20RA/LEPR/S1PR1/PPARGC1B/CEACAM1	10
BP	GO:0018105	peptidyl-serine phosphorylation	18/257	310/18862	2.76E-07	6.03E-06	3.68E-06	IL6/IKBKE/MIF/BDNF/CSF3/PDGFB/ANGPT1/TGFBR2/PAK1/PRKCQ/TRIM6/WNT3A/LRRK2/GAS6/CAV1/CAMK2A/PLK1/PRKCE	18
BP	GO:1903706	regulation of hemopoiesis	21/257	415/18862	2.76E-07	6.03E-06	3.68E-06	ISG15/IRF7/IL7R/AGER/FOS/CARD11/CSF3/IL17D/IL34/MDK/IL1RL2/NR4A3/TGFBR2/TNFRSF18/PRKCQ/ZBTB16/GAS6/PPARGC1B/CEACAM1/HMGB2/ETS1	21
BP	GO:0050729	positive regulation of inflammatory response	12/257	133/18862	2.83E-07	6.13E-06	3.74E-06	HLA-E/IL6/LBP/FABP4/IL33/MDK/TSLP/AGTR1/IL1RL1/OSMR/LRRK2/ETS1	12
BP	GO:0051092	positive regulation of NF-kappaB transcription factor activity	13/257	159/18862	2.84E-07	6.13E-06	3.74E-06	AGER/CARD11/CX3CR1/CAT/IL18R1/PRKCQ/IRAK1/AIM2/TRIM6/CD36/CAV1/CAMK2A/TRAF5	13
BP	GO:0071902	positive regulation of protein serine/threonine kinase activity	18/257	311/18862	2.90E-07	6.22E-06	3.79E-06	FGF2/ARRB1/AGER/EDN1/EDN3/FGF10/PROK2/BMP2/EGF/IL34/PDGFB/TGFA/ADRB2/GHR/PAK1/IRAK1/LRRK2/MST1R	18
BP	GO:0070661	leukocyte proliferation	18/257	312/18862	3.04E-07	6.48E-06	3.95E-06	HLA-E/SFTPD/IL6/IL7R/AGER/MIF/CARD11/FGF10/CLCF1/IL33/IL34/IL5RA/NPR3/TGFBR2/TNFRSF21/PRKCQ/WNT3A/HSPD1	18
BP	GO:0060759	regulation of response to cytokine stimulus	14/257	189/18862	3.33E-07	7.08E-06	4.32E-06	IL6/SOCS3/IKBKE/IRF7/EDN1/SLIT2/TSLP/ANGPT1/LIFR/IRAK1/TRIM6/GAS6/TRAIP/CAV1	14
BP	GO:0022612	gland morphogenesis	11/257	111/18862	3.45E-07	7.30E-06	4.45E-06	IL6/FGF10/SEMA3A/MDK/NRG3/FGFR2/PGR/TGFBR2/WNT3A/CAV1/CEACAM1	11
BP	GO:0071674	mononuclear cell migration	14/257	190/18862	3.56E-07	7.47E-06	4.55E-06	CXCL12/IL6/AGER/CXCR1/CCL14/CCL2/SLIT2/CXCR2/IL34/MDK/PDGFB/S1PR1/DUSP1/GAS6	14
BP	GO:0046849	bone remodeling	10/257	89/18862	3.66E-07	7.65E-06	4.67E-06	IL6/MDK/SPP1/ADRB2/IL20RA/LEPR/PTH1R/S1PR1/PPARGC1B/GJA1	10
BP	GO:0090092	regulation of transmembrane receptor protein serine/threonine kinase signaling pathway	16/257	251/18862	3.73E-07	7.75E-06	4.72E-06	CCN1/FGF10/BMP2/BMP8A/GDF10/LEFTY2/LTBP4/ACVRL1/BMPR2/CRIM1/ENG/IL17RD/TGFBR2/TGFBR3/SMAD6/CAV1	16
BP	GO:1990138	neuron projection extension	13/257	164/18862	4.06E-07	8.28E-06	5.05E-06	CXCL12/SEMA3A/SEMA3B/SEMA3G/SEMA4B/SEMA5A/SEMA6A/SEMA6D/SLIT2/PLXNA3/BMPR2/PAK1/WNT3A	13
BP	GO:0014033	neural crest cell differentiation	10/257	90/18862	4.07E-07	8.28E-06	5.05E-06	EDN1/EDN3/SEMA3A/SEMA3B/SEMA3G/SEMA4B/SEMA5A/SEMA6A/SEMA6D/EDNRB	10
BP	GO:0014068	positive regulation of phosphatidylinositol 3-kinase signaling	10/257	90/18862	4.07E-07	8.28E-06	5.05E-06	FGF2/CAT/CSF3/EGF/PDGFB/ANGPT1/GPER1/TEK/DCN/GAB1	10
BP	GO:1903035	negative regulation of response to wounding	10/257	90/18862	4.07E-07	8.28E-06	5.05E-06	PLAU/FGF2/EDN1/MDK/PDGFB/SPP1/PROS1/F11/GJA1/CEACAM1	10
BP	GO:1902893	regulation of pri-miRNA transcription by RNA polymerase II	8/257	51/18862	4.09E-07	8.28E-06	5.05E-06	FGF2/FOS/APLN/BMP2/PDGFB/SMAD6/EGR1/ETS1	8
BP	GO:0051961	negative regulation of nervous system development	12/257	138/18862	4.22E-07	8.51E-06	5.19E-06	IL6/SEMA3A/SEMA3B/SEMA3G/SEMA4B/SEMA5A/SEMA6A/SEMA6D/PLXNA3/ROBO2/SPP1/WNT3A	12
BP	GO:1901654	response to ketone	14/257	193/18862	4.30E-07	8.63E-06	5.26E-06	CLDN4/FOS/EDN1/SLIT2/SPP1/AGTR2/PTGFR/TGFBR3/CDK4/ADCY8/CFTR/DUSP1/CAV1/PRKCE	14
BP	GO:0055021	regulation of cardiac muscle tissue growth	9/257	70/18862	4.43E-07	8.85E-06	5.39E-06	RBP4/FGF2/EDN1/FGFR2/TGFBR2/TGFBR3/PAK1/GATA6/GJA1	9
BP	GO:0001823	mesonephros development	10/257	91/18862	4.52E-07	8.97E-06	5.47E-06	FGF2/FGF10/SLIT2/ROBO2/BMP2/CAT/AGTR2/FGFR2/ZBTB16/SMAD6	10
BP	GO:0010975	regulation of neuron projection development	21/257	428/18862	4.59E-07	9.06E-06	5.52E-06	CXCL12/CRABP2/SEMA3A/SEMA3B/SEMA3G/SEMA4B/SEMA5A/SEMA6A/SEMA6D/SLIT2/PLXNA3/PLXNB3/ROBO2/BDNF/MDK/SPP1/BMPR2/PAK1/PACSIN1/WNT3A/LRRK2	21
BP	GO:0051251	positive regulation of lymphocyte activation	19/257	356/18862	4.67E-07	9.17E-06	5.59E-06	HLA-E/IL6/IL7R/AGER/CCL2/MIF/CARD11/FGF10/CLCF1/MDK/IL1RL2/TGFBR2/PAK1/PRKCQ/ZBTB16/WNT3A/GAS6/HSPD1/CAV1	19
BP	GO:0061614	pri-miRNA transcription by RNA polymerase II	8/257	52/18862	4.78E-07	9.32E-06	5.68E-06	FGF2/FOS/APLN/BMP2/PDGFB/SMAD6/EGR1/ETS1	8
BP	GO:0001990	regulation of systemic arterial blood pressure by hormone	7/257	36/18862	4.79E-07	9.32E-06	5.68E-06	CTSG/CMA1/EDN1/EDN3/AGTR1/AGTR2/AVPR2	7
BP	GO:0007171	activation of transmembrane receptor protein tyrosine kinase activity	5/257	13/18862	5.32E-07	1.03E-05	6.28E-06	EGF/NRG3/ADRB2/ANGPT1/ANGPT4	5
BP	GO:0043112	receptor metabolic process	13/257	168/18862	5.36E-07	1.03E-05	6.30E-06	MX2/ARRB1/CXCR1/CXCR2/APLN/EGF/ANGPT1/CALCRL/WNT3A/SELE/CD36/CAV1/CEACAM1	13
BP	GO:0071222	cellular response to lipopolysaccharide	14/257	197/18862	5.52E-07	1.06E-05	6.45E-06	CXCL2/CXCL3/IL6/LBP/CTSG/CCL2/CX3CR1/EDNRB/CSF3/CDK4/IRAK1/CD36/HMGB2/PRKCE	14
BP	GO:0003179	heart valve morphogenesis	8/257	53/18862	5.56E-07	1.06E-05	6.47E-06	CCN1/SLIT2/ROBO2/BMP2/BMPR2/TGFBR2/TIE1/SMAD6	8
BP	GO:0050863	regulation of T cell activation	18/257	327/18862	6.03E-07	1.15E-05	6.99E-06	HLA-E/SFTPD/IL6/IL7R/AGER/CCL2/CARD11/MDK/IL1RL2/TGFBR2/TNFRSF18/TNFRSF21/PAK1/PRKCQ/ZBTB16/HSPD1/CAV1/CEACAM1	18
BP	GO:0061097	regulation of protein tyrosine kinase activity	10/257	94/18862	6.13E-07	1.16E-05	7.04E-06	BDNF/EGF/HBEGF/IL34/PDGFB/TGFA/CBLC/WNT3A/GAS6/CAV1	10
BP	GO:0002819	regulation of adaptive immune response	13/257	170/18862	6.14E-07	1.16E-05	7.04E-06	HLA-E/IL6/IRF7/IL7R/AGER/CLCF1/IL33/IL18R1/IL1RL1/PRKCQ/HSPD1/C4BPB/CEACAM1	13
BP	GO:0007189	adenylate cyclase-activating G protein-coupled receptor signaling pathway	12/257	143/18862	6.20E-07	1.16E-05	7.08E-06	ADM2/VIP/ADRB1/ADRB2/CALCRL/GPER1/PTGFR/PTH1R/RXFP1/S1PR1/TSHR/ADCY8	12
BP	GO:0051047	positive regulation of secretion	17/257	295/18862	6.63E-07	1.24E-05	7.53E-06	CXCL12/RBP4/TFR2/EDN1/EDN3/EDNRB/APLN/BMP2/SPP1/VIP/AGTR2/GPER1/NPR1/ADCY8/CFTR/GJA1/PRKCE	17
BP	GO:0048286	lung alveolus development	7/257	38/18862	7.07E-07	1.31E-05	7.99E-06	SFTPD/FGF10/BMPR2/FGFR2/FLT4/PGR/GATA6	7
BP	GO:0002683	negative regulation of immune system process	20/257	403/18862	7.28E-07	1.34E-05	8.19E-06	HLA-E/CXCL12/SFTPD/A2M/IL7R/CCL2/MIF/SLIT2/GPR17/IL17D/IL33/MDK/ANGPT1/GPER1/IL1RL1/IL31RA/TNFRSF21/DUSP1/C4BPB/CEACAM1	20
BP	GO:0003279	cardiac septum development	10/257	96/18862	7.47E-07	1.37E-05	8.37E-06	CCN1/SLIT2/ROBO2/BMPR2/ENG/FGFR2/TGFBR2/TGFBR3/GATA6/SMAD6	10
BP	GO:0097696	receptor signaling pathway via STAT	13/257	175/18862	8.54E-07	1.56E-05	9.53E-06	IL6/SOCS3/IL7R/CCL2/CLCF1/EGF/TSLP/GHR/IL31RA/TNFRSF18/STAP2/CAV1/SOCS2	13
BP	GO:0002092	positive regulation of receptor internalization	6/257	25/18862	8.60E-07	1.57E-05	9.55E-06	ARRB1/APLN/EGF/ANGPT1/WNT3A/SELE	6
BP	GO:0070665	positive regulation of leukocyte proliferation	12/257	148/18862	8.97E-07	1.63E-05	9.91E-06	HLA-E/IL6/AGER/MIF/CARD11/FGF10/CLCF1/IL34/IL5RA/TGFBR2/PRKCQ/WNT3A	12
BP	GO:0050830	defense response to Gram-positive bacterium	10/257	98/18862	9.06E-07	1.63E-05	9.96E-06	HLA-E/CAMP/PGLYRP1/IL6/LBP/CTSG/IL7R/STAB2/CD36/HMGB2	10
BP	GO:0046879	hormone secretion	17/257	302/18862	9.17E-07	1.65E-05	1.00E-05	IL6/RBP4/TFR2/EDN1/EDN3/APLN/BMP8A/LTBP4/SPP1/VIP/AGTR1/AGTR2/GPER1/ADCY8/CFTR/GJA1/PRKCE	17
BP	GO:0002702	positive regulation of production of molecular mediator of immune response	10/257	99/18862	9.96E-07	1.78E-05	1.08E-05	HLA-E/IL6/RBP4/CLCF1/GPI/IL33/IL18R1/NR4A3/TRIM6/CD36	10
BP	GO:0060420	regulation of heart growth	9/257	77/18862	1.01E-06	1.80E-05	1.10E-05	RBP4/FGF2/EDN1/FGFR2/TGFBR2/TGFBR3/PAK1/GATA6/GJA1	9
BP	GO:0046887	positive regulation of hormone secretion	11/257	124/18862	1.06E-06	1.87E-05	1.14E-05	RBP4/TFR2/EDN1/EDN3/APLN/SPP1/GPER1/ADCY8/CFTR/GJA1/PRKCE	11
BP	GO:0071219	cellular response to molecule of bacterial origin	14/257	209/18862	1.12E-06	1.98E-05	1.21E-05	CXCL2/CXCL3/IL6/LBP/CTSG/CCL2/CX3CR1/EDNRB/CSF3/CDK4/IRAK1/CD36/HMGB2/PRKCE	14
BP	GO:0050886	endocrine process	9/257	78/18862	1.13E-06	1.99E-05	1.21E-05	CTSG/CMA1/EDN1/EDN3/APLN/AGTR1/AGTR2/AVPR2/GJA1	9
BP	GO:0032355	response to estradiol	11/257	125/18862	1.14E-06	2.00E-05	1.22E-05	FGF10/CAT/CCN2/GPER1/PTGFR/SSTR1/CCNA2/DUSP1/SOCS2/GJA1/ETS1	11
BP	GO:0019932	second-messenger-mediated signaling	17/257	307/18862	1.15E-06	2.00E-05	1.22E-05	CXCR1/ACKR4/EDN1/EDN3/CX3CR1/EDNRB/CXCR2/AGTR1/AGTR2/APLNR/NPR1/NR5A2/PTGFR/LRRK2/SELE/RCAN1/CD36	17
BP	GO:0007596	blood coagulation	18/257	342/18862	1.15E-06	2.00E-05	1.22E-05	IL6/A2M/PLAU/ARRB1/EDN1/PDGFB/PRKCQ/WNT3A/PROS1/GAS6/GATA6/F11/CD36/CAV1/C4BPB/F2RL3/CEACAM1/PRKCE	18
BP	GO:0070663	regulation of leukocyte proliferation	15/257	241/18862	1.17E-06	2.02E-05	1.23E-05	HLA-E/SFTPD/IL6/AGER/MIF/CARD11/FGF10/CLCF1/IL33/IL34/IL5RA/TGFBR2/TNFRSF21/PRKCQ/WNT3A	15
BP	GO:0031345	negative regulation of cell projection organization	13/257	180/18862	1.18E-06	2.02E-05	1.23E-05	SEMA3A/SEMA3B/SEMA3G/SEMA4B/SEMA5A/SEMA6A/SEMA6D/SLIT2/PLXNA3/PLXNB3/SPP1/WNT3A/LRRK2	13
BP	GO:0042310	vasoconstriction	9/257	79/18862	1.26E-06	2.16E-05	1.32E-05	EDN1/EDN3/EDNRB/APLN/AGTR1/AVPR2/BMPR2/CAV1/GJA1	9
BP	GO:1990845	adaptive thermogenesis	12/257	153/18862	1.28E-06	2.18E-05	1.33E-05	FABP4/BMP8A/ADRB1/ADRB2/IL18R1/LEPR/NPR3/TSHR/PPARGC1B/CD36/CAV1/GJA1	12
BP	GO:0043030	regulation of macrophage activation	8/257	59/18862	1.30E-06	2.20E-05	1.34E-05	IL6/LBP/MIF/IL33/IL1RL1/IL31RA/LRRK2/HSPD1	8
BP	GO:0061448	connective tissue development	15/257	243/18862	1.30E-06	2.20E-05	1.34E-05	FGF2/CCN1/EDN1/BMP2/BMP8A/CCN2/MDK/PDGFB/ACVRL1/BMPR2/PTH1R/TGFBR2/CDK4/ZBTB16/EGR1	15
BP	GO:0042116	macrophage activation	10/257	102/18862	1.31E-06	2.21E-05	1.35E-05	IL6/LBP/AGER/MIF/IL33/IL1RL1/IL31RA/LRRK2/HSPD1/PRKCE	10
BP	GO:0050870	positive regulation of T cell activation	14/257	212/18862	1.33E-06	2.23E-05	1.36E-05	HLA-E/IL6/IL7R/AGER/CCL2/CARD11/MDK/IL1RL2/TGFBR2/PAK1/PRKCQ/ZBTB16/HSPD1/CAV1	14
BP	GO:0014066	regulation of phosphatidylinositol 3-kinase signaling	11/257	127/18862	1.34E-06	2.23E-05	1.36E-05	FGF2/CAT/CSF3/EGF/PDGFB/ANGPT1/GPER1/TEK/DCN/CEACAM1/GAB1	11
BP	GO:0014065	phosphatidylinositol 3-kinase signaling	12/257	154/18862	1.37E-06	2.27E-05	1.39E-05	FGF2/EDN1/CAT/CSF3/EGF/PDGFB/ANGPT1/GPER1/TEK/DCN/CEACAM1/GAB1	12
BP	GO:0050817	coagulation	18/257	347/18862	1.42E-06	2.34E-05	1.43E-05	IL6/A2M/PLAU/ARRB1/EDN1/PDGFB/PRKCQ/WNT3A/PROS1/GAS6/GATA6/F11/CD36/CAV1/C4BPB/F2RL3/CEACAM1/PRKCE	18
BP	GO:0009914	hormone transport	17/257	312/18862	1.44E-06	2.36E-05	1.44E-05	IL6/RBP4/TFR2/EDN1/EDN3/APLN/BMP8A/LTBP4/SPP1/VIP/AGTR1/AGTR2/GPER1/ADCY8/CFTR/GJA1/PRKCE	17
BP	GO:0002576	platelet degranulation	11/257	128/18862	1.45E-06	2.38E-05	1.45E-05	A2M/ALB/MANF/EGF/FAM3C/VEGFD/LEFTY2/PDGFB/PROS1/GAS6/CD36	11
BP	GO:0002822	regulation of adaptive immune response based on somatic recombination of immune receptors built from immunoglobulin superfamily domains	12/257	155/18862	1.47E-06	2.39E-05	1.46E-05	HLA-E/IL6/IL7R/AGER/CLCF1/IL33/IL18R1/IL1RL1/PRKCQ/HSPD1/C4BPB/CEACAM1	12
BP	GO:0061098	positive regulation of protein tyrosine kinase activity	8/257	60/18862	1.48E-06	2.40E-05	1.46E-05	BDNF/EGF/HBEGF/IL34/PDGFB/TGFA/WNT3A/GAS6	8
BP	GO:0003170	heart valve development	8/257	61/18862	1.68E-06	2.71E-05	1.65E-05	CCN1/SLIT2/ROBO2/BMP2/BMPR2/TGFBR2/TIE1/SMAD6	8
BP	GO:0019229	regulation of vasoconstriction	8/257	61/18862	1.68E-06	2.71E-05	1.65E-05	EDN1/EDN3/APLN/AGTR1/AVPR2/BMPR2/CAV1/GJA1	8
BP	GO:0060393	regulation of pathway-restricted SMAD protein phosphorylation	8/257	62/18862	1.91E-06	3.06E-05	1.87E-05	BMP2/BMP8A/GDF10/LEFTY2/ACVRL1/BMPR2/ENG/SMAD6	8
BP	GO:0048863	stem cell differentiation	15/257	251/18862	1.95E-06	3.11E-05	1.90E-05	A2M/EDN1/EDN3/SEMA3A/SEMA3B/SEMA3G/SEMA4B/SEMA5A/SEMA6A/SEMA6D/EDNRB/FGFR2/TRIM6/WNT3A/GATA6	15
BP	GO:0010977	negative regulation of neuron projection development	11/257	132/18862	1.96E-06	3.13E-05	1.91E-05	SEMA3A/SEMA3B/SEMA3G/SEMA4B/SEMA5A/SEMA6A/SEMA6D/PLXNA3/SPP1/WNT3A/LRRK2	11
BP	GO:0033138	positive regulation of peptidyl-serine phosphorylation	10/257	107/18862	2.04E-06	3.24E-05	1.97E-05	IL6/MIF/BDNF/CSF3/ANGPT1/PAK1/TRIM6/WNT3A/GAS6/CAV1	10
BP	GO:0050768	negative regulation of neurogenesis	11/257	133/18862	2.12E-06	3.34E-05	2.03E-05	IL6/SEMA3A/SEMA3B/SEMA3G/SEMA4B/SEMA5A/SEMA6A/SEMA6D/PLXNA3/SPP1/WNT3A	11
BP	GO:0051098	regulation of binding	18/257	357/18862	2.12E-06	3.34E-05	2.03E-05	SLPI/AGER/BDNF/BMP2/CSF3/EGF/PDGFB/ADRB2/ANGPT1/TGFBR3/TRIM6/E2F1/WNT3A/LRRK2/CAV1/TRIB3/HMGB2/PLK1	18
BP	GO:0045927	positive regulation of growth	15/257	253/18862	2.15E-06	3.37E-05	2.05E-05	CXCL12/CRABP2/FGF2/EDN1/SEMA5A/BDNF/HBEGF/BMPR2/FGFR2/GHR/TGFBR2/TGFBR3/PAK1/WNT3A/GATA6	15
BP	GO:0045444	fat cell differentiation	14/257	221/18862	2.18E-06	3.40E-05	2.07E-05	IL6/FABP4/FGF10/BMP2/ADRB1/ADRB2/GPER1/NR4A1/NR4A3/ZBTB16/E2F1/WNT3A/SMAD6/TRIB3	14
BP	GO:0061036	positive regulation of cartilage development	6/257	29/18862	2.20E-06	3.42E-05	2.08E-05	CCN1/BMP2/MDK/ACVRL1/BMPR2/ZBTB16	6
BP	GO:0007178	transmembrane receptor protein serine/threonine kinase signaling pathway	18/257	358/18862	2.21E-06	3.42E-05	2.08E-05	FOS/CCN1/FGF10/BMP2/BMP8A/GDF10/LEFTY2/LTBP4/ACVRL1/BMPR2/CRIM1/ENG/IL17RD/TGFBR2/TGFBR3/SMAD6/CAV1/EGR1	18
BP	GO:0042509	regulation of tyrosine phosphorylation of STAT protein	9/257	85/18862	2.35E-06	3.62E-05	2.20E-05	IL6/SOCS3/CLCF1/TSLP/GHR/IL31RA/TNFRSF18/STAP2/CAV1	9
BP	GO:0042110	T cell activation	21/257	474/18862	2.35E-06	3.62E-05	2.20E-05	HLA-E/SFTPD/IL6/IL7R/AGER/CCL2/CARD11/MDK/IL18R1/IL1RL2/LEPR/TGFBR2/TNFRSF18/TNFRSF21/PAK1/PRKCQ/ZBTB16/HSPD1/CAV1/EGR1/CEACAM1	21
BP	GO:0001649	osteoblast differentiation	14/257	223/18862	2.42E-06	3.69E-05	2.25E-05	IL6/JUND/IFITM1/CCN1/BMP2/CAT/GDF10/SPP1/BMPR2/CRIM1/FGFR2/PTH1R/WNT3A/SMAD6	14
BP	GO:0048015	phosphatidylinositol-mediated signaling	13/257	192/18862	2.42E-06	3.69E-05	2.25E-05	FGF2/EDN1/CAT/CSF3/EGF/PDGFB/ANGPT1/GPER1/NPR3/TEK/DCN/CEACAM1/GAB1	13
BP	GO:0003281	ventricular septum development	8/257	64/18862	2.44E-06	3.69E-05	2.25E-05	CCN1/SLIT2/ROBO2/BMPR2/FGFR2/TGFBR2/TGFBR3/SMAD6	8
BP	GO:0072577	endothelial cell apoptotic process	8/257	64/18862	2.44E-06	3.69E-05	2.25E-05	CCL2/SEMA5A/ANGPT1/ANGPTL4/BMPR2/GPER1/TEK/GAS6	8
BP	GO:1903522	regulation of blood circulation	16/257	290/18862	2.51E-06	3.78E-05	2.30E-05	DES/AGER/EDN1/EDN3/SEMA3A/APLN/CCN2/HBEGF/ADRB1/AGTR1/AGTR2/AVPR2/BMPR2/NPR1/CAV1/GJA1	16
BP	GO:0007589	body fluid secretion	9/257	86/18862	2.59E-06	3.88E-05	2.37E-05	EDN1/FGF10/APLN/VIP/NPR1/NPR3/CAV1/SOCS2/PRKCE	9
BP	GO:0032755	positive regulation of interleukin-6 production	9/257	86/18862	2.59E-06	3.88E-05	2.37E-05	IL6/LBP/AGER/IL17D/IL33/TSLP/IL1RL2/HSPD1/CD36	9
BP	GO:0048146	positive regulation of fibroblast proliferation	7/257	46/18862	2.73E-06	4.07E-05	2.48E-05	MIF/FGF10/PDGFB/CDK4/CCNA2/E2F1/GAS6	7
BP	GO:0019216	regulation of lipid metabolic process	19/257	402/18862	2.85E-06	4.23E-05	2.58E-05	FGF2/CCN1/BMP2/PDGFB/AGTR1/ANGPTL3/ANGPTL4/FGFR4/GPER1/NR4A3/TEK/TNFRSF21/CDK4/CD36/CAV1/TRIB3/EGR1/CEACAM1/PRKCE	19
BP	GO:0001894	tissue homeostasis	15/257	260/18862	3.01E-06	4.43E-05	2.70E-05	SFTPD/IL6/RBP4/ALB/RAC3/CCN2/SPP1/ADRB2/ANGPT1/IL20RA/PTH1R/S1PR1/PPARGC1B/JAM3/GJA1	15
BP	GO:0046883	regulation of hormone secretion	15/257	260/18862	3.01E-06	4.43E-05	2.70E-05	IL6/RBP4/TFR2/EDN1/EDN3/APLN/BMP8A/SPP1/AGTR1/AGTR2/GPER1/ADCY8/CFTR/GJA1/PRKCE	15
BP	GO:0007259	receptor signaling pathway via JAK-STAT	12/257	166/18862	3.01E-06	4.43E-05	2.70E-05	IL6/SOCS3/CCL2/CLCF1/EGF/TSLP/GHR/IL31RA/TNFRSF18/STAP2/CAV1/SOCS2	12
BP	GO:0043393	regulation of protein binding	13/257	196/18862	3.04E-06	4.44E-05	2.70E-05	SLPI/BDNF/BMP2/CSF3/PDGFB/ADRB2/ANGPT1/TGFBR3/WNT3A/LRRK2/CAV1/TRIB3/PLK1	13
BP	GO:0048017	inositol lipid-mediated signaling	13/257	196/18862	3.04E-06	4.44E-05	2.70E-05	FGF2/EDN1/CAT/CSF3/EGF/PDGFB/ANGPT1/GPER1/NPR3/TEK/DCN/CEACAM1/GAB1	13
BP	GO:0030193	regulation of blood coagulation	8/257	66/18862	3.09E-06	4.48E-05	2.73E-05	PLAU/EDN1/PDGFB/PROS1/F11/CD36/CAV1/CEACAM1	8
BP	GO:0030278	regulation of ossification	10/257	112/18862	3.10E-06	4.48E-05	2.73E-05	ISG15/CCN1/BMP2/KL/MDK/ADRB2/BMPR2/S1PR1/ZBTB16/SMAD6	10
BP	GO:0007260	tyrosine phosphorylation of STAT protein	9/257	88/18862	3.15E-06	4.54E-05	2.77E-05	IL6/SOCS3/CLCF1/TSLP/GHR/IL31RA/TNFRSF18/STAP2/CAV1	9
BP	GO:0071772	response to BMP	12/257	167/18862	3.21E-06	4.59E-05	2.80E-05	CCN1/BMP2/BMP8A/LEFTY2/ACVRL1/BMPR2/CRIM1/ENG/TGFBR3/GATA6/SMAD6/EGR1	12
BP	GO:0071773	cellular response to BMP stimulus	12/257	167/18862	3.21E-06	4.59E-05	2.80E-05	CCN1/BMP2/BMP8A/LEFTY2/ACVRL1/BMPR2/CRIM1/ENG/TGFBR3/GATA6/SMAD6/EGR1	12
BP	GO:1900046	regulation of hemostasis	8/257	67/18862	3.47E-06	4.94E-05	3.01E-05	PLAU/EDN1/PDGFB/PROS1/F11/CD36/CAV1/CEACAM1	8
BP	GO:0001501	skeletal system development	21/257	486/18862	3.48E-06	4.94E-05	3.01E-05	RBP4/FGF2/CCN1/EDN1/BMP2/BMP8A/CCN2/GDF10/MDK/ACVRL1/BMPR2/ENG/FGFR2/NPR3/PTH1R/TEK/TGFBR2/ZBTB16/PPARGC1B/FLI1/GJA1	21
BP	GO:0010862	positive regulation of pathway-restricted SMAD protein phosphorylation	7/257	48/18862	3.67E-06	5.18E-05	3.16E-05	BMP2/BMP8A/GDF10/LEFTY2/ACVRL1/BMPR2/ENG	7
BP	GO:0045778	positive regulation of ossification	7/257	48/18862	3.67E-06	5.18E-05	3.16E-05	ISG15/CCN1/BMP2/KL/ADRB2/BMPR2/ZBTB16	7
BP	GO:0071216	cellular response to biotic stimulus	14/257	233/18862	4.04E-06	5.68E-05	3.46E-05	CXCL2/CXCL3/IL6/LBP/CTSG/CCL2/CX3CR1/EDNRB/CSF3/CDK4/IRAK1/CD36/HMGB2/PRKCE	14
BP	GO:0002690	positive regulation of leukocyte chemotaxis	9/257	91/18862	4.17E-06	5.84E-05	3.56E-05	CXCL12/IL6/LBP/EDN1/EDN3/VEGFD/IL34/MDK/GAS6	9
BP	GO:0060043	regulation of cardiac muscle cell proliferation	7/257	49/18862	4.24E-06	5.91E-05	3.60E-05	RBP4/FGF2/FGFR2/TGFBR2/TGFBR3/GATA6/GJA1	7
BP	GO:0042531	positive regulation of tyrosine phosphorylation of STAT protein	8/257	69/18862	4.35E-06	6.05E-05	3.69E-05	IL6/SOCS3/CLCF1/TSLP/GHR/IL31RA/TNFRSF18/STAP2	8
BP	GO:0032634	interleukin-5 production	5/257	19/18862	4.49E-06	6.18E-05	3.77E-05	IL33/TSLP/IL1RL1/IL5RA/TNFRSF21	5
BP	GO:0032674	regulation of interleukin-5 production	5/257	19/18862	4.49E-06	6.18E-05	3.77E-05	IL33/TSLP/IL1RL1/IL5RA/TNFRSF21	5
BP	GO:0035813	regulation of renal sodium excretion	5/257	19/18862	4.49E-06	6.18E-05	3.77E-05	EDN1/EDNRB/AGTR1/AGTR2/NPR1	5
BP	GO:0106106	cold-induced thermogenesis	11/257	144/18862	4.60E-06	6.28E-05	3.83E-05	FABP4/ADRB1/ADRB2/IL18R1/LEPR/NPR3/TSHR/PPARGC1B/CD36/CAV1/GJA1	11
BP	GO:0120161	regulation of cold-induced thermogenesis	11/257	144/18862	4.60E-06	6.28E-05	3.83E-05	FABP4/ADRB1/ADRB2/IL18R1/LEPR/NPR3/TSHR/PPARGC1B/CD36/CAV1/GJA1	11
BP	GO:0010721	negative regulation of cell development	12/257	174/18862	4.91E-06	6.69E-05	4.08E-05	IL6/SEMA3A/SEMA3B/SEMA3G/SEMA4B/SEMA5A/SEMA6A/SEMA6D/EDNRB/PLXNA3/SPP1/WNT3A	12
BP	GO:0002700	regulation of production of molecular mediator of immune response	11/257	146/18862	5.25E-06	7.13E-05	4.35E-05	HLA-E/IL6/RBP4/CLCF1/GPI/IL33/ANGPT1/IL18R1/NR4A3/TRIM6/CD36	11
BP	GO:0050818	regulation of coagulation	8/257	71/18862	5.40E-06	7.31E-05	4.46E-05	PLAU/EDN1/PDGFB/PROS1/F11/CD36/CAV1/CEACAM1	8
BP	GO:1904035	regulation of epithelial cell apoptotic process	9/257	94/18862	5.46E-06	7.36E-05	4.49E-05	IL6/CCL2/SEMA5A/MDK/ANGPT1/ANGPTL4/GPER1/TEK/GAS6	9
BP	GO:0046850	regulation of bone remodeling	7/257	51/18862	5.58E-06	7.50E-05	4.57E-05	IL6/MDK/SPP1/IL20RA/LEPR/S1PR1/PPARGC1B	7
BP	GO:0060562	epithelial tube morphogenesis	16/257	309/18862	5.64E-06	7.56E-05	4.61E-05	FGF2/EDN1/FGF10/SLIT2/BMP2/EGF/MDK/ACVRL1/AGTR2/ENG/FGFR2/PGR/TGFBR2/TIE1/PAK1/WNT3A	16
BP	GO:0014855	striated muscle cell proliferation	8/257	72/18862	6.01E-06	8.02E-05	4.89E-05	RBP4/FGF2/ANGPT1/FGFR2/TGFBR2/TGFBR3/GATA6/GJA1	8
BP	GO:0003151	outflow tract morphogenesis	8/257	73/18862	6.67E-06	8.84E-05	5.39E-05	ROBO2/BMPR2/ENG/FGFR2/TGFBR2/TGFBR3/GATA6/SMAD6	8
BP	GO:0031100	animal organ regeneration	8/257	73/18862	6.67E-06	8.84E-05	5.39E-05	CXCL12/IL6/NR4A3/TGFBR2/TGFBR3/CDK4/CCNA2/GAS6	8
BP	GO:0045807	positive regulation of endocytosis	9/257	97/18862	7.08E-06	9.32E-05	5.68E-05	TFR2/ARRB1/APLN/EGF/ANGPT1/WNT3A/LRRK2/SELE/CD36	9
BP	GO:0120162	positive regulation of cold-induced thermogenesis	9/257	97/18862	7.08E-06	9.32E-05	5.68E-05	FABP4/ADRB1/ADRB2/LEPR/TSHR/PPARGC1B/CD36/CAV1/GJA1	9
BP	GO:1905517	macrophage migration	7/257	53/18862	7.26E-06	9.52E-05	5.81E-05	SFTPD/CCL2/MIF/CX3CR1/EDNRB/IL34/MDK	7
BP	GO:0061045	negative regulation of wound healing	8/257	74/18862	7.39E-06	9.66E-05	5.89E-05	PLAU/FGF2/EDN1/PDGFB/PROS1/F11/GJA1/CEACAM1	8
BP	GO:0035812	renal sodium excretion	5/257	21/18862	7.69E-06	0.000100257	6.11E-05	EDN1/EDNRB/AGTR1/AGTR2/NPR1	5
BP	GO:0072593	reactive oxygen species metabolic process	15/257	281/18862	7.72E-06	0.000100311	6.11E-05	SFTPD/DUOX1/CCN1/EDN1/CX3CR1/CAT/CCN2/PDGFB/AGTR1/AGTR2/TGFBR2/LRRK2/PMAIP1/CD36/CAV1	15
BP	GO:0030072	peptide hormone secretion	14/257	247/18862	7.90E-06	0.000102286	6.24E-05	IL6/RBP4/TFR2/EDN1/EDN3/APLN/BMP8A/LTBP4/VIP/GPER1/ADCY8/CFTR/GJA1/PRKCE	14
BP	GO:0045071	negative regulation of viral genome replication	7/257	54/18862	8.24E-06	0.000106049	6.46E-05	SLPI/ISG15/OAS1/IFITM1/OAS3/TRIM6/APOBEC3B	7
BP	GO:0061756	leukocyte adhesion to vascular endothelial cell	7/257	54/18862	8.24E-06	0.000106049	6.46E-05	CXCL12/IL6/CX3CR1/MDK/IRAK1/SELE/ETS1	7
BP	GO:0003176	aortic valve development	6/257	36/18862	8.34E-06	0.000107031	6.52E-05	SLIT2/ROBO2/BMP2/BMPR2/TIE1/SMAD6	6
BP	GO:0030900	forebrain development	17/257	357/18862	8.70E-06	0.000111284	6.78E-05	CXCL12/RAC3/FGF10/SEMA3A/SEMA5A/SLIT2/PLXNA3/ROBO2/BMP2/NRG3/FGFR2/SSTR1/E2F1/WNT3A/LRRK2/WDR62/ETS1	17
BP	GO:0023061	signal release	20/257	475/18862	8.76E-06	0.000111309	6.79E-05	CXCL12/IL6/RBP4/TFR2/EDN1/EDN3/APLN/BMP8A/LTBP4/SPP1/VIP/AGTR1/AGTR2/GPER1/ADCY8/CFTR/LRRK2/CAMK2A/GJA1/PRKCE	20
BP	GO:0030509	BMP signaling pathway	11/257	154/18862	8.76E-06	0.000111309	6.79E-05	CCN1/BMP2/BMP8A/LEFTY2/ACVRL1/BMPR2/CRIM1/ENG/TGFBR3/SMAD6/EGR1	11
BP	GO:0051216	cartilage development	12/257	185/18862	9.19E-06	0.000116414	7.10E-05	FGF2/CCN1/EDN1/BMP2/BMP8A/CCN2/MDK/ACVRL1/BMPR2/PTH1R/TGFBR2/ZBTB16	12
BP	GO:0009615	response to virus	17/257	359/18862	9.36E-06	0.000118175	7.20E-05	CXCL12/IL6/IKBKE/ISG15/MX2/IRF7/OAS1/IFITM1/IL33/FCN3/OAS3/AIM2/TRIM6/APOBEC3B/KCNJ8/PMAIP1/MST1R	17
BP	GO:0071560	cellular response to transforming growth factor beta stimulus	14/257	251/18862	9.48E-06	0.000119277	7.27E-05	FOS/EDN1/CX3CR1/GDF10/LEFTY2/LTBP4/ACVRL1/ENG/FGFR2/IL17RD/TGFBR2/TGFBR3/SMAD6/CAV1	14
BP	GO:0044062	regulation of excretion	5/257	22/18862	9.84E-06	0.000122327	7.46E-05	EDN1/EDNRB/AGTR1/AGTR2/NPR1	5
BP	GO:1904996	positive regulation of leukocyte adhesion to vascular endothelial cell	5/257	22/18862	9.84E-06	0.000122327	7.46E-05	IL6/MDK/IRAK1/SELE/ETS1	5
BP	GO:0060412	ventricular septum morphogenesis	6/257	37/18862	9.85E-06	0.000122327	7.46E-05	SLIT2/ROBO2/BMPR2/FGFR2/TGFBR2/TGFBR3	6
BP	GO:1904994	regulation of leukocyte adhesion to vascular endothelial cell	6/257	37/18862	9.85E-06	0.000122327	7.46E-05	CXCL12/IL6/MDK/IRAK1/SELE/ETS1	6
BP	GO:0002699	positive regulation of immune effector process	13/257	219/18862	1.02E-05	0.000126288	7.70E-05	HLA-E/IL6/LBP/RBP4/CLCF1/GPI/IL33/IL18R1/NR4A3/SH2D1B/TRIM6/HSPD1/CD36	13
BP	GO:0045667	regulation of osteoblast differentiation	10/257	128/18862	1.03E-05	0.000126729	7.73E-05	IL6/JUND/IFITM1/CCN1/BMP2/GDF10/BMPR2/CRIM1/FGFR2/SMAD6	10
BP	GO:0002224	toll-like receptor signaling pathway	11/257	157/18862	1.05E-05	0.000129565	7.90E-05	SFTPD/SFTPA1/SFTPA2/LBP/IKBKE/IRF7/IRAK1/HSPD1/CD36/CAV1/PRKCE	11
BP	GO:0046620	regulation of organ growth	9/257	102/18862	1.07E-05	0.000131207	8.00E-05	RBP4/FGF2/EDN1/FGFR2/TGFBR2/TGFBR3/PAK1/GATA6/GJA1	9
BP	GO:0019079	viral genome replication	10/257	129/18862	1.10E-05	0.000134494	8.20E-05	SLPI/ISG15/OAS1/CCL2/IFITM1/NR5A2/OAS3/TRIM6/GAS6/APOBEC3B	10
BP	GO:0032675	regulation of interleukin-6 production	11/257	158/18862	1.12E-05	0.000136332	8.31E-05	IL6/LBP/ARRB1/AGER/IL17D/IL33/TSLP/IL1RL2/GAS6/HSPD1/CD36	11
BP	GO:0009743	response to carbohydrate	13/257	221/18862	1.12E-05	0.000136647	8.33E-05	AGER/CMA1/CAT/CCN2/CALCRL/GPER1/TGFBR2/ADCY8/CFTR/GAS6/GJA1/EGR1/PRKCE	13
BP	GO:0048246	macrophage chemotaxis	6/257	38/18862	1.16E-05	0.000140091	8.54E-05	SFTPD/CCL2/MIF/EDNRB/IL34/MDK	6
BP	GO:0048145	regulation of fibroblast proliferation	8/257	79/18862	1.21E-05	0.000145715	8.88E-05	MIF/FGF10/PDGFB/AGTR2/CDK4/CCNA2/E2F1/GAS6	8
BP	GO:0048608	reproductive structure development	18/257	405/18862	1.21E-05	0.000145748	8.88E-05	RBP4/SOCS3/ARRB1/CCN1/FGF10/SEMA3A/SLIT2/ROBO2/LHB/PDGFB/SPP1/BMPR2/FGFR2/PGR/DCN/GATA6/GJA1/HMGB2	18
BP	GO:0071559	response to transforming growth factor beta	14/257	257/18862	1.24E-05	0.000147901	9.02E-05	FOS/EDN1/CX3CR1/GDF10/LEFTY2/LTBP4/ACVRL1/ENG/FGFR2/IL17RD/TGFBR2/TGFBR3/SMAD6/CAV1	14
BP	GO:0003071	renal system process involved in regulation of systemic arterial blood pressure	5/257	23/18862	1.24E-05	0.000147901	9.02E-05	PDGFB/AGTR1/AGTR2/GAS6/GJA1	5
BP	GO:0003181	atrioventricular valve morphogenesis	5/257	23/18862	1.24E-05	0.000147901	9.02E-05	CCN1/BMP2/BMPR2/TGFBR2/SMAD6	5
BP	GO:0002460	adaptive immune response based on somatic recombination of immune receptors built from immunoglobulin superfamily domains	17/257	367/18862	1.25E-05	0.000147901	9.02E-05	HLA-E/IL6/C8G/IRF7/IL7R/AGER/CLCF1/IL33/IL18R1/IL1RL1/PRKCQ/HSPD1/C4BPB/C8B/CEACAM1/C7/C6	17
BP	GO:0045862	positive regulation of proteolysis	17/257	367/18862	1.25E-05	0.000147901	9.02E-05	CLDN4/ARRB1/AGER/CCN1/CCN2/EGF/IL33/FGFR4/GPER1/AIM2/WNT3A/LRRK2/HSPD1/PMAIP1/CAV1/TRIB3/PLK1	17
BP	GO:0031214	biomineral tissue development	11/257	160/18862	1.26E-05	0.000148966	9.08E-05	ISG15/CCN1/BMP2/KL/SPP1/ADRB2/BMPR2/FGFR2/PTH1R/S1PR1/GAS6	11
BP	GO:0048144	fibroblast proliferation	8/257	80/18862	1.32E-05	0.000155933	9.51E-05	MIF/FGF10/PDGFB/AGTR2/CDK4/CCNA2/E2F1/GAS6	8
BP	GO:0060038	cardiac muscle cell proliferation	7/257	58/18862	1.34E-05	0.000155933	9.51E-05	RBP4/FGF2/FGFR2/TGFBR2/TGFBR3/GATA6/GJA1	7
BP	GO:2000351	regulation of endothelial cell apoptotic process	7/257	58/18862	1.34E-05	0.000155933	9.51E-05	CCL2/SEMA5A/ANGPT1/ANGPTL4/GPER1/TEK/GAS6	7
BP	GO:0061458	reproductive system development	18/257	408/18862	1.34E-05	0.000155933	9.51E-05	RBP4/SOCS3/ARRB1/CCN1/FGF10/SEMA3A/SLIT2/ROBO2/LHB/PDGFB/SPP1/BMPR2/FGFR2/PGR/DCN/GATA6/GJA1/HMGB2	18
BP	GO:0031099	regeneration	12/257	192/18862	1.34E-05	0.000155933	9.51E-05	CXCL12/IL6/FGF10/MDK/SPP1/NR4A3/TGFBR2/TGFBR3/CDK4/CCNA2/GAS6/JAM3	12
BP	GO:0030879	mammary gland development	10/257	132/18862	1.35E-05	0.000156028	9.51E-05	FGF10/APLN/EGF/NRG3/FGFR2/PGR/TGFBR2/WNT3A/CAV1/SOCS2	10
BP	GO:0007190	activation of adenylate cyclase activity	6/257	39/18862	1.35E-05	0.000156028	9.51E-05	ADRB1/ADRB2/AVPR2/RXFP1/TSHR/ADCY8	6
BP	GO:0030501	positive regulation of bone mineralization	6/257	39/18862	1.35E-05	0.000156028	9.51E-05	ISG15/CCN1/BMP2/KL/ADRB2/BMPR2	6
BP	GO:0007162	negative regulation of cell adhesion	15/257	295/18862	1.38E-05	0.000158556	9.67E-05	CXCL12/SFTPD/SEMA5A/SEMA6A/PLXNA3/PLXNB3/BMP2/MDK/ACVRL1/ANGPT1/TNFRSF21/DUSP1/CDKN2A/JAM3/CEACAM1	15
BP	GO:0006816	calcium ion transport	18/257	409/18862	1.38E-05	0.000158617	9.67E-05	CXCL12/AHNAK/FGF2/CCL2/CCN2/EGF/FGF14/PDGFB/APLNR/CALCRL/GPER1/WNT3A/GAS6/CAV1/CAMK2A/GJA1/F2RL3/PRKCE	18
BP	GO:0051607	defense response to virus	14/257	260/18862	1.41E-05	0.00016075	9.80E-05	IL6/ISG15/MX2/IRF7/OAS1/IFITM1/IL33/FCN3/OAS3/AIM2/TRIM6/APOBEC3B/KCNJ8/PMAIP1	14
BP	GO:0140546	defense response to symbiont	14/257	260/18862	1.41E-05	0.00016075	9.80E-05	IL6/ISG15/MX2/IRF7/OAS1/IFITM1/IL33/FCN3/OAS3/AIM2/TRIM6/APOBEC3B/KCNJ8/PMAIP1	14
BP	GO:0032635	interleukin-6 production	11/257	162/18862	1.42E-05	0.00016075	9.80E-05	IL6/LBP/ARRB1/AGER/IL17D/IL33/TSLP/IL1RL2/GAS6/HSPD1/CD36	11
BP	GO:0110148	biomineralization	11/257	162/18862	1.42E-05	0.00016075	9.80E-05	ISG15/CCN1/BMP2/KL/SPP1/ADRB2/BMPR2/FGFR2/PTH1R/S1PR1/GAS6	11
BP	GO:0046777	protein autophosphorylation	13/257	226/18862	1.43E-05	0.000161574	9.85E-05	PDGFB/ENG/FGFR2/FGFR4/FLT4/TEK/PAK1/IRAK1/LRRK2/CAV1/CAMK2A/GRK5/BMX	13
BP	GO:0030324	lung development	11/257	163/18862	1.50E-05	0.000169363	0.000103239	SFTPD/RBP4/FGF2/FGF10/CCN2/BMPR2/FGFR2/FLT4/PGR/TGFBR2/GATA6	11
BP	GO:1901215	negative regulation of neuron death	12/257	195/18862	1.56E-05	0.000175954	0.000107257	ARRB1/CCL2/CX3CR1/BDNF/CLCF1/CSF3/MDK/ANGPT1/CNTFR/NR4A3/WNT3A/LRRK2	12
BP	GO:0060443	mammary gland morphogenesis	6/257	40/18862	1.57E-05	0.00017611	0.000107352	FGF10/NRG3/FGFR2/PGR/TGFBR2/CAV1	6
BP	GO:0048732	gland development	18/257	413/18862	1.57E-05	0.00017611	0.000107352	IL6/FGF10/SEMA3A/APLN/BMP2/EGF/MDK/NRG3/FGFR2/PGR/TGFBR2/TGFBR3/WNT3A/GATA6/CAV1/SOCS2/CEACAM1/ETS1	18
BP	GO:0090100	positive regulation of transmembrane receptor protein serine/threonine kinase signaling pathway	9/257	107/18862	1.58E-05	0.000176112	0.000107353	CCN1/BMP2/BMP8A/GDF10/LEFTY2/ACVRL1/BMPR2/ENG/TGFBR3	9
BP	GO:0050671	positive regulation of lymphocyte proliferation	10/257	135/18862	1.64E-05	0.000182479	0.000111234	HLA-E/IL6/AGER/MIF/CARD11/FGF10/CLCF1/TGFBR2/PRKCQ/WNT3A	10
BP	GO:0034284	response to monosaccharide	12/257	196/18862	1.65E-05	0.000182594	0.000111305	AGER/CMA1/CAT/CCN2/GPER1/TGFBR2/ADCY8/CFTR/GAS6/GJA1/EGR1/PRKCE	12
BP	GO:0032722	positive regulation of chemokine production	7/257	60/18862	1.68E-05	0.000185522	0.000113089	IL6/LBP/AGER/IL33/TSLP/IL1RL1/EGR1	7
BP	GO:0045069	regulation of viral genome replication	8/257	83/18862	1.74E-05	0.000190951	0.000116399	SLPI/ISG15/OAS1/IFITM1/NR5A2/OAS3/TRIM6/APOBEC3B	8
BP	GO:1904705	regulation of vascular associated smooth muscle cell proliferation	8/257	83/18862	1.74E-05	0.000190951	0.000116399	FGF2/EDN1/APLN/PDGFB/GPER1/NR4A3/PAK1/GJA1	8
BP	GO:1990874	vascular associated smooth muscle cell proliferation	8/257	83/18862	1.74E-05	0.000190951	0.000116399	FGF2/EDN1/APLN/PDGFB/GPER1/NR4A3/PAK1/GJA1	8
BP	GO:0032946	positive regulation of mononuclear cell proliferation	10/257	136/18862	1.75E-05	0.0001914	0.000116672	HLA-E/IL6/AGER/MIF/CARD11/FGF10/CLCF1/TGFBR2/PRKCQ/WNT3A	10
BP	GO:1905314	semi-lunar valve development	6/257	41/18862	1.82E-05	0.000198182	0.000120806	SLIT2/ROBO2/BMP2/BMPR2/TIE1/SMAD6	6
BP	GO:0019722	calcium-mediated signaling	12/257	198/18862	1.82E-05	0.000198182	0.000120806	CXCR1/ACKR4/EDN1/CX3CR1/EDNRB/CXCR2/AGTR1/NR5A2/PTGFR/LRRK2/SELE/RCAN1	12
BP	GO:0048645	animal organ formation	7/257	61/18862	1.87E-05	0.000203175	0.00012385	FGF10/ROBO2/BMP2/FGFR2/TGFBR2/WNT3A/GATA6	7
BP	GO:0030323	respiratory tube development	11/257	167/18862	1.88E-05	0.000203858	0.000124266	SFTPD/RBP4/FGF2/FGF10/CCN2/BMPR2/FGFR2/FLT4/PGR/TGFBR2/GATA6	11
BP	GO:0003171	atrioventricular valve development	5/257	25/18862	1.92E-05	0.000206133	0.000125653	CCN1/BMP2/BMPR2/TGFBR2/SMAD6	5
BP	GO:0021884	forebrain neuron development	5/257	25/18862	1.92E-05	0.000206133	0.000125653	SEMA3A/SLIT2/PLXNA3/ROBO2/FGFR2	5
BP	GO:0050927	positive regulation of positive chemotaxis	5/257	25/18862	1.92E-05	0.000206133	0.000125653	CXCL12/AGER/FGF10/VEGFD/S1PR1	5
BP	GO:0007568	aging	15/257	304/18862	1.96E-05	0.000209772	0.000127871	JUND/AGER/MIF/FOS/EDN1/EDNRB/CAT/CCN2/KL/PTH1R/TGFBR2/IRAK1/LRRK2/CDKN2A/DCN	15
BP	GO:0097305	response to alcohol	13/257	233/18862	1.97E-05	0.000210536	0.000128337	RBP4/FOS/SLIT2/CAT/CSF3/FGFR2/PTGFR/TGFBR2/TGFBR3/CDK4/ADCY8/CFTR/PRKCE	13
BP	GO:0002920	regulation of humoral immune response	10/257	138/18862	1.99E-05	0.000211514	0.000128933	A2M/C8G/PROS1/GATA6/CD5L/C4BPB/C8B/CFB/C7/C6	10
BP	GO:0042698	ovulation cycle	7/257	62/18862	2.09E-05	0.000220936	0.000134676	ARRB1/SLIT2/ROBO2/MDK/PGR/EGR1/ETS1	7
BP	GO:0045453	bone resorption	7/257	62/18862	2.09E-05	0.000220936	0.000134676	IL6/SPP1/ADRB2/IL20RA/PTH1R/S1PR1/PPARGC1B	7
BP	GO:0003197	endocardial cushion development	6/257	42/18862	2.10E-05	0.000221103	0.000134778	ROBO2/BMP2/ACVRL1/BMPR2/ENG/TGFBR2	6
BP	GO:0043114	regulation of vascular permeability	6/257	42/18862	2.10E-05	0.000221103	0.000134778	SLIT2/ANGPT1/NPR1/TEK/MIR23A/CEACAM1	6
BP	GO:0035810	positive regulation of urine volume	4/257	13/18862	2.19E-05	0.000229033	0.000139612	EDN1/EDNRB/NPR1/NPR3	4
BP	GO:0035815	positive regulation of renal sodium excretion	4/257	13/18862	2.19E-05	0.000229033	0.000139612	EDN1/EDNRB/AGTR2/NPR1	4
BP	GO:1903532	positive regulation of secretion by cell	14/257	271/18862	2.24E-05	0.000234128	0.000142718	CXCL12/RBP4/TFR2/EDN1/EDN3/APLN/BMP2/SPP1/VIP/GPER1/ADCY8/CFTR/GJA1/PRKCE	14
BP	GO:0001657	ureteric bud development	8/257	86/18862	2.26E-05	0.000234956	0.000143223	FGF2/SLIT2/ROBO2/BMP2/CAT/AGTR2/FGFR2/SMAD6	8
BP	GO:0051781	positive regulation of cell division	8/257	86/18862	2.26E-05	0.000234956	0.000143223	FGF2/CAT/VEGFD/MDK/PDGFB/TGFA/FGFR2/PRKCE	8
BP	GO:0050926	regulation of positive chemotaxis	5/257	26/18862	2.35E-05	0.000243774	0.000148598	CXCL12/AGER/FGF10/VEGFD/S1PR1	5
BP	GO:0061383	trabecula morphogenesis	6/257	43/18862	2.41E-05	0.000248741	0.000151625	RBP4/ENG/S1PR1/TEK/TGFBR3/PPARGC1B	6
BP	GO:2000273	positive regulation of signaling receptor activity	6/257	43/18862	2.41E-05	0.000248741	0.000151625	CCL2/EDN1/EGF/HBEGF/TGFA/ADRB2	6
BP	GO:0030282	bone mineralization	9/257	113/18862	2.45E-05	0.000251622	0.000153382	ISG15/CCN1/BMP2/KL/ADRB2/BMPR2/FGFR2/PTH1R/S1PR1	9
BP	GO:0072163	mesonephric epithelium development	8/257	87/18862	2.46E-05	0.000251622	0.000153382	FGF2/SLIT2/ROBO2/BMP2/CAT/AGTR2/FGFR2/SMAD6	8
BP	GO:0072164	mesonephric tubule development	8/257	87/18862	2.46E-05	0.000251622	0.000153382	FGF2/SLIT2/ROBO2/BMP2/CAT/AGTR2/FGFR2/SMAD6	8
BP	GO:0051924	regulation of calcium ion transport	13/257	238/18862	2.46E-05	0.000251622	0.000153382	CXCL12/AHNAK/CCL2/EGF/FGF14/PDGFB/APLNR/GPER1/CAV1/CAMK2A/GJA1/F2RL3/PRKCE	13
BP	GO:0019730	antimicrobial humoral response	10/257	142/18862	2.54E-05	0.000258462	0.000157552	HLA-E/CAMP/SLPI/CXCL2/CXCL3/SFTPD/PGLYRP1/WFDC2/CTSG/GATA6	10
BP	GO:0044344	cellular response to fibroblast growth factor stimulus	10/257	142/18862	2.54E-05	0.000258462	0.000157552	ANOS1/FGF2/CCL2/FGF10/APLN/CCN2/KL/FGFR2/FGFR4/NR4A1	10
BP	GO:0003231	cardiac ventricle development	9/257	114/18862	2.63E-05	0.000266065	0.000162186	CCN1/SLIT2/ROBO2/BMPR2/ENG/FGFR2/TGFBR2/TGFBR3/SMAD6	9
BP	GO:0033135	regulation of peptidyl-serine phosphorylation	10/257	143/18862	2.70E-05	0.00027321	0.000166541	IL6/MIF/BDNF/CSF3/ANGPT1/PAK1/TRIM6/WNT3A/GAS6/CAV1	10
BP	GO:0002639	positive regulation of immunoglobulin production	6/257	44/18862	2.76E-05	0.000277508	0.000169162	HLA-E/IL6/RBP4/CLCF1/GPI/IL33	6
BP	GO:0060976	coronary vasculature development	6/257	44/18862	2.76E-05	0.000277508	0.000169162	APLN/APLNR/GPER1/TGFBR3/GATA6/SMAD6	6
BP	GO:0030449	regulation of complement activation	9/257	115/18862	2.82E-05	0.000282373	0.000172127	A2M/C8G/PROS1/CD5L/C4BPB/C8B/CFB/C7/C6	9
BP	GO:0032642	regulation of chemokine production	8/257	89/18862	2.90E-05	0.000289747	0.000176622	IL6/LBP/AGER/ACKR1/IL33/TSLP/IL1RL1/EGR1	8
BP	GO:0048525	negative regulation of viral process	8/257	89/18862	2.90E-05	0.000289747	0.000176622	SLPI/ISG15/OAS1/IFITM1/FCN3/OAS3/TRIM6/APOBEC3B	8
BP	GO:0038166	angiotensin-activated signaling pathway	4/257	14/18862	3.03E-05	0.00030048	0.000183164	AGTR1/AGTR2/CAV1/CAMK2A	4
BP	GO:0050930	induction of positive chemotaxis	4/257	14/18862	3.03E-05	0.00030048	0.000183164	CXCL12/AGER/FGF10/VEGFD	4
BP	GO:1902105	regulation of leukocyte differentiation	14/257	279/18862	3.09E-05	0.000305716	0.000186356	IRF7/IL7R/AGER/FOS/CARD11/IL34/MDK/IL1RL2/TGFBR2/TNFRSF18/ZBTB16/GAS6/PPARGC1B/CEACAM1	14
BP	GO:0001974	blood vessel remodeling	6/257	45/18862	3.15E-05	0.000310719	0.000189406	FGF10/ACVRL1/AGTR2/BMPR2/FLT4/CEACAM1	6
BP	GO:0061035	regulation of cartilage development	7/257	66/18862	3.15E-05	0.000310719	0.000189406	CCN1/BMP2/CCN2/MDK/ACVRL1/BMPR2/ZBTB16	7
BP	GO:1903793	positive regulation of anion transport	19/257	478/18862	3.26E-05	0.000320388	0.0001953	CXCL12/RBP4/CETP/TFR2/EDN1/APLN/SPP1/VIP/GPER1/NR4A3/PAK1/ADCY8/CFTR/E2F1/GAS6/PMAIP1/CAV1/GJA1/PRKCE	19
BP	GO:0006956	complement activation	11/257	178/18862	3.40E-05	0.00033361	0.00020336	A2M/C8G/MASP1/FCN3/PROS1/CD5L/C4BPB/C8B/CFB/C7/C6	11
BP	GO:0051928	positive regulation of calcium ion transport	9/257	118/18862	3.46E-05	0.000337955	0.000206008	CXCL12/CCL2/FGF14/PDGFB/APLNR/GPER1/CAV1/CAMK2A/F2RL3	9
BP	GO:0046651	lymphocyte proliferation	14/257	282/18862	3.47E-05	0.000338629	0.000206419	HLA-E/SFTPD/IL6/IL7R/AGER/MIF/CARD11/FGF10/CLCF1/TGFBR2/TNFRSF21/PRKCQ/WNT3A/HSPD1	14
BP	GO:0007187	G protein-coupled receptor signaling pathway, coupled to cyclic nucleotide second messenger	7/257	67/18862	3.48E-05	0.000338756	0.000206496	CCL2/AGTR2/CALCRL/PTH1R/SSTR1/TSHR/VIPR1	7
BP	GO:0002686	negative regulation of leukocyte migration	6/257	46/18862	3.58E-05	0.000347562	0.000211864	CXCL12/CCL2/MIF/SLIT2/IL33/DUSP1	6
BP	GO:0031589	cell-substrate adhesion	16/257	359/18862	3.59E-05	0.000347704	0.000211951	PLAU/RAC3/CCN1/CCN2/MDK/PDGFB/ACVRL1/ANGPT1/ANGPTL3/TEK/GAS6/CDKN2A/JAM3/SMAD6/CD36/PRKCE	16
BP	GO:0042063	gliogenesis	14/257	283/18862	3.61E-05	0.000348544	0.000212463	IL6/AGER/CCL2/FGF10/CX3CR1/GPR17/BMP2/CLCF1/IL33/IL34/MDK/LEPR/TNFRSF21/E2F1	14
BP	GO:0010959	regulation of metal ion transport	13/257	247/18862	3.63E-05	0.000349245	0.00021289	CXCL12/AHNAK/CCL2/EGF/FGF14/PDGFB/APLNR/GPER1/CAV1/CAMK2A/GJA1/F2RL3/PRKCE	13
BP	GO:0071774	response to fibroblast growth factor	10/257	148/18862	3.63E-05	0.000349245	0.00021289	ANOS1/FGF2/CCL2/FGF10/APLN/CCN2/KL/FGFR2/FGFR4/NR4A1	10
BP	GO:0002548	monocyte chemotaxis	7/257	68/18862	3.84E-05	0.000367852	0.000224233	CXCL12/IL6/CCL14/CCL2/SLIT2/PDGFB/DUSP1	7
BP	GO:0032943	mononuclear cell proliferation	14/257	285/18862	3.90E-05	0.000372733	0.000227208	HLA-E/SFTPD/IL6/IL7R/AGER/MIF/CARD11/FGF10/CLCF1/TGFBR2/TNFRSF21/PRKCQ/WNT3A/HSPD1	14
BP	GO:0070169	positive regulation of biomineral tissue development	6/257	47/18862	4.06E-05	0.000385394	0.000234925	ISG15/CCN1/BMP2/KL/ADRB2/BMPR2	6
BP	GO:1903053	regulation of extracellular matrix organization	6/257	47/18862	4.06E-05	0.000385394	0.000234925	IL6/ANGPTL7/BMP2/FGFR4/TIE1/ETS1	6
BP	GO:1904707	positive regulation of vascular associated smooth muscle cell proliferation	6/257	47/18862	4.06E-05	0.000385394	0.000234925	FGF2/EDN1/PDGFB/NR4A3/PAK1/GJA1	6
BP	GO:0043032	positive regulation of macrophage activation	5/257	29/18862	4.10E-05	0.000388898	0.000237062	LBP/IL33/IL1RL1/LRRK2/HSPD1	5
BP	GO:0070167	regulation of biomineral tissue development	8/257	94/18862	4.32E-05	0.00040807	0.000248748	ISG15/CCN1/BMP2/KL/ADRB2/BMPR2/S1PR1/GAS6	8
BP	GO:0031960	response to corticosteroid	10/257	152/18862	4.56E-05	0.000430114	0.000262186	IL6/FOS/EDN1/SLIT2/CCN2/AGTR2/ENG/GPER1/DUSP1/PPARGC1B	10
BP	GO:0030195	negative regulation of blood coagulation	6/257	48/18862	4.59E-05	0.000430295	0.000262296	PLAU/EDN1/PDGFB/PROS1/F11/CEACAM1	6
BP	GO:0110151	positive regulation of biomineralization	6/257	48/18862	4.59E-05	0.000430295	0.000262296	ISG15/CCN1/BMP2/KL/ADRB2/BMPR2	6
BP	GO:0010517	regulation of phospholipase activity	7/257	70/18862	4.63E-05	0.000431896	0.000263272	FGF2/CCN1/BDNF/AGTR1/ANGPTL3/FGFR2/SELE	7
BP	GO:0045123	cellular extravasation	7/257	70/18862	4.63E-05	0.000431896	0.000263272	CXCL12/AGER/CCL2/CX3CR1/MDK/JAM3/SELE	7
BP	GO:0051145	smooth muscle cell differentiation	7/257	70/18862	4.63E-05	0.000431896	0.000263272	FGF10/EDNRB/PDGFB/ENG/FGFR2/GPER1/GATA6	7
BP	GO:0032602	chemokine production	8/257	95/18862	4.66E-05	0.000432144	0.000263423	IL6/LBP/AGER/ACKR1/IL33/TSLP/IL1RL1/EGR1	8
BP	GO:0090277	positive regulation of peptide hormone secretion	8/257	95/18862	4.66E-05	0.000432144	0.000263423	RBP4/TFR2/APLN/GPER1/ADCY8/CFTR/GJA1/PRKCE	8
BP	GO:0001818	negative regulation of cytokine production	16/257	367/18862	4.67E-05	0.000432362	0.000263556	SFTPD/IL6/LBP/IKBKE/ISG15/ARRB1/AGER/CX3CR1/IL33/ANGPT1/IL1RL1/TNFRSF21/GAS6/GATA6/TRAIP/CEACAM1	16
BP	GO:0007173	epidermal growth factor receptor signaling pathway	9/257	123/18862	4.79E-05	0.000442638	0.00026982	EGF/HBEGF/TGFA/GPER1/SHC3/CBLC/RHBDF2/CEACAM1/GAB1	9
BP	GO:0009749	response to glucose	11/257	185/18862	4.84E-05	0.000446034	0.00027189	AGER/CMA1/CCN2/GPER1/TGFBR2/ADCY8/CFTR/GAS6/GJA1/EGR1/PRKCE	11
BP	GO:0061384	heart trabecula morphogenesis	5/257	30/18862	4.87E-05	0.000446525	0.000272189	RBP4/ENG/S1PR1/TEK/TGFBR3	5
BP	GO:0110110	positive regulation of animal organ morphogenesis	5/257	30/18862	4.87E-05	0.000446525	0.000272189	EDN1/FGF10/ROBO2/BMP2/WNT3A	5
BP	GO:0110149	regulation of biomineralization	8/257	96/18862	5.02E-05	0.000459479	0.000280086	ISG15/CCN1/BMP2/KL/ADRB2/BMPR2/S1PR1/GAS6	8
BP	GO:0000187	activation of MAPK activity	10/257	154/18862	5.10E-05	0.000462929	0.000282189	FGF2/ARRB1/FGF10/PROK2/BMP2/EGF/TGFA/GHR/IRAK1/LRRK2	10
BP	GO:1902107	positive regulation of leukocyte differentiation	10/257	154/18862	5.10E-05	0.000462929	0.000282189	IL7R/AGER/FOS/IL34/MDK/IL1RL2/TGFBR2/ZBTB16/GAS6/PPARGC1B	10
BP	GO:1903708	positive regulation of hemopoiesis	10/257	154/18862	5.10E-05	0.000462929	0.000282189	IL7R/AGER/FOS/IL34/MDK/IL1RL2/TGFBR2/ZBTB16/GAS6/PPARGC1B	10
BP	GO:0001961	positive regulation of cytokine-mediated signaling pathway	6/257	49/18862	5.17E-05	0.000464912	0.000283398	IKBKE/IRF7/EDN1/TSLP/TRIM6/GAS6	6
BP	GO:0071622	regulation of granulocyte chemotaxis	6/257	49/18862	5.17E-05	0.000464912	0.000283398	LBP/EDN1/SLIT2/IL34/MDK/JAM3	6
BP	GO:0072132	mesenchyme morphogenesis	6/257	49/18862	5.17E-05	0.000464912	0.000283398	ROBO2/BMP2/ACVRL1/ENG/TGFBR2/WNT3A	6
BP	GO:1900047	negative regulation of hemostasis	6/257	49/18862	5.17E-05	0.000464912	0.000283398	PLAU/EDN1/PDGFB/PROS1/F11/CEACAM1	6
BP	GO:1903131	mononuclear cell differentiation	17/257	411/18862	5.23E-05	0.000469214	0.00028602	IL6/IRF7/IL7R/AGER/CARD11/CLCF1/IL34/MDK/IL18R1/IL1RL2/IL31RA/LEPR/TGFBR2/TNFRSF18/ZBTB16/GAS6/EGR1	17
BP	GO:0050670	regulation of lymphocyte proliferation	12/257	221/18862	5.36E-05	0.000479972	0.000292578	HLA-E/SFTPD/IL6/AGER/MIF/CARD11/FGF10/CLCF1/TGFBR2/TNFRSF21/PRKCQ/WNT3A	12
BP	GO:0031649	heat generation	4/257	16/18862	5.39E-05	0.000481484	0.000293499	EDNRB/APLN/ADRB1/ADRB2	4
BP	GO:0060191	regulation of lipase activity	8/257	97/18862	5.41E-05	0.000482671	0.000294223	FGF2/CCN1/BDNF/AGTR1/ANGPTL3/ANGPTL4/FGFR2/SELE	8
BP	GO:0035924	cellular response to vascular endothelial growth factor stimulus	7/257	72/18862	5.57E-05	0.000494135	0.000301211	SEMA6A/VEGFD/FLT4/NR4A1/MIR23A/DCN/GAB1	7
BP	GO:1903036	positive regulation of response to wounding	7/257	72/18862	5.57E-05	0.000494135	0.000301211	DUOX1/CLDN4/HBEGF/INSL3/MDK/CD36/PRKCE	7
BP	GO:0052547	regulation of peptidase activity	18/257	455/18862	5.60E-05	0.000495412	0.00030199	SLPI/WFDC2/ANOS1/A2M/CLDN4/ARRB1/AGER/CCN1/CCN2/CRIM1/GPER1/AIM2/WNT3A/PROS1/GAS6/HSPD1/PMAIP1/CAV1	18
BP	GO:0060541	respiratory system development	11/257	188/18862	5.60E-05	0.000495412	0.00030199	SFTPD/RBP4/FGF2/FGF10/CCN2/BMPR2/FGFR2/FLT4/PGR/TGFBR2/GATA6	11
BP	GO:0019835	cytolysis	5/257	31/18862	5.74E-05	0.00050653	0.000308767	LBP/C8G/C8B/C7/C6	5
BP	GO:0048260	positive regulation of receptor-mediated endocytosis	6/257	50/18862	5.80E-05	0.000509567	0.000310618	ARRB1/APLN/EGF/ANGPT1/WNT3A/SELE	6
BP	GO:1904036	negative regulation of epithelial cell apoptotic process	6/257	50/18862	5.80E-05	0.000509567	0.000310618	SEMA5A/MDK/ANGPT1/ANGPTL4/TEK/GAS6	6
BP	GO:0032944	regulation of mononuclear cell proliferation	12/257	223/18862	5.84E-05	0.000511958	0.000312075	HLA-E/SFTPD/IL6/AGER/MIF/CARD11/FGF10/CLCF1/TGFBR2/TNFRSF21/PRKCQ/WNT3A	12
BP	GO:0002706	regulation of lymphocyte mediated immunity	10/257	157/18862	6.00E-05	0.000524474	0.000319705	HLA-E/IL6/IL7R/AGER/CLCF1/IL18R1/SH2D1B/HSPD1/C4BPB/CEACAM1	10
BP	GO:0009746	response to hexose	11/257	190/18862	6.17E-05	0.000537973	0.000327934	AGER/CMA1/CCN2/GPER1/TGFBR2/ADCY8/CFTR/GAS6/GJA1/EGR1/PRKCE	11
BP	GO:0006939	smooth muscle contraction	8/257	100/18862	6.73E-05	0.000584562	0.000356333	EDN1/EDN3/PROK2/EDNRB/ADRB2/CALCRL/GPER1/CAV1	8
BP	GO:0090022	regulation of neutrophil chemotaxis	5/257	32/18862	6.73E-05	0.000584562	0.000356333	LBP/EDN1/SLIT2/MDK/JAM3	5
BP	GO:0002831	regulation of response to biotic stimulus	17/257	420/18862	6.82E-05	0.00059109	0.000360312	HLA-E/A2M/LBP/SOCS3/IKBKE/IRF7/CARD11/ICAM2/PAK1/SH2D1B/AIM2/TRIM6/GATA6/HSPD1/CD36/CEACAM1/HMGB2	17
BP	GO:0001946	lymphangiogenesis	4/257	17/18862	6.97E-05	0.000599838	0.000365644	ACVRL1/BMPR2/FLT4/TIE1	4
BP	GO:0043116	negative regulation of vascular permeability	4/257	17/18862	6.97E-05	0.000599838	0.000365644	SLIT2/ANGPT1/MIR23A/CEACAM1	4
BP	GO:0048670	regulation of collateral sprouting	4/257	17/18862	6.97E-05	0.000599838	0.000365644	CRABP2/BDNF/SPP1/WNT3A	4
BP	GO:0032680	regulation of tumor necrosis factor production	10/257	160/18862	7.04E-05	0.000604345	0.000368392	HLA-E/IL6/LBP/AGER/MIF/CX3CR1/IL33/ANGPT1/GAS6/CD36	10
BP	GO:0009755	hormone-mediated signaling pathway	11/257	193/18862	7.10E-05	0.000608826	0.000371124	LHB/GPER1/NR4A3/NR5A2/PGR/RXFP1/RXRG/SSTR1/TSHR/PAK1/PPARGC1B	11
BP	GO:0050819	negative regulation of coagulation	6/257	52/18862	7.27E-05	0.000621124	0.00037862	PLAU/EDN1/PDGFB/PROS1/F11/CEACAM1	6
BP	GO:1901214	regulation of neuron death	14/257	302/18862	7.28E-05	0.000621124	0.00037862	ARRB1/CCL2/FOS/CX3CR1/BDNF/CLCF1/CSF3/MDK/ANGPT1/CNTFR/NR4A3/WNT3A/LRRK2/EGR1	14
BP	GO:0070997	neuron death	15/257	342/18862	7.54E-05	0.000640646	0.00039052	ARRB1/CCL2/FOS/CX3CR1/BDNF/CLCF1/CSF3/MDK/ANGPT1/CNTFR/NR4A3/TNFRSF21/WNT3A/LRRK2/EGR1	15
BP	GO:0042593	glucose homeostasis	12/257	229/18862	7.54E-05	0.000640646	0.00039052	IL6/RBP4/OAS1/AGER/CMA1/FGFR4/GPER1/LEPR/ADCY8/CFTR/GAS6/PRKCE	12
BP	GO:0071887	leukocyte apoptotic process	8/257	102/18862	7.75E-05	0.000656749	0.000400336	CXCL12/IL6/IRF7/IL7R/TNFRSF21/PRKCQ/GAS6/CDKN2A	8
BP	GO:0032640	tumor necrosis factor production	10/257	162/18862	7.81E-05	0.000659362	0.000401929	HLA-E/IL6/LBP/AGER/MIF/CX3CR1/IL33/ANGPT1/GAS6/CD36	10
BP	GO:0003203	endocardial cushion morphogenesis	5/257	33/18862	7.85E-05	0.000659362	0.000401929	ROBO2/BMP2/ACVRL1/ENG/TGFBR2	5
BP	GO:0051482	positive regulation of cytosolic calcium ion concentration involved in phospholipase C-activating G protein-coupled signaling pathway	5/257	33/18862	7.85E-05	0.000659362	0.000401929	EDN1/GPR17/AGTR1/S1PR1/F2RL3	5
BP	GO:1905332	positive regulation of morphogenesis of an epithelium	5/257	33/18862	7.85E-05	0.000659362	0.000401929	FGF2/EGF/MDK/AGTR2/GJA1	5
BP	GO:0033500	carbohydrate homeostasis	12/257	230/18862	7.86E-05	0.000659362	0.000401929	IL6/RBP4/OAS1/AGER/CMA1/FGFR4/GPER1/LEPR/ADCY8/CFTR/GAS6/PRKCE	12
BP	GO:0030500	regulation of bone mineralization	7/257	76/18862	7.89E-05	0.000660165	0.000402418	ISG15/CCN1/BMP2/KL/ADRB2/BMPR2/S1PR1	7
BP	GO:0042742	defense response to bacterium	15/257	344/18862	8.05E-05	0.000672207	0.000409759	HLA-E/CAMP/SLPI/SFTPD/PGLYRP1/DEFB131B/WFDC2/IL6/LBP/CTSG/ISG15/IL7R/STAB2/CD36/HMGB2	15
BP	GO:0002090	regulation of receptor internalization	6/257	53/18862	8.10E-05	0.000674047	0.000410881	ARRB1/APLN/EGF/ANGPT1/WNT3A/SELE	6
BP	GO:0002720	positive regulation of cytokine production involved in immune response	6/257	53/18862	8.10E-05	0.000674047	0.000410881	HLA-E/IL6/IL18R1/NR4A3/TRIM6/CD36	6
BP	GO:0002062	chondrocyte differentiation	8/257	103/18862	8.30E-05	0.000687557	0.000419116	BMP2/CCN2/MDK/ACVRL1/BMPR2/PTH1R/TGFBR2/ZBTB16	8
BP	GO:0032526	response to retinoic acid	8/257	103/18862	8.30E-05	0.000687557	0.000419116	RBP4/FGFR2/RXRG/TIE1/DUSP1/WNT3A/GATA6/GJA1	8
BP	GO:0043903	regulation of biological process involved in symbiotic interaction	11/257	197/18862	8.54E-05	0.000705772	0.000430219	SLPI/SFTPD/ISG15/OAS1/IFITM1/NR5A2/FCN3/OAS3/TRIM6/APOBEC3B/CAV1	11
BP	GO:1903555	regulation of tumor necrosis factor superfamily cytokine production	10/257	164/18862	8.65E-05	0.000713586	0.000434982	HLA-E/IL6/LBP/AGER/MIF/CX3CR1/IL33/ANGPT1/GAS6/CD36	10
BP	GO:0002523	leukocyte migration involved in inflammatory response	4/257	18/18862	8.86E-05	0.000726579	0.000442903	LBP/MDK/JAM3/SELE	4
BP	GO:0006957	complement activation, alternative pathway	4/257	18/18862	8.86E-05	0.000726579	0.000442903	C8G/C8B/CFB/C7	4
BP	GO:0032656	regulation of interleukin-13 production	4/257	18/18862	8.86E-05	0.000726579	0.000442903	HLA-E/IL33/TSLP/TNFRSF21	4
BP	GO:0002043	blood vessel endothelial cell proliferation involved in sprouting angiogenesis	6/257	54/18862	9.01E-05	0.000734277	0.000447595	FGF2/SEMA5A/ACVRL1/AGTR1/APLNR/MIR23A	6
BP	GO:0006968	cellular defense response	6/257	54/18862	9.01E-05	0.000734277	0.000447595	LBP/CX3CR1/CXCR2/IL33/IL1RL2/CD5L	6
BP	GO:0055078	sodium ion homeostasis	6/257	54/18862	9.01E-05	0.000734277	0.000447595	EDN1/EDNRB/AGTR1/AGTR2/NPR1/C7	6
BP	GO:0002691	regulation of cellular extravasation	5/257	34/18862	9.10E-05	0.000736561	0.000448987	CXCL12/AGER/MDK/JAM3/SELE	5
BP	GO:0010092	specification of animal organ identity	5/257	34/18862	9.10E-05	0.000736561	0.000448987	FGF10/ROBO2/BMP2/FGFR2/WNT3A	5
BP	GO:2000352	negative regulation of endothelial cell apoptotic process	5/257	34/18862	9.10E-05	0.000736561	0.000448987	SEMA5A/ANGPT1/ANGPTL4/TEK/GAS6	5
BP	GO:0001570	vasculogenesis	7/257	78/18862	9.31E-05	0.000750932	0.000457748	APLNR/ENG/TGFBR2/TGFBR3/TIE1/CAV1/CEACAM1	7
BP	GO:0002709	regulation of T cell mediated immunity	7/257	78/18862	9.31E-05	0.000750932	0.000457748	HLA-E/IL6/IL7R/AGER/IL18R1/HSPD1/CEACAM1	7
BP	GO:0010952	positive regulation of peptidase activity	11/257	200/18862	9.77E-05	0.00078627	0.000479289	CLDN4/ARRB1/AGER/CCN1/CCN2/GPER1/AIM2/WNT3A/HSPD1/PMAIP1/CAV1	11
BP	GO:0071706	tumor necrosis factor superfamily cytokine production	10/257	167/18862	0.000100596	0.000807837	0.000492435	HLA-E/IL6/LBP/AGER/MIF/CX3CR1/IL33/ANGPT1/GAS6/CD36	10
BP	GO:0007179	transforming growth factor beta receptor signaling pathway	11/257	202/18862	0.000106748	0.000855496	0.000521487	FOS/GDF10/LEFTY2/LTBP4/ACVRL1/ENG/IL17RD/TGFBR2/TGFBR3/SMAD6/CAV1	11
BP	GO:2000278	regulation of DNA biosynthetic process	8/257	107/18862	0.000108604	0.000868615	0.000529484	FGF2/PDGFB/ACVRL1/BMPR2/FGFR4/PRKCQ/DUSP1/GJA1	8
BP	GO:0021872	forebrain generation of neurons	6/257	56/18862	0.000110768	0.000882345	0.000537853	SEMA3A/SLIT2/PLXNA3/ROBO2/FGFR2/WNT3A	6
BP	GO:0060760	positive regulation of response to cytokine stimulus	6/257	56/18862	0.000110768	0.000882345	0.000537853	IKBKE/IRF7/EDN1/TSLP/TRIM6/GAS6	6
BP	GO:0002689	negative regulation of leukocyte chemotaxis	4/257	19/18862	0.000111078	0.000883033	0.000538272	CCL2/MIF/SLIT2/DUSP1	4
BP	GO:0045088	regulation of innate immune response	14/257	315/18862	0.00011374	0.000902384	0.000550068	HLA-E/A2M/LBP/SOCS3/IKBKE/IRF7/CARD11/ICAM2/PAK1/SH2D1B/AIM2/TRIM6/CEACAM1/HMGB2	14
BP	GO:0044706	multi-multicellular organism process	11/257	204/18862	0.000116487	0.000921188	0.000561531	CLDN4/FOS/EDN1/ENDOU/SPP1/BMPR2/PGR/PTGFR/TGFBR2/GJA1/ETS1	11
BP	GO:0051099	positive regulation of binding	10/257	170/18862	0.000116577	0.000921188	0.000561531	BDNF/BMP2/CSF3/EGF/TRIM6/WNT3A/LRRK2/CAV1/TRIB3/HMGB2	10
BP	GO:0014910	regulation of smooth muscle cell migration	7/257	81/18862	0.000118405	0.000933771	0.000569201	PLAU/SEMA6D/SLIT2/MDK/PDGFB/NR4A3/PAK1	7
BP	GO:0042311	vasodilation	5/257	36/18862	0.000120549	0.000948786	0.000578354	EDNRB/ADRB1/ADRB2/AGTR2/GPER1	5
BP	GO:0060047	heart contraction	13/257	279/18862	0.000124984	0.000981736	0.000598439	DES/EDN1/EDN3/SEMA3A/APLN/CCN2/HBEGF/ADRB1/AGTR2/NPR1/KCNJ8/CAV1/GJA1	13
BP	GO:0030100	regulation of endocytosis	11/257	206/18862	0.000126975	0.00099539	0.000606763	TFR2/ARRB1/APLN/EGF/ANGPT1/PACSIN1/WNT3A/LRRK2/SELE/CD36/CAV1	11
BP	GO:0030001	metal ion transport	18/257	486/18862	0.000128826	0.001007906	0.000614392	CXCL12/AHNAK/FGF2/CCL2/CCN2/EGF/FGF14/PDGFB/APLNR/CALCRL/GPER1/WNT3A/GAS6/CAV1/CAMK2A/GJA1/F2RL3/PRKCE	18
BP	GO:0090288	negative regulation of cellular response to growth factor stimulus	8/257	110/18862	0.000131815	0.001027221	0.000626166	FGF2/SEMA6A/SLIT2/APLN/AGTR2/CRIM1/DCN/SMAD6	8
BP	GO:1904892	regulation of receptor signaling pathway via STAT	8/257	110/18862	0.000131815	0.001027221	0.000626166	IL6/SOCS3/IL7R/EGF/TSLP/GHR/CAV1/SOCS2	8
BP	GO:0002449	lymphocyte mediated immunity	15/257	360/18862	0.000133069	0.001034955	0.00063088	HLA-E/IL6/C8G/IRF7/IL7R/AGER/CLCF1/IL18R1/SH2D1B/HSPD1/C4BPB/C8B/CEACAM1/C7/C6	15
BP	GO:0002029	desensitization of G protein-coupled receptor signaling pathway	4/257	20/18862	0.000137366	0.001057959	0.000644903	ARRB1/APLN/ADRB2/APLNR	4
BP	GO:0022401	negative adaptation of signaling pathway	4/257	20/18862	0.000137366	0.001057959	0.000644903	ARRB1/APLN/ADRB2/APLNR	4
BP	GO:0032616	interleukin-13 production	4/257	20/18862	0.000137366	0.001057959	0.000644903	HLA-E/IL33/TSLP/TNFRSF21	4
BP	GO:0051767	nitric-oxide synthase biosynthetic process	4/257	20/18862	0.000137366	0.001057959	0.000644903	CCL2/EDN1/IL33/LRRK2	4
BP	GO:0051769	regulation of nitric-oxide synthase biosynthetic process	4/257	20/18862	0.000137366	0.001057959	0.000644903	CCL2/EDN1/IL33/LRRK2	4
BP	GO:0032092	positive regulation of protein binding	7/257	83/18862	0.000138156	0.001060678	0.00064656	BDNF/BMP2/CSF3/WNT3A/LRRK2/CAV1/TRIB3	7
BP	GO:0002221	pattern recognition receptor signaling pathway	11/257	208/18862	0.000138256	0.001060678	0.00064656	SFTPD/SFTPA1/SFTPA2/LBP/IKBKE/IRF7/IRAK1/HSPD1/CD36/CAV1/PRKCE	11
BP	GO:0071675	regulation of mononuclear cell migration	8/257	111/18862	0.000140406	0.001075082	0.000655341	CXCL12/AGER/CCL2/SLIT2/IL34/MDK/DUSP1/GAS6	8
BP	GO:0001933	negative regulation of protein phosphorylation	15/257	362/18862	0.000141389	0.00108052	0.000658655	FABP4/SOCS3/ARRB1/SLIT2/ANGPT1/ENG/CBLC/DUSP1/LRRK2/CDKN2A/SMAD6/CAV1/TRIB3/CEACAM1/PLK1	15
BP	GO:0008016	regulation of heart contraction	12/257	245/18862	0.000142775	0.001089001	0.000663825	DES/EDN1/EDN3/SEMA3A/APLN/CCN2/HBEGF/ADRB1/AGTR2/NPR1/CAV1/GJA1	12
BP	GO:0043534	blood vessel endothelial cell migration	10/257	175/18862	0.000147974	0.001126488	0.000686676	FGF2/SLIT2/PDGFB/ACVRL1/AGTR2/ANGPT1/ANGPT4/NR4A1/MIR23A/ETS1	10
BP	GO:0006940	regulation of smooth muscle contraction	6/257	59/18862	0.000148569	0.001126671	0.000686787	EDN1/PROK2/ADRB2/CALCRL/GPER1/CAV1	6
BP	GO:0090303	positive regulation of wound healing	6/257	59/18862	0.000148569	0.001126671	0.000686787	DUOX1/CLDN4/HBEGF/INSL3/CD36/PRKCE	6
BP	GO:0002718	regulation of cytokine production involved in immune response	7/257	84/18862	0.000148988	0.001127685	0.000687406	HLA-E/IL6/ANGPT1/IL18R1/NR4A3/TRIM6/CD36	7
BP	GO:0045823	positive regulation of heart contraction	5/257	38/18862	0.000156981	0.001185915	0.000722901	EDN1/EDN3/APLN/CCN2/ADRB1	5
BP	GO:0008543	fibroblast growth factor receptor signaling pathway	8/257	113/18862	0.000158975	0.00119868	0.000730682	ANOS1/FGF2/FGF10/APLN/CCN2/KL/FGFR2/FGFR4	8
BP	GO:0035051	cardiocyte differentiation	9/257	144/18862	0.000161757	0.001217334	0.000742054	EDN1/BMP2/AGTR2/GPER1/TGFBR3/PAK1/MIR23A/WNT3A/GATA6	9
BP	GO:0007588	excretion	6/257	60/18862	0.000163214	0.00122364	0.000745897	EDN1/EDNRB/AGTR1/AGTR2/AVPR2/NPR1	6
BP	GO:0010518	positive regulation of phospholipase activity	6/257	60/18862	0.000163214	0.00122364	0.000745897	FGF2/CCN1/BDNF/AGTR1/FGFR2/SELE	6
BP	GO:0001759	organ induction	4/257	21/18862	0.000167878	0.001242111	0.000757156	FGF10/ROBO2/BMP2/WNT3A	4
BP	GO:0003177	pulmonary valve development	4/257	21/18862	0.000167878	0.001242111	0.000757156	SLIT2/ROBO2/BMPR2/SMAD6	4
BP	GO:0023058	adaptation of signaling pathway	4/257	21/18862	0.000167878	0.001242111	0.000757156	ARRB1/APLN/ADRB2/APLNR	4
BP	GO:0035809	regulation of urine volume	4/257	21/18862	0.000167878	0.001242111	0.000757156	EDN1/EDNRB/NPR1/NPR3	4
BP	GO:0036303	lymph vessel morphogenesis	4/257	21/18862	0.000167878	0.001242111	0.000757156	ACVRL1/BMPR2/FLT4/TIE1	4
BP	GO:0072574	hepatocyte proliferation	4/257	21/18862	0.000167878	0.001242111	0.000757156	IL6/MDK/WNT3A/CEACAM1	4
BP	GO:0072575	epithelial cell proliferation involved in liver morphogenesis	4/257	21/18862	0.000167878	0.001242111	0.000757156	IL6/MDK/WNT3A/CEACAM1	4
BP	GO:0003012	muscle system process	17/257	453/18862	0.00016963	0.001252724	0.000763626	DES/EDN1/EDN3/PROK2/EDNRB/CCN2/ADRB2/AGTR2/CALCRL/GPER1/NR4A3/PAK1/MIR23A/GATA6/KCNJ8/CAV1/GJA1	17
BP	GO:0038127	ERBB signaling pathway	9/257	145/18862	0.000170444	0.001256392	0.000765862	EGF/HBEGF/TGFA/GPER1/SHC3/CBLC/RHBDF2/CEACAM1/GAB1	9
BP	GO:0003015	heart process	13/257	289/18862	0.00017697	0.001302066	0.000793704	DES/EDN1/EDN3/SEMA3A/APLN/CCN2/HBEGF/ADRB1/AGTR2/NPR1/KCNJ8/CAV1/GJA1	13
BP	GO:0007369	gastrulation	10/257	179/18862	0.000177972	0.001304683	0.000795299	APLN/APLNR/BMPR2/FGFR2/NR4A3/TGFBR2/DUSP1/WNT3A/GATA6/GJA1	10
BP	GO:2001222	regulation of neuron migration	5/257	39/18862	0.000178081	0.001304683	0.000795299	SEMA3A/SEMA6A/MDK/NRG3/CAMK2A	5
BP	GO:0019731	antibacterial humoral response	6/257	61/18862	0.000178977	0.001304683	0.000795299	HLA-E/CAMP/SLPI/SFTPD/WFDC2/CTSG	6
BP	GO:0070542	response to fatty acid	6/257	61/18862	0.000178977	0.001304683	0.000795299	EDN1/CAT/CCN2/CDK4/E2F1/CD36	6
BP	GO:1905330	regulation of morphogenesis of an epithelium	6/257	61/18862	0.000178977	0.001304683	0.000795299	FGF2/FGF10/EGF/MDK/AGTR2/GJA1	6
BP	GO:0032760	positive regulation of tumor necrosis factor production	7/257	87/18862	0.000185677	0.001351033	0.000823552	HLA-E/IL6/LBP/AGER/MIF/IL33/CD36	7
BP	GO:0032613	interleukin-10 production	6/257	62/18862	0.000195918	0.001422929	0.000867379	IL6/ISG15/AGER/TSLP/TNFRSF21/HSPD1	6
BP	GO:1903900	regulation of viral life cycle	9/257	148/18862	0.000198874	0.001441746	0.000878849	SLPI/ISG15/OAS1/IFITM1/NR5A2/FCN3/OAS3/TRIM6/APOBEC3B	9
BP	GO:0014909	smooth muscle cell migration	7/257	88/18862	0.000199412	0.001443001	0.000879614	PLAU/SEMA6D/SLIT2/MDK/PDGFB/NR4A3/PAK1	7
BP	GO:0045776	negative regulation of blood pressure	5/257	40/18862	0.000201277	0.001448532	0.000882985	ADM2/APLN/ADRB1/ADRB2/BMPR2	5
BP	GO:0055023	positive regulation of cardiac muscle tissue growth	5/257	40/18862	0.000201277	0.001448532	0.000882985	FGF2/EDN1/FGFR2/TGFBR3/GATA6	5
BP	GO:1903524	positive regulation of blood circulation	5/257	40/18862	0.000201277	0.001448532	0.000882985	EDN1/EDN3/APLN/CCN2/ADRB1	5
BP	GO:0003081	regulation of systemic arterial blood pressure by renin-angiotensin	4/257	22/18862	0.000202998	0.00145298	0.000885697	CTSG/CMA1/AGTR1/AGTR2	4
BP	GO:0060343	trabecula formation	4/257	22/18862	0.000202998	0.00145298	0.000885697	RBP4/TEK/TGFBR3/PPARGC1B	4
BP	GO:0072576	liver morphogenesis	4/257	22/18862	0.000202998	0.00145298	0.000885697	IL6/MDK/WNT3A/CEACAM1	4
BP	GO:0042445	hormone metabolic process	11/257	218/18862	0.000208333	0.001488467	0.000907329	RBP4/CRABP2/CRABP1/DUOX1/CTSG/CMA1/BMP2/LHB/SPP1/GHR/EGR1	11
BP	GO:0048511	rhythmic process	13/257	294/18862	0.000209293	0.001492631	0.000909867	PTGDS/JUND/CLDN4/ARRB1/PROK2/SLIT2/ROBO2/MDK/ADRB1/PGR/CDK4/EGR1/ETS1	13
BP	GO:0042058	regulation of epidermal growth factor receptor signaling pathway	7/257	89/18862	0.000213956	0.001521418	0.000927415	EGF/HBEGF/TGFA/GPER1/CBLC/RHBDF2/CEACAM1	7
BP	GO:0014015	positive regulation of gliogenesis	6/257	63/18862	0.0002141	0.001521418	0.000927415	IL6/BMP2/CLCF1/IL34/MDK/E2F1	6
BP	GO:0030099	myeloid cell differentiation	16/257	419/18862	0.00021659	0.00153635	0.000936517	ISG15/IRF7/FOS/CSF3/IL34/IL31RA/NR4A3/TGFBR2/TGFBR3/PRKCQ/ZBTB16/PPARGC1B/FLI1/CEACAM1/HMGB2/ETS1	16
BP	GO:1903557	positive regulation of tumor necrosis factor superfamily cytokine production	7/257	90/18862	0.000229344	0.001623903	0.000989887	HLA-E/IL6/LBP/AGER/MIF/IL33/CD36	7
BP	GO:0002833	positive regulation of response to biotic stimulus	12/257	258/18862	0.000230511	0.00162634	0.000991372	HLA-E/LBP/IKBKE/IRF7/CARD11/ICAM2/PAK1/SH2D1B/AIM2/TRIM6/HSPD1/HMGB2	12
BP	GO:0045637	regulation of myeloid cell differentiation	12/257	258/18862	0.000230511	0.00162634	0.000991372	ISG15/IRF7/FOS/CSF3/IL34/NR4A3/PRKCQ/ZBTB16/PPARGC1B/CEACAM1/HMGB2/ETS1	12
BP	GO:0048668	collateral sprouting	4/257	23/18862	0.000243117	0.001706136	0.001040013	CRABP2/BDNF/SPP1/WNT3A	4
BP	GO:0071157	negative regulation of cell cycle arrest	4/257	23/18862	0.000243117	0.001706136	0.001040013	MIF/FGF10/GPER1/CDK4	4
BP	GO:1904385	cellular response to angiotensin	4/257	23/18862	0.000243117	0.001706136	0.001040013	AGTR1/AGTR2/CAV1/CAMK2A	4
BP	GO:0045089	positive regulation of innate immune response	11/257	223/18862	0.000253392	0.00177509	0.001082046	HLA-E/LBP/IKBKE/IRF7/CARD11/ICAM2/PAK1/SH2D1B/AIM2/TRIM6/HMGB2	11
BP	GO:0007585	respiratory gaseous exchange by respiratory system	6/257	65/18862	0.000254439	0.001776587	0.001082959	SFTPD/SFTPA1/SFTPA2/EDN1/APLN/FLT4	6
BP	GO:1902622	regulation of neutrophil migration	5/257	42/18862	0.000254505	0.001776587	0.001082959	LBP/EDN1/SLIT2/MDK/JAM3	5
BP	GO:0052548	regulation of endopeptidase activity	16/257	426/18862	0.000260716	0.001816735	0.001107432	SLPI/WFDC2/ANOS1/A2M/ARRB1/AGER/CCN1/CCN2/CRIM1/GPER1/AIM2/WNT3A/PROS1/GAS6/HSPD1/PMAIP1	16
BP	GO:1901655	cellular response to ketone	7/257	92/18862	0.000262795	0.001827996	0.001114296	SPP1/AGTR2/PTGFR/CDK4/ADCY8/CFTR/PRKCE	7
BP	GO:0000302	response to reactive oxygen species	11/257	224/18862	0.000263327	0.001828478	0.00111459	IL6/FOS/EDN1/CAT/NR4A3/CCNA2/DUSP1/LRRK2/PPARGC1B/CD36/ETS1	11
BP	GO:1905952	regulation of lipid localization	10/257	189/18862	0.000276074	0.001910621	0.001164662	IL6/CETP/IKBKE/EDN1/EGF/SPP1/AGTR1/AGTR2/CD36/CAV1	10
BP	GO:0002024	diet induced thermogenesis	3/257	10/18862	0.000279509	0.001910621	0.001164662	BMP8A/ADRB1/ADRB2	3
BP	GO:0003093	regulation of glomerular filtration	3/257	10/18862	0.000279509	0.001910621	0.001164662	PDGFB/GAS6/GJA1	3
BP	GO:0003129	heart induction	3/257	10/18862	0.000279509	0.001910621	0.001164662	ROBO2/BMP2/WNT3A	3
BP	GO:0014041	regulation of neuron maturation	3/257	10/18862	0.000279509	0.001910621	0.001164662	RAC3/EDNRB/LRRK2	3
BP	GO:0032754	positive regulation of interleukin-5 production	3/257	10/18862	0.000279509	0.001910621	0.001164662	IL33/TSLP/IL1RL1	3
BP	GO:0040015	negative regulation of multicellular organism growth	3/257	10/18862	0.000279509	0.001910621	0.001164662	ADRB1/ADRB2/SOCS2	3
BP	GO:0042045	epithelial fluid transport	3/257	10/18862	0.000279509	0.001910621	0.001164662	EDN1/EDNRB/CFTR	3
BP	GO:0048672	positive regulation of collateral sprouting	3/257	10/18862	0.000279509	0.001910621	0.001164662	CRABP2/BDNF/WNT3A	3
BP	GO:0002367	cytokine production involved in immune response	7/257	93/18862	0.000280932	0.001917034	0.001168572	HLA-E/IL6/ANGPT1/IL18R1/NR4A3/TRIM6/CD36	7
BP	GO:0045840	positive regulation of mitotic nuclear division	5/257	43/18862	0.00028482	0.001940211	0.001182699	EDN1/EDN3/EGF/PDGFB/TGFA	5
BP	GO:0003272	endocardial cushion formation	4/257	24/18862	0.000288634	0.001959437	0.001194419	ROBO2/BMP2/ENG/TGFBR2	4
BP	GO:0044321	response to leptin	4/257	24/18862	0.000288634	0.001959437	0.001194419	EDN1/LEPR/NR4A3/CCNA2	4
BP	GO:0002637	regulation of immunoglobulin production	6/257	67/18862	0.000300525	0.002033173	0.001239367	HLA-E/IL6/RBP4/CLCF1/GPI/IL33	6
BP	GO:0045669	positive regulation of osteoblast differentiation	6/257	67/18862	0.000300525	0.002033173	0.001239367	IL6/JUND/IFITM1/CCN1/BMP2/BMPR2	6
BP	GO:0045124	regulation of bone resorption	5/257	44/18862	0.000317796	0.002142683	0.001306121	IL6/SPP1/IL20RA/S1PR1/PPARGC1B	5
BP	GO:0060421	positive regulation of heart growth	5/257	44/18862	0.000317796	0.002142683	0.001306121	FGF2/EDN1/FGFR2/TGFBR3/GATA6	5
BP	GO:0060840	artery development	7/257	95/18862	0.000320225	0.002155378	0.001313859	ROBO2/MDK/ACVRL1/ANGPTL3/BMPR2/ENG/SMAD6	7
BP	GO:0045685	regulation of glial cell differentiation	6/257	68/18862	0.000325896	0.002189819	0.001334854	IL6/BMP2/CLCF1/IL34/MDK/TNFRSF21	6
BP	GO:0032612	interleukin-1 production	8/257	126/18862	0.000335333	0.002249409	0.001371178	IL6/AGER/CX3CR1/AIM2/GAS6/CD36/EGR1/CEACAM1	8
BP	GO:0051147	regulation of muscle cell differentiation	9/257	159/18862	0.000339041	0.002265443	0.001380952	EDN1/BDNF/BMP2/PDGFB/ENG/FGFR2/GPER1/PAK1/WNT3A	9
BP	GO:0072012	glomerulus vasculature development	4/257	25/18862	0.000339955	0.002265443	0.001380952	PDGFB/ANGPT1/TEK/EGR1	4
BP	GO:1990776	response to angiotensin	4/257	25/18862	0.000339955	0.002265443	0.001380952	AGTR1/AGTR2/CAV1/CAMK2A	4
BP	GO:0071897	DNA biosynthetic process	10/257	194/18862	0.000340017	0.002265443	0.001380952	ISG15/FGF2/CCN2/PDGFB/ACVRL1/BMPR2/FGFR4/PRKCQ/DUSP1/GJA1	10
BP	GO:0042100	B cell proliferation	7/257	96/18862	0.000341459	0.002267405	0.001382148	IL7R/MIF/CARD11/CLCF1/TNFRSF21/WNT3A/HSPD1	7
BP	GO:1901184	regulation of ERBB signaling pathway	7/257	96/18862	0.000341459	0.002267405	0.001382148	EGF/HBEGF/TGFA/GPER1/CBLC/RHBDF2/CEACAM1	7
BP	GO:0014911	positive regulation of smooth muscle cell migration	5/257	45/18862	0.000353584	0.00234398	0.001428826	SEMA6D/MDK/PDGFB/NR4A3/PAK1	5
BP	GO:0015850	organic hydroxy compound transport	12/257	271/18862	0.000360536	0.00238606	0.001454477	CXCL12/RBP4/CETP/EGF/SPP1/VIP/AGTR1/AGTR2/CFTR/CD36/CAV1/CEACAM1	12
BP	GO:0030307	positive regulation of cell growth	9/257	161/18862	0.000371688	0.002455753	0.001496959	CXCL12/CRABP2/EDN1/SEMA5A/BDNF/HBEGF/BMPR2/PAK1/WNT3A	9
BP	GO:0008228	opsonization	3/257	11/18862	0.00038046	0.002497004	0.001522105	SFTPA1/LBP/C4BPB	3
BP	GO:0032736	positive regulation of interleukin-13 production	3/257	11/18862	0.00038046	0.002497004	0.001522105	HLA-E/IL33/TSLP	3
BP	GO:1902287	semaphorin-plexin signaling pathway involved in axon guidance	3/257	11/18862	0.00038046	0.002497004	0.001522105	SEMA3A/PLXNA3/PLXNB3	3
BP	GO:2000826	regulation of heart morphogenesis	3/257	11/18862	0.00038046	0.002497004	0.001522105	ROBO2/BMP2/WNT3A	3
BP	GO:0034341	response to interferon-gamma	10/257	197/18862	0.000383998	0.002516046	0.001533713	HLA-E/SOCS3/IRF7/OAS1/CCL14/CCL2/IFITM1/EDN1/OAS3/CAMK2A	10
BP	GO:2000107	negative regulation of leukocyte apoptotic process	5/257	46/18862	0.000392338	0.002566437	0.00156443	CXCL12/IRF7/IL7R/PRKCQ/GAS6	5
BP	GO:0001945	lymph vessel development	4/257	26/18862	0.000397491	0.002578793	0.001571961	ACVRL1/BMPR2/FLT4/TIE1	4
BP	GO:0003156	regulation of animal organ formation	4/257	26/18862	0.000397491	0.002578793	0.001571961	FGF10/ROBO2/BMP2/WNT3A	4
BP	GO:0021772	olfactory bulb development	4/257	26/18862	0.000397491	0.002578793	0.001571961	SEMA3A/SLIT2/ROBO2/LRRK2	4
BP	GO:0061437	renal system vasculature development	4/257	26/18862	0.000397491	0.002578793	0.001571961	PDGFB/ANGPT1/TEK/EGR1	4
BP	GO:0061440	kidney vasculature development	4/257	26/18862	0.000397491	0.002578793	0.001571961	PDGFB/ANGPT1/TEK/EGR1	4
BP	GO:0032024	positive regulation of insulin secretion	6/257	71/18862	0.000412193	0.002669793	0.001627433	RBP4/GPER1/ADCY8/CFTR/GJA1/PRKCE	6
BP	GO:0002790	peptide secretion	15/257	401/18862	0.00042215	0.002729814	0.001664019	IL6/RBP4/TFR2/EDN1/EDN3/APLN/BMP8A/LTBP4/VIP/GPER1/ADCY8/CFTR/RHBDF2/GJA1/PRKCE	15
BP	GO:0007517	muscle organ development	13/257	317/18862	0.000431426	0.002785239	0.001697805	FOS/BMP2/HBEGF/CNTFR/ENG/FGFR2/S1PR1/TGFBR3/WNT3A/DCN/CAV1/EGR1/ATF3	13
BP	GO:0002823	negative regulation of adaptive immune response based on somatic recombination of immune receptors built from immunoglobulin superfamily domains	5/257	47/18862	0.000434214	0.002798664	0.001705989	IL7R/IL33/IL1RL1/C4BPB/CEACAM1	5
BP	GO:0072073	kidney epithelium development	8/257	131/18862	0.000435762	0.002804065	0.001709281	FGF2/SLIT2/ROBO2/BMP2/CAT/AGTR2/FGFR2/SMAD6	8
BP	GO:0033688	regulation of osteoblast proliferation	4/257	27/18862	0.000461657	0.002965868	0.001807911	CCN1/BMP2/FGFR2/NPR3	4
BP	GO:0014812	muscle cell migration	7/257	101/18862	0.000465201	0.00298378	0.00181883	PLAU/SEMA6D/SLIT2/MDK/PDGFB/NR4A3/PAK1	7
BP	GO:0009612	response to mechanical stimulus	10/257	202/18862	0.000467795	0.002995558	0.00182601	CXCL12/JUND/FOS/EDN1/MDK/ENG/TGFBR2/DCN/GJA1/ETS1	10
BP	GO:0042692	muscle cell differentiation	14/257	362/18862	0.000470814	0.003009744	0.001834657	EDN1/FGF10/EDNRB/BDNF/BMP2/PDGFB/AGTR2/ENG/FGFR2/GPER1/PAK1/MIR23A/WNT3A/GATA6	14
BP	GO:0034612	response to tumor necrosis factor	13/257	320/18862	0.000471534	0.003009744	0.001834657	FABP4/CCL14/CCL2/EDN1/GPER1/TNFRSF18/TNFRSF21/TNFRSF25/AIM2/GAS6/SELE/TRAIP/TRAF5	13
BP	GO:0060193	positive regulation of lipase activity	6/257	73/18862	0.000478972	0.003035261	0.001850212	FGF2/CCN1/BDNF/AGTR1/FGFR2/SELE	6
BP	GO:0014009	glial cell proliferation	5/257	48/18862	0.000479373	0.003035261	0.001850212	IL6/IL33/IL34/LEPR/E2F1	5
BP	GO:0038084	vascular endothelial growth factor signaling pathway	5/257	48/18862	0.000479373	0.003035261	0.001850212	SEMA6A/VEGFD/FLT4/DCN/GAB1	5
BP	GO:0060688	regulation of morphogenesis of a branching structure	5/257	48/18862	0.000479373	0.003035261	0.001850212	FGF10/MDK/AGTR2/FGFR2/LRRK2	5
BP	GO:2001238	positive regulation of extrinsic apoptotic signaling pathway	5/257	48/18862	0.000479373	0.003035261	0.001850212	AGTR2/GPER1/PMAIP1/CAV1/ATF3	5
BP	GO:0042326	negative regulation of phosphorylation	15/257	407/18862	0.000492683	0.003114545	0.001898541	FABP4/SOCS3/ARRB1/SLIT2/ANGPT1/ENG/CBLC/DUSP1/LRRK2/CDKN2A/SMAD6/CAV1/TRIB3/CEACAM1/PLK1	15
BP	GO:0045639	positive regulation of myeloid cell differentiation	7/257	102/18862	0.000493771	0.003116437	0.001899695	ISG15/FOS/CSF3/IL34/PPARGC1B/HMGB2/ETS1	7
BP	GO:0001867	complement activation, lectin pathway	3/257	12/18862	0.000502182	0.003149398	0.001919787	A2M/MASP1/FCN3	3
BP	GO:0044849	estrous cycle	3/257	12/18862	0.000502182	0.003149398	0.001919787	MDK/EGR1/ETS1	3
BP	GO:0061469	regulation of type B pancreatic cell proliferation	3/257	12/18862	0.000502182	0.003149398	0.001919787	NR4A1/NR4A3/WNT3A	3
BP	GO:0070278	extracellular matrix constituent secretion	3/257	12/18862	0.000502182	0.003149398	0.001919787	BMP2/CCN2/ENG	3
BP	GO:0031532	actin cytoskeleton reorganization	7/257	103/18862	0.000523723	0.003279284	0.001998961	FGF10/CSF3/MDK/S1PR1/TEK/PAK1/GAB1	7
BP	GO:0021879	forebrain neuron differentiation	5/257	49/18862	0.000527977	0.003300693	0.002012011	SEMA3A/SLIT2/PLXNA3/ROBO2/FGFR2	5
BP	GO:0001890	placenta development	8/257	135/18862	0.000532608	0.003315577	0.002021085	SOCS3/CCN1/PDGFB/SPP1/BMPR2/FGFR2/DCN/GJA1	8
BP	GO:0043524	negative regulation of neuron apoptotic process	8/257	135/18862	0.000532608	0.003315577	0.002021085	ARRB1/CCL2/CX3CR1/BDNF/CLCF1/MDK/ANGPT1/CNTFR	8
BP	GO:0021988	olfactory lobe development	4/257	28/18862	0.000532876	0.003315577	0.002021085	SEMA3A/SLIT2/ROBO2/LRRK2	4
BP	GO:0043536	positive regulation of blood vessel endothelial cell migration	6/257	75/18862	0.000553888	0.0034409	0.002097478	FGF2/PDGFB/ANGPT1/ANGPT4/MIR23A/ETS1	6
BP	GO:0002456	T cell mediated immunity	7/257	104/18862	0.000555103	0.003443032	0.002098778	HLA-E/IL6/IL7R/AGER/IL18R1/HSPD1/CEACAM1	7
BP	GO:0051302	regulation of cell division	9/257	171/18862	0.000576282	0.003568794	0.002175439	FGF2/CAT/VEGFD/MDK/PDGFB/TGFA/FGFR2/PLK1/PRKCE	9
BP	GO:0002931	response to ischemia	5/257	50/18862	0.000580193	0.003587389	0.002186774	CX3CR1/CAV1/CAMK2A/GJA1/EGR1	5
BP	GO:0030217	T cell differentiation	11/257	246/18862	0.000581221	0.003588134	0.002187228	IL6/IL7R/CARD11/MDK/IL18R1/IL1RL2/LEPR/TGFBR2/TNFRSF18/ZBTB16/EGR1	11
BP	GO:0002440	production of molecular mediator of immune response	12/257	286/18862	0.000583023	0.003593639	0.002190584	HLA-E/IL6/RBP4/CLCF1/GPI/IL33/ANGPT1/IL18R1/NR4A3/TRIM6/HSPD1/CD36	12
BP	GO:0060395	SMAD protein signal transduction	6/257	76/18862	0.000594604	0.003659318	0.00223062	FOS/BMP2/BMP8A/GDF10/LEFTY2/SMAD6	6
BP	GO:0002703	regulation of leukocyte mediated immunity	10/257	209/18862	0.000610162	0.003743399	0.002281873	HLA-E/IL6/IL7R/AGER/CLCF1/IL18R1/SH2D1B/HSPD1/C4BPB/CEACAM1	10
BP	GO:0090276	regulation of peptide hormone secretion	10/257	209/18862	0.000610162	0.003743399	0.002281873	IL6/RBP4/TFR2/APLN/BMP8A/GPER1/ADCY8/CFTR/GJA1/PRKCE	10
BP	GO:0003209	cardiac atrium morphogenesis	4/257	29/18862	0.000611568	0.003746212	0.002283588	CCN1/BMP2/BMPR2/ENG	4
BP	GO:0071322	cellular response to carbohydrate stimulus	8/257	138/18862	0.000616114	0.003768214	0.002297	AGER/CMA1/CALCRL/GPER1/ADCY8/CFTR/GAS6/PRKCE	8
BP	GO:0010718	positive regulation of epithelial to mesenchymal transition	5/257	51/18862	0.000636188	0.003884978	0.002368176	IL6/BMP2/MDK/ENG/TGFBR2	5
BP	GO:0045741	positive regulation of epidermal growth factor-activated receptor activity	3/257	13/18862	0.00064628	0.00391634	0.002387293	EGF/HBEGF/TGFA	3
BP	GO:0060340	positive regulation of type I interferon-mediated signaling pathway	3/257	13/18862	0.00064628	0.00391634	0.002387293	IKBKE/IRF7/TRIM6	3
BP	GO:0060347	heart trabecula formation	3/257	13/18862	0.00064628	0.00391634	0.002387293	RBP4/TEK/TGFBR3	3
BP	GO:0060841	venous blood vessel development	3/257	13/18862	0.00064628	0.00391634	0.002387293	ACVRL1/BMPR2/ENG	3
BP	GO:1902285	semaphorin-plexin signaling pathway involved in neuron projection guidance	3/257	13/18862	0.00064628	0.00391634	0.002387293	SEMA3A/PLXNA3/PLXNB3	3
BP	GO:0002526	acute inflammatory response	7/257	107/18862	0.000658307	0.003983111	0.002427995	HLA-E/IL6/LBP/TFR2/EDNRB/IL31RA/OSMR	7
BP	GO:0045913	positive regulation of carbohydrate metabolic process	6/257	78/18862	0.000682979	0.004126068	0.002515138	EGF/PDGFB/GPER1/PTH1R/PMAIP1/PRKCE	6
BP	GO:0060249	anatomical structure homeostasis	16/257	466/18862	0.000693428	0.004173129	0.002543825	SFTPD/IL6/RBP4/ALB/RAC3/CCN2/SPP1/ADRB2/ANGPT1/IL20RA/PTH1R/S1PR1/PRKCQ/PPARGC1B/JAM3/GJA1	16
BP	GO:0002820	negative regulation of adaptive immune response	5/257	52/18862	0.000696136	0.004173129	0.002543825	IL7R/IL33/IL1RL1/C4BPB/CEACAM1	5
BP	GO:0007176	regulation of epidermal growth factor-activated receptor activity	4/257	30/18862	0.000698162	0.004173129	0.002543825	EGF/HBEGF/TGFA/CBLC	4
BP	GO:0034694	response to prostaglandin	4/257	30/18862	0.000698162	0.004173129	0.002543825	EDN1/PTGFR/TGFBR3/PRKCE	4
BP	GO:0055022	negative regulation of cardiac muscle tissue growth	4/257	30/18862	0.000698162	0.004173129	0.002543825	RBP4/TGFBR2/PAK1/GJA1	4
BP	GO:0060045	positive regulation of cardiac muscle cell proliferation	4/257	30/18862	0.000698162	0.004173129	0.002543825	FGF2/FGFR2/TGFBR3/GATA6	4
BP	GO:0061117	negative regulation of heart growth	4/257	30/18862	0.000698162	0.004173129	0.002543825	RBP4/TGFBR2/PAK1/GJA1	4
BP	GO:0001701	in utero embryonic development	13/257	335/18862	0.000722838	0.0043141	0.002629757	SOCS3/CCN1/EDN1/BMP2/PDGFB/ANGPT1/FGFR2/PTH1R/TGFBR2/TIE1/WNT3A/GATA6/C6	13
BP	GO:0007088	regulation of mitotic nuclear division	7/257	109/18862	0.000735168	0.004381072	0.002670581	EDN1/EDN3/EGF/PDGFB/TGFA/DUSP1/PLK1	7
BP	GO:0007565	female pregnancy	9/257	177/18862	0.000738056	0.004385054	0.002673008	CLDN4/FOS/ENDOU/SPP1/BMPR2/PGR/TGFBR2/GJA1/ETS1	9
BP	GO:0071346	cellular response to interferon-gamma	9/257	177/18862	0.000738056	0.004385054	0.002673008	HLA-E/SOCS3/IRF7/OAS1/CCL14/CCL2/EDN1/OAS3/CAMK2A	9
BP	GO:0045599	negative regulation of fat cell differentiation	5/257	53/18862	0.000760209	0.004509887	0.002749103	IL6/GPER1/E2F1/WNT3A/TRIB3	5
BP	GO:2000106	regulation of leukocyte apoptotic process	6/257	80/18862	0.000781194	0.004627433	0.002820756	CXCL12/IRF7/IL7R/PRKCQ/GAS6/CDKN2A	6
BP	GO:0071356	cellular response to tumor necrosis factor	12/257	296/18862	0.000787946	0.004660444	0.002840879	FABP4/CCL14/CCL2/EDN1/GPER1/TNFRSF18/TNFRSF21/TNFRSF25/AIM2/GAS6/TRAIP/TRAF5	12
BP	GO:0003180	aortic valve morphogenesis	4/257	31/18862	0.000793085	0.004669862	0.002846619	SLIT2/ROBO2/TIE1/SMAD6	4
BP	GO:0035456	response to interferon-beta	4/257	31/18862	0.000793085	0.004669862	0.002846619	IKBKE/IFITM1/AIM2/TRIM6	4
BP	GO:0060317	cardiac epithelial to mesenchymal transition	4/257	31/18862	0.000793085	0.004669862	0.002846619	BMP2/ENG/TGFBR2/TGFBR3	4
BP	GO:0034349	glial cell apoptotic process	3/257	14/18862	0.000814284	0.0047837	0.002916012	CCL2/TNFRSF21/GAS6	3
BP	GO:0008277	regulation of G protein-coupled receptor signaling pathway	8/257	144/18862	0.000814839	0.0047837	0.002916012	ARRB1/EDN1/APLN/ADRB2/APLNR/GPER1/CAMK2A/GRK5	8
BP	GO:0046622	positive regulation of organ growth	5/257	54/18862	0.000828584	0.004857171	0.002960798	FGF2/EDN1/FGFR2/TGFBR3/GATA6	5
BP	GO:0021954	central nervous system neuron development	6/257	81/18862	0.000834217	0.004875727	0.00297211	RAC3/SEMA3A/SLIT2/PLXNA3/ROBO2/FGFR2	6
BP	GO:0022617	extracellular matrix disassembly	6/257	81/18862	0.000834217	0.004875727	0.00297211	IL6/A2M/CTSG/CMA1/FGFR4/ETS1	6
BP	GO:0010810	regulation of cell-substrate adhesion	10/257	218/18862	0.000844114	0.004919019	0.002998499	PLAU/RAC3/CCN1/MDK/PDGFB/ACVRL1/TEK/CDKN2A/CD36/PRKCE	10
BP	GO:0071695	anatomical structure maturation	10/257	218/18862	0.000844114	0.004919019	0.002998499	RAC3/CX3CR1/EDNRB/BMP2/ACVRL1/PGR/PTH1R/S1PR1/CFTR/LRRK2	10
BP	GO:0031128	developmental induction	4/257	32/18862	0.000896765	0.00520282	0.003171496	FGF10/ROBO2/BMP2/WNT3A	4
BP	GO:0033687	osteoblast proliferation	4/257	32/18862	0.000896765	0.00520282	0.003171496	CCN1/BMP2/FGFR2/NPR3	4
BP	GO:0051385	response to mineralocorticoid	4/257	32/18862	0.000896765	0.00520282	0.003171496	FOS/EDN1/CCN2/GPER1	4
BP	GO:0010950	positive regulation of endopeptidase activity	9/257	182/18862	0.000899586	0.005203901	0.003172155	ARRB1/AGER/CCN1/CCN2/GPER1/AIM2/WNT3A/HSPD1/PMAIP1	9
BP	GO:0043123	positive regulation of I-kappaB kinase/NF-kappaB signaling	9/257	182/18862	0.000899586	0.005203901	0.003172155	IKBKE/CARD11/IRAK1/TRIM6/UNC5CL/CD36/GJA1/TRAF5/PRKCE	9
BP	GO:0031346	positive regulation of cell projection organization	13/257	344/18862	0.000921897	0.00532517	0.003246077	CXCL12/CRABP2/SEMA5A/SLIT2/PLXNA3/PLXNB3/ROBO2/BDNF/MDK/BMPR2/PAK1/PACSIN1/WNT3A	13
BP	GO:0032970	regulation of actin filament-based process	14/257	389/18862	0.000949002	0.005473733	0.003336637	CXCL12/RAC3/EDN1/SEMA5A/SLIT2/CSF3/CCN2/MDK/S1PR1/TEK/PAK1/JAM3/CAV1/PRKCE	14
BP	GO:0010633	negative regulation of epithelial cell migration	7/257	114/18862	0.000958617	0.005513094	0.003360631	FGF2/SEMA3A/SLIT2/ACVRL1/AGTR2/ANGPT4/DCN	7
BP	GO:0055007	cardiac muscle cell differentiation	7/257	114/18862	0.000958617	0.005513094	0.003360631	EDN1/BMP2/AGTR2/PAK1/MIR23A/WNT3A/GATA6	7
BP	GO:0007548	sex differentiation	11/257	262/18862	0.000975039	0.005599386	0.003413232	RBP4/ARRB1/FGF10/SEMA3A/SLIT2/ROBO2/LHB/CNTFR/PGR/GATA6/HMGB2	11
BP	GO:0051353	positive regulation of oxidoreductase activity	5/257	56/18862	0.000978956	0.005613721	0.00342197	EDN1/EDN3/AGTR1/AGTR2/NPR3	5
BP	GO:0001977	renal system process involved in regulation of blood volume	3/257	15/18862	0.001007646	0.005717412	0.003485178	PDGFB/GAS6/GJA1	3
BP	GO:0051770	positive regulation of nitric-oxide synthase biosynthetic process	3/257	15/18862	0.001007646	0.005717412	0.003485178	CCL2/IL33/LRRK2	3
BP	GO:2000345	regulation of hepatocyte proliferation	3/257	15/18862	0.001007646	0.005717412	0.003485178	MDK/WNT3A/CEACAM1	3
BP	GO:2001224	positive regulation of neuron migration	3/257	15/18862	0.001007646	0.005717412	0.003485178	SEMA3A/SEMA6A/MDK	3
BP	GO:0003298	physiological muscle hypertrophy	4/257	33/18862	0.001009635	0.005717412	0.003485178	EDN1/AGTR2/PAK1/MIR23A	4
BP	GO:0003301	physiological cardiac muscle hypertrophy	4/257	33/18862	0.001009635	0.005717412	0.003485178	EDN1/AGTR2/PAK1/MIR23A	4
BP	GO:0035633	maintenance of blood-brain barrier	4/257	33/18862	0.001009635	0.005717412	0.003485178	IL6/ANGPT1/JAM3/GJA1	4
BP	GO:0061049	cell growth involved in cardiac muscle cell development	4/257	33/18862	0.001009635	0.005717412	0.003485178	EDN1/AGTR2/PAK1/MIR23A	4
BP	GO:0046330	positive regulation of JNK cascade	6/257	84/18862	0.001010062	0.005717412	0.003485178	AGER/SEMA3A/CCN2/FLT4/UNC5CL/TRAF5	6
BP	GO:2001233	regulation of apoptotic signaling pathway	13/257	348/18862	0.001024104	0.005788606	0.003528575	CXCL12/MIF/FGF10/CX3CR1/BDNF/AGTR2/GPER1/IL20RA/LRRK2/PMAIP1/CAV1/HMGB2/ATF3	13
BP	GO:0050792	regulation of viral process	9/257	186/18862	0.001048542	0.005918271	0.003607615	SLPI/ISG15/OAS1/IFITM1/NR5A2/FCN3/OAS3/TRIM6/APOBEC3B	9
BP	GO:0043551	regulation of phosphatidylinositol 3-kinase activity	5/257	57/18862	0.001061317	0.005935421	0.003618069	SOCS3/FGF2/PDGFB/TEK/SOCS2	5
BP	GO:0051785	positive regulation of nuclear division	5/257	57/18862	0.001061317	0.005935421	0.003618069	EDN1/EDN3/EGF/PDGFB/TGFA	5
BP	GO:0055008	cardiac muscle tissue morphogenesis	5/257	57/18862	0.001061317	0.005935421	0.003618069	BMP2/ENG/FGFR2/S1PR1/TGFBR3	5
BP	GO:0032874	positive regulation of stress-activated MAPK cascade	7/257	116/18862	0.00106168	0.005935421	0.003618069	AGER/SEMA3A/BMP2/CCN2/FLT4/UNC5CL/TRAF5	7
BP	GO:0043535	regulation of blood vessel endothelial cell migration	8/257	150/18862	0.001062096	0.005935421	0.003618069	FGF2/PDGFB/ACVRL1/AGTR2/ANGPT1/ANGPT4/MIR23A/ETS1	8
BP	GO:0045834	positive regulation of lipid metabolic process	8/257	150/18862	0.001062096	0.005935421	0.003618069	FGF2/CCN1/PDGFB/AGTR1/ANGPTL3/NR4A3/TEK/PRKCE	8
BP	GO:0050777	negative regulation of immune response	8/257	150/18862	0.001062096	0.005935421	0.003618069	HLA-E/A2M/IL7R/GPR17/IL33/IL1RL1/C4BPB/CEACAM1	8
BP	GO:0045787	positive regulation of cell cycle	14/257	395/18862	0.001098162	0.006128301	0.003735644	MIF/EDN1/EDN3/FGF10/CCN2/EGF/PDGFB/TGFA/FGFR2/GPER1/CDK4/E2F1/GATA6/PRKCE	14
BP	GO:0002793	positive regulation of peptide secretion	8/257	151/18862	0.001108583	0.006169031	0.003760472	RBP4/TFR2/APLN/GPER1/ADCY8/CFTR/GJA1/PRKCE	8
BP	GO:2001056	positive regulation of cysteine-type endopeptidase activity	8/257	151/18862	0.001108583	0.006169031	0.003760472	ARRB1/CCN1/CCN2/GPER1/AIM2/WNT3A/HSPD1/PMAIP1	8
BP	GO:0010469	regulation of signaling receptor activity	9/257	188/18862	0.00113018	0.00624723	0.00380814	PLAU/CCL2/EDN1/EGF/HBEGF/TGFA/ADRB2/AGTR2/CBLC	9
BP	GO:0001569	branching involved in blood vessel morphogenesis	4/257	34/18862	0.001132123	0.00624723	0.00380814	EDN1/MDK/ENG/TGFBR2	4
BP	GO:0030513	positive regulation of BMP signaling pathway	4/257	34/18862	0.001132123	0.00624723	0.00380814	CCN1/ACVRL1/BMPR2/ENG	4
BP	GO:0044060	regulation of endocrine process	4/257	34/18862	0.001132123	0.00624723	0.00380814	APLN/AGTR1/AGTR2/GJA1	4
BP	GO:0044319	wound healing, spreading of cells	4/257	34/18862	0.001132123	0.00624723	0.00380814	CCN1/HBEGF/ACVRL1/CEACAM1	4
BP	GO:0090505	epiboly involved in wound healing	4/257	34/18862	0.001132123	0.00624723	0.00380814	CCN1/HBEGF/ACVRL1/CEACAM1	4
BP	GO:0032956	regulation of actin cytoskeleton organization	13/257	352/18862	0.001135633	0.006257863	0.003814621	CXCL12/RAC3/EDN1/SEMA5A/SLIT2/CSF3/CCN2/MDK/S1PR1/TEK/PAK1/JAM3/PRKCE	13
BP	GO:0031663	lipopolysaccharide-mediated signaling pathway	5/257	58/18862	0.001148707	0.006321086	0.003853161	LBP/CCL2/IRAK1/CD36/PRKCE	5
BP	GO:0051052	regulation of DNA metabolic process	13/257	353/18862	0.001165048	0.006402094	0.00390254	IL6/FGF2/IL7R/FGF10/CLCF1/PDGFB/ACVRL1/BMPR2/FGFR4/PRKCQ/DUSP1/GJA1/OTUB2	13
BP	GO:0070304	positive regulation of stress-activated protein kinase signaling cascade	7/257	118/18862	0.001173256	0.006438243	0.003924576	AGER/SEMA3A/BMP2/CCN2/FLT4/UNC5CL/TRAF5	7
BP	GO:0001837	epithelial to mesenchymal transition	8/257	153/18862	0.00120643	0.006611103	0.004029947	IL6/BMP2/MDK/ENG/FGFR2/IL17RD/TGFBR2/TGFBR3	8
BP	GO:0002693	positive regulation of cellular extravasation	3/257	16/18862	0.001227749	0.006718612	0.004095481	AGER/MDK/JAM3	3
BP	GO:0032652	regulation of interleukin-1 production	7/257	119/18862	0.001232386	0.006734656	0.004105261	IL6/AGER/CX3CR1/AIM2/GAS6/EGR1/CEACAM1	7
BP	GO:0045428	regulation of nitric oxide biosynthetic process	5/257	59/18862	0.001241312	0.006764722	0.004123589	EDN1/CX3CR1/AGTR2/CD36/CAV1	5
BP	GO:0051055	negative regulation of lipid biosynthetic process	5/257	59/18862	0.001241312	0.006764722	0.004123589	BMP2/PDGFB/GPER1/TRIB3/CEACAM1	5
BP	GO:0002755	MyD88-dependent toll-like receptor signaling pathway	4/257	35/18862	0.001264659	0.006844751	0.004172372	IRF7/IRAK1/HSPD1/CD36	4
BP	GO:0003230	cardiac atrium development	4/257	35/18862	0.001264659	0.006844751	0.004172372	CCN1/BMP2/BMPR2/ENG	4
BP	GO:0090504	epiboly	4/257	35/18862	0.001264659	0.006844751	0.004172372	CCN1/HBEGF/ACVRL1/CEACAM1	4
BP	GO:0097009	energy homeostasis	4/257	35/18862	0.001264659	0.006844751	0.004172372	BMP8A/LEPR/NR4A3/CD36	4
BP	GO:1905207	regulation of cardiocyte differentiation	4/257	35/18862	0.001264659	0.006844751	0.004172372	BMP2/GPER1/WNT3A/GATA6	4
BP	GO:0021537	telencephalon development	10/257	231/18862	0.001307977	0.007059857	0.004303495	CXCL12/SEMA3A/SLIT2/PLXNA3/ROBO2/BMP2/NRG3/WNT3A/LRRK2/WDR62	10
BP	GO:0071453	cellular response to oxygen levels	10/257	231/18862	0.001307977	0.007059857	0.004303495	EDN1/ANGPT4/IRAK1/CCNA2/E2F1/GATA6/PMAIP1/CAV1/EGR1/PRKCE	10
BP	GO:0030098	lymphocyte differentiation	13/257	358/18862	0.001321841	0.007124956	0.004343177	IL6/IL7R/CARD11/CLCF1/MDK/IL18R1/IL1RL2/LEPR/TGFBR2/TNFRSF18/ZBTB16/GAS6/EGR1	13
BP	GO:0032653	regulation of interleukin-10 production	5/257	60/18862	0.001339321	0.007199533	0.004388638	IL6/AGER/TSLP/TNFRSF21/HSPD1	5
BP	GO:0040014	regulation of multicellular organism growth	5/257	60/18862	0.001339321	0.007199533	0.004388638	ADRB1/ADRB2/GHR/CDK4/SOCS2	5
BP	GO:0010811	positive regulation of cell-substrate adhesion	7/257	121/18862	0.001357634	0.007285446	0.004441008	RAC3/CCN1/MDK/PDGFB/TEK/CD36/PRKCE	7
BP	GO:0009896	positive regulation of catabolic process	15/257	450/18862	0.001358991	0.007285446	0.004441008	IL6/EGF/IL33/VIP/ADRB2/ANGPTL3/TRIM6/LRRK2/DCN/CAV1/GJA1/C4BPB/TRIB3/PLK1/PRKCE	15
BP	GO:0050804	modulation of chemical synaptic transmission	14/257	405/18862	0.001390437	0.007443923	0.004537611	AGER/CCL2/EDN1/CX3CR1/BDNF/FGF14/NRG3/ADRB2/GPER1/ADCY8/WNT3A/LRRK2/CAMK2A/PRKCE	14
BP	GO:0030168	platelet activation	8/257	157/18862	0.001422751	0.00759736	0.004631142	IL6/ARRB1/PDGFB/PRKCQ/WNT3A/F2RL3/CEACAM1/PRKCE	8
BP	GO:0099177	regulation of trans-synaptic signaling	14/257	406/18862	0.001422943	0.00759736	0.004631142	AGER/CCL2/EDN1/CX3CR1/BDNF/FGF14/NRG3/ADRB2/GPER1/ADCY8/WNT3A/LRRK2/CAMK2A/PRKCE	14
BP	GO:0030888	regulation of B cell proliferation	5/257	61/18862	0.001442923	0.007683274	0.004683513	MIF/CARD11/CLCF1/TNFRSF21/WNT3A	5
BP	GO:0080164	regulation of nitric oxide metabolic process	5/257	61/18862	0.001442923	0.007683274	0.004683513	EDN1/CX3CR1/AGTR2/CD36/CAV1	5
BP	GO:0003085	negative regulation of systemic arterial blood pressure	3/257	17/18862	0.001475906	0.007816763	0.004764884	ADRB1/ADRB2/BMPR2	3
BP	GO:0003184	pulmonary valve morphogenesis	3/257	17/18862	0.001475906	0.007816763	0.004764884	SLIT2/ROBO2/SMAD6	3
BP	GO:0010715	regulation of extracellular matrix disassembly	3/257	17/18862	0.001475906	0.007816763	0.004764884	IL6/FGFR4/ETS1	3
BP	GO:0150078	positive regulation of neuroinflammatory response	3/257	17/18862	0.001475906	0.007816763	0.004764884	IL6/IL33/LRRK2	3
BP	GO:0051235	maintenance of location	12/257	319/18862	0.001495226	0.007908483	0.004820794	IL6/IKBKE/FGF2/ALB/ANGPTL3/APLNR/GPER1/CD36/CAV1/GJA1/F2RL3/PRKCE	12
BP	GO:0030510	regulation of BMP signaling pathway	6/257	91/18862	0.001530676	0.008074367	0.004921913	CCN1/ACVRL1/BMPR2/CRIM1/ENG/SMAD6	6
BP	GO:0060333	interferon-gamma-mediated signaling pathway	6/257	91/18862	0.001530676	0.008074367	0.004921913	HLA-E/SOCS3/IRF7/OAS1/OAS3/CAMK2A	6
BP	GO:0034614	cellular response to reactive oxygen species	8/257	159/18862	0.001541892	0.008122686	0.004951366	IL6/FOS/NR4A3/CCNA2/LRRK2/PPARGC1B/CD36/ETS1	8
BP	GO:0051346	negative regulation of hydrolase activity	15/257	456/18862	0.001547253	0.008140076	0.004961967	SLPI/WFDC2/ANOS1/A2M/ARRB1/SLIT2/PLXNB3/ANGPTL3/ANGPTL4/CRIM1/LEPR/LRRK2/PROS1/GAS6/CAMK2A	15
BP	GO:0002437	inflammatory response to antigenic stimulus	5/257	62/18862	0.001552309	0.008155817	0.004971562	HLA-E/GPR17/IL31RA/IL5RA/HMGB2	5
BP	GO:0035886	vascular associated smooth muscle cell differentiation	4/257	37/18862	0.001561591	0.008182821	0.004988023	PDGFB/ENG/GPER1/GATA6	4
BP	GO:0046621	negative regulation of organ growth	4/257	37/18862	0.001561591	0.008182821	0.004988023	RBP4/TGFBR2/PAK1/GJA1	4
BP	GO:1903320	regulation of protein modification by small protein conjugation or removal	10/257	237/18862	0.001583004	0.008284037	0.005049722	ISG15/ARRB1/ANGPT1/LRRK2/CAV1/TRIB3/EGR1/PLK1/OTUB2/PRKCE	10
BP	GO:0032088	negative regulation of NF-kappaB transcription factor activity	6/257	92/18862	0.001619133	0.008461897	0.00515814	ARRB1/CAT/IRAK1/AIM2/CDKN2A/TRAIP	6
BP	GO:0002698	negative regulation of immune effector process	7/257	125/18862	0.001637846	0.008548388	0.005210863	HLA-E/A2M/IL7R/IL33/ANGPT1/C4BPB/CEACAM1	7
BP	GO:0048662	negative regulation of smooth muscle cell proliferation	5/257	63/18862	0.001667672	0.008687047	0.005295385	APLN/VIP/GPER1/NPR1/NPR3	5
BP	GO:0055067	monovalent inorganic cation homeostasis	8/257	161/18862	0.00166881	0.008687047	0.005295385	EDN1/EDNRB/AGTR1/AGTR2/NPR1/CFTR/LRRK2/C7	8
BP	GO:0007631	feeding behavior	6/257	93/18862	0.001711423	0.008873794	0.005409221	FOS/ADM2/APLN/CNTFR/LEPR/NR4A3	6
BP	GO:0014013	regulation of gliogenesis	6/257	93/18862	0.001711423	0.008873794	0.005409221	IL6/BMP2/CLCF1/IL34/MDK/E2F1	6
BP	GO:0051591	response to cAMP	6/257	93/18862	0.001711423	0.008873794	0.005409221	DUOX1/FOS/TEK/CFTR/DUSP1/PPARGC1B	6
BP	GO:0006869	lipid transport	15/257	461/18862	0.001720409	0.008908699	0.005430498	SFTPA1/LBP/RBP4/FABP4/CETP/EDN1/EGF/SPP1/AGTR1/AGTR2/CFTR/CD36/CAV1/GJA1/CEACAM1	15
BP	GO:0001914	regulation of T cell mediated cytotoxicity	4/257	38/18862	0.001726839	0.008930291	0.00544366	HLA-E/IL7R/AGER/CEACAM1	4
BP	GO:0001991	regulation of systemic arterial blood pressure by circulatory renin-angiotensin	3/257	18/18862	0.00175336	0.009026856	0.005502523	CTSG/CMA1/AGTR2	3
BP	GO:0002281	macrophage activation involved in immune response	3/257	18/18862	0.00175336	0.009026856	0.005502523	LBP/IL33/PRKCE	3
BP	GO:0003128	heart field specification	3/257	18/18862	0.00175336	0.009026856	0.005502523	ROBO2/BMP2/WNT3A	3
BP	GO:0007249	I-kappaB kinase/NF-kappaB signaling	11/257	282/18862	0.001754651	0.009026856	0.005502523	IKBKE/CARD11/CX3CR1/ANGPT1/IRAK1/TRIM6/UNC5CL/CD36/GJA1/TRAF5/PRKCE	11
BP	GO:0017015	regulation of transforming growth factor beta receptor signaling pathway	7/257	127/18862	0.00179384	0.009204498	0.005610809	LTBP4/ENG/IL17RD/TGFBR2/TGFBR3/SMAD6/CAV1	7
BP	GO:0071333	cellular response to glucose stimulus	7/257	127/18862	0.00179384	0.009204498	0.005610809	AGER/CMA1/GPER1/ADCY8/CFTR/GAS6/PRKCE	7
BP	GO:0042632	cholesterol homeostasis	6/257	94/18862	0.001807652	0.009263336	0.005646675	FABP4/CETP/ANGPTL3/FGFR4/NR5A2/CAV1	6
BP	GO:0032479	regulation of type I interferon production	7/257	128/18862	0.00187604	0.009601342	0.005852714	IKBKE/ISG15/IRF7/IRAK1/HSPD1/TRAIP/HMGB2	7
BP	GO:0030212	hyaluronan metabolic process	4/257	39/18862	0.00190384	0.009668475	0.005893637	FGF2/STAB2/EGF/PDGFB	4
BP	GO:0045742	positive regulation of epidermal growth factor receptor signaling pathway	4/257	39/18862	0.00190384	0.009668475	0.005893637	EGF/HBEGF/TGFA/GPER1	4
BP	GO:0045773	positive regulation of axon extension	4/257	39/18862	0.00190384	0.009668475	0.005893637	CXCL12/SEMA5A/BMPR2/PAK1	4
BP	GO:0045933	positive regulation of muscle contraction	4/257	39/18862	0.00190384	0.009668475	0.005893637	EDN1/PROK2/CCN2/GPER1	4
BP	GO:1905521	regulation of macrophage migration	4/257	39/18862	0.00190384	0.009668475	0.005893637	MIF/CX3CR1/IL34/MDK	4
BP	GO:2000279	negative regulation of DNA biosynthetic process	4/257	39/18862	0.00190384	0.009668475	0.005893637	ACVRL1/BMPR2/DUSP1/GJA1	4
BP	GO:0055092	sterol homeostasis	6/257	95/18862	0.001907928	0.009676794	0.005898708	FABP4/CETP/ANGPTL3/FGFR4/NR5A2/CAV1	6
BP	GO:0009880	embryonic pattern specification	5/257	65/18862	0.001917102	0.009698427	0.005911895	FGF10/SEMA3A/FGFR2/ZBTB16/SMAD6	5
BP	GO:0050795	regulation of behavior	5/257	65/18862	0.001917102	0.009698427	0.005911895	PTGDS/ADRB1/LEPR/NR4A3/GJA1	5
BP	GO:0046890	regulation of lipid biosynthetic process	9/257	203/18862	0.001920303	0.009702196	0.005914192	CCN1/BMP2/PDGFB/FGFR4/GPER1/CDK4/TRIB3/EGR1/CEACAM1	9
BP	GO:0008202	steroid metabolic process	12/257	329/18862	0.001935171	0.009764827	0.00595237	CETP/BMP2/CAT/LHB/SPP1/AGTR1/ANGPTL3/FGFR4/LEPR/NR5A2/CFTR/EGR1	12
BP	GO:0032606	type I interferon production	7/257	129/18862	0.001961132	0.009859153	0.006009869	IKBKE/ISG15/IRF7/IRAK1/HSPD1/TRAIP/HMGB2	7
BP	GO:0071331	cellular response to hexose stimulus	7/257	129/18862	0.001961132	0.009859153	0.006009869	AGER/CMA1/GPER1/ADCY8/CFTR/GAS6/PRKCE	7
BP	GO:0043122	regulation of I-kappaB kinase/NF-kappaB signaling	10/257	244/18862	0.00196135	0.009859153	0.006009869	IKBKE/CARD11/ANGPT1/IRAK1/TRIM6/UNC5CL/CD36/GJA1/TRAF5/PRKCE	10
BP	GO:0003300	cardiac muscle hypertrophy	6/257	96/18862	0.002012359	0.010089886	0.006150517	EDN1/AGTR2/NR4A3/PAK1/MIR23A/GATA6	6
BP	GO:0043255	regulation of carbohydrate biosynthetic process	6/257	96/18862	0.002012359	0.010089886	0.006150517	EGF/FAM3C/PDGFB/GPER1/LEPR/PTH1R	6
BP	GO:0071326	cellular response to monosaccharide stimulus	7/257	130/18862	0.002049184	0.01024421	0.006244589	AGER/CMA1/GPER1/ADCY8/CFTR/GAS6/PRKCE	7
BP	GO:1903844	regulation of cellular response to transforming growth factor beta stimulus	7/257	130/18862	0.002049184	0.01024421	0.006244589	LTBP4/ENG/IL17RD/TGFBR2/TGFBR3/SMAD6/CAV1	7
BP	GO:0031396	regulation of protein ubiquitination	9/257	205/18862	0.00205268	0.01024421	0.006244589	ISG15/ARRB1/ANGPT1/LRRK2/CAV1/TRIB3/PLK1/OTUB2/PRKCE	9
BP	GO:0007413	axonal fasciculation	3/257	19/18862	0.002061287	0.01024421	0.006244589	SEMA3A/SEMA5A/TNFRSF21	3
BP	GO:0044320	cellular response to leptin stimulus	3/257	19/18862	0.002061287	0.01024421	0.006244589	LEPR/NR4A3/CCNA2	3
BP	GO:0060044	negative regulation of cardiac muscle cell proliferation	3/257	19/18862	0.002061287	0.01024421	0.006244589	RBP4/TGFBR2/GJA1	3
BP	GO:0106030	neuron projection fasciculation	3/257	19/18862	0.002061287	0.01024421	0.006244589	SEMA3A/SEMA5A/TNFRSF21	3
BP	GO:0030890	positive regulation of B cell proliferation	4/257	40/18862	0.002093014	0.010349811	0.00630896	MIF/CARD11/CLCF1/WNT3A	4
BP	GO:0032735	positive regulation of interleukin-12 production	4/257	40/18862	0.002093014	0.010349811	0.00630896	AGER/MDK/HSPD1/CD36	4
BP	GO:0098760	response to interleukin-7	4/257	40/18862	0.002093014	0.010349811	0.00630896	IL7R/HDGF/TSLP/SOCS2	4
BP	GO:0098761	cellular response to interleukin-7	4/257	40/18862	0.002093014	0.010349811	0.00630896	IL7R/HDGF/TSLP/SOCS2	4
BP	GO:0002027	regulation of heart rate	6/257	97/18862	0.002121055	0.010438634	0.006363104	EDN1/EDN3/SEMA3A/ADRB1/AGTR2/CAV1	6
BP	GO:0010596	negative regulation of endothelial cell migration	6/257	97/18862	0.002121055	0.010438634	0.006363104	FGF2/SLIT2/ACVRL1/AGTR2/ANGPT4/DCN	6
BP	GO:0070555	response to interleukin-1	9/257	206/18862	0.002121545	0.010438634	0.006363104	IL6/CCL14/CCL2/EDN1/IL1RL2/IRAK1/SELE/EGR1/ETS1	9
BP	GO:0071456	cellular response to hypoxia	9/257	206/18862	0.002121545	0.010438634	0.006363104	EDN1/ANGPT4/IRAK1/CCNA2/E2F1/GATA6/PMAIP1/EGR1/PRKCE	9
BP	GO:0042129	regulation of T cell proliferation	8/257	168/18862	0.002179434	0.01071013	0.006528601	HLA-E/SFTPD/IL6/AGER/CARD11/TGFBR2/TNFRSF21/PRKCQ	8
BP	GO:0034764	positive regulation of transmembrane transport	9/257	207/18862	0.00219224	0.010722327	0.006536036	CCL2/EDN3/FGF14/ADRB2/APLNR/GPER1/NR4A3/CFTR/F2RL3	9
BP	GO:0034767	positive regulation of ion transmembrane transport	9/257	207/18862	0.00219224	0.010722327	0.006536036	CCL2/EDN3/FGF14/ADRB2/APLNR/GPER1/NR4A3/CFTR/F2RL3	9
BP	GO:0034394	protein localization to cell surface	5/257	67/18862	0.002192772	0.010722327	0.006536036	FGF10/BDNF/EGF/ANGPT1/JAM3	5
BP	GO:0060415	muscle tissue morphogenesis	5/257	67/18862	0.002192772	0.010722327	0.006536036	BMP2/ENG/FGFR2/S1PR1/TGFBR3	5
BP	GO:0007389	pattern specification process	14/257	426/18862	0.002219289	0.010838578	0.006606899	EDN1/FGF10/SEMA3A/ROBO2/BMP2/NRG3/ACVRL1/BMPR2/ENG/FGFR2/TGFBR2/ZBTB16/WNT3A/SMAD6	14
BP	GO:0048872	homeostasis of number of cells	10/257	249/18862	0.002273879	0.011091476	0.006761059	IL6/ISG15/IL7R/RAC3/CARD11/TGFBR3/JAM3/PMAIP1/HMGB2/ETS1	10
BP	GO:0033574	response to testosterone	4/257	41/18862	0.002294777	0.011138409	0.006789668	EDN1/SPP1/CDK4/DUSP1	4
BP	GO:0090279	regulation of calcium ion import	4/257	41/18862	0.002294777	0.011138409	0.006789668	CXCL12/CCL2/EGF/PDGFB	4
BP	GO:1901186	positive regulation of ERBB signaling pathway	4/257	41/18862	0.002294777	0.011138409	0.006789668	EGF/HBEGF/TGFA/GPER1	4
BP	GO:1904646	cellular response to amyloid-beta	4/257	41/18862	0.002294777	0.011138409	0.006789668	AGER/ADRB2/CD36/GJA1	4
BP	GO:0016051	carbohydrate biosynthetic process	9/257	209/18862	0.002339258	0.011340379	0.006912783	RBP4/EGF/FAM3C/GPI/PDGFB/GPER1/LEPR/PTH1R/ATF3	9
BP	GO:0002824	positive regulation of adaptive immune response based on somatic recombination of immune receptors built from immunoglobulin superfamily domains	6/257	99/18862	0.00235168	0.011344918	0.00691555	HLA-E/IL6/CLCF1/IL18R1/PRKCQ/HSPD1	6
BP	GO:0014897	striated muscle hypertrophy	6/257	99/18862	0.00235168	0.011344918	0.00691555	EDN1/AGTR2/NR4A3/PAK1/MIR23A/GATA6	6
BP	GO:0019233	sensory perception of pain	6/257	99/18862	0.00235168	0.011344918	0.00691555	CXCL12/CCL2/EDN1/PROK2/EDNRB/VIP	6
BP	GO:0042102	positive regulation of T cell proliferation	6/257	99/18862	0.00235168	0.011344918	0.00691555	HLA-E/IL6/AGER/CARD11/TGFBR2/PRKCQ	6
BP	GO:0006925	inflammatory cell apoptotic process	3/257	20/18862	0.002400803	0.011511618	0.007017166	IL6/IRF7/CDKN2A	3
BP	GO:0044342	type B pancreatic cell proliferation	3/257	20/18862	0.002400803	0.011511618	0.007017166	NR4A1/NR4A3/WNT3A	3
BP	GO:0060445	branching involved in salivary gland morphogenesis	3/257	20/18862	0.002400803	0.011511618	0.007017166	FGF10/SEMA3A/FGFR2	3
BP	GO:0060713	labyrinthine layer morphogenesis	3/257	20/18862	0.002400803	0.011511618	0.007017166	SOCS3/CCN1/FGFR2	3
BP	GO:0090280	positive regulation of calcium ion import	3/257	20/18862	0.002400803	0.011511618	0.007017166	CXCL12/CCL2/PDGFB	3
BP	GO:0010001	glial cell differentiation	9/257	210/18862	0.002415651	0.011568772	0.007052006	IL6/AGER/FGF10/GPR17/BMP2/CLCF1/IL34/MDK/TNFRSF21	9
BP	GO:0042391	regulation of membrane potential	14/257	431/18862	0.002467605	0.011803276	0.007194953	EDN1/FGF14/ADRB1/ADRB2/GPER1/HTR3C/CFTR/LRRK2/DCN/KCNJ8/PMAIP1/CD36/CAV1/GJA1	14
BP	GO:0010717	regulation of epithelial to mesenchymal transition	6/257	100/18862	0.002473832	0.011818755	0.007204389	IL6/BMP2/MDK/ENG/IL17RD/TGFBR2	6
BP	GO:0043550	regulation of lipid kinase activity	5/257	69/18862	0.002496251	0.011911457	0.007260897	SOCS3/FGF2/PDGFB/TEK/SOCS2	5
BP	GO:0045687	positive regulation of glial cell differentiation	4/257	42/18862	0.002509543	0.011960439	0.007290755	BMP2/CLCF1/IL34/MDK	4
BP	GO:0043280	positive regulation of cysteine-type endopeptidase activity involved in apoptotic process	7/257	135/18862	0.002536266	0.012044215	0.007341822	ARRB1/CCN1/CCN2/GPER1/WNT3A/HSPD1/PMAIP1	7
BP	GO:0051384	response to glucocorticoid	7/257	135/18862	0.002536266	0.012044215	0.007341822	IL6/FOS/EDN1/SLIT2/AGTR2/DUSP1/PPARGC1B	7
BP	GO:0051783	regulation of nuclear division	7/257	135/18862	0.002536266	0.012044215	0.007341822	EDN1/EDN3/EGF/PDGFB/TGFA/DUSP1/PLK1	7
BP	GO:0014896	muscle hypertrophy	6/257	101/18862	0.002600693	0.012291074	0.007492301	EDN1/AGTR2/NR4A3/PAK1/MIR23A/GATA6	6
BP	GO:0045621	positive regulation of lymphocyte differentiation	6/257	101/18862	0.002600693	0.012291074	0.007492301	IL7R/MDK/IL1RL2/TGFBR2/ZBTB16/GAS6	6
BP	GO:0046425	regulation of receptor signaling pathway via JAK-STAT	6/257	101/18862	0.002600693	0.012291074	0.007492301	IL6/SOCS3/EGF/GHR/CAV1/SOCS2	6
BP	GO:2000379	positive regulation of reactive oxygen species metabolic process	6/257	101/18862	0.002600693	0.012291074	0.007492301	EDN1/PDGFB/AGTR1/AGTR2/TGFBR2/CD36	6
BP	GO:0034754	cellular hormone metabolic process	7/257	136/18862	0.00264354	0.012463755	0.007597563	RBP4/CRABP2/CRABP1/BMP2/LHB/SPP1/EGR1	7
BP	GO:0045598	regulation of fat cell differentiation	7/257	136/18862	0.00264354	0.012463755	0.007597563	IL6/BMP2/GPER1/ZBTB16/E2F1/WNT3A/TRIB3	7
BP	GO:0048844	artery morphogenesis	5/257	70/18862	0.002658912	0.012521288	0.007632633	MDK/ACVRL1/ANGPTL3/BMPR2/ENG	5
BP	GO:0022602	ovulation cycle process	4/257	43/18862	0.00273772	0.012877059	0.007849502	ARRB1/SLIT2/ROBO2/PGR	4
BP	GO:0036294	cellular response to decreased oxygen levels	9/257	214/18862	0.002741275	0.012878452	0.007850351	EDN1/ANGPT4/IRAK1/CCNA2/E2F1/GATA6/PMAIP1/EGR1/PRKCE	9
BP	GO:0003158	endothelium development	7/257	137/18862	0.002754267	0.01292412	0.007878189	ACVRL1/BMPR2/ENG/S1PR1/TIE1/GJA1/CEACAM1	7
BP	GO:0035455	response to interferon-alpha	3/257	21/18862	0.002772957	0.0129503	0.007894147	MX2/IFITM1/GAS6	3
BP	GO:0072111	cell proliferation involved in kidney development	3/257	21/18862	0.002772957	0.0129503	0.007894147	BMP2/PDGFB/EGR1	3
BP	GO:1903429	regulation of cell maturation	3/257	21/18862	0.002772957	0.0129503	0.007894147	RAC3/EDNRB/LRRK2	3
BP	GO:1905209	positive regulation of cardiocyte differentiation	3/257	21/18862	0.002772957	0.0129503	0.007894147	GPER1/WNT3A/GATA6	3
BP	GO:0045619	regulation of lymphocyte differentiation	8/257	175/18862	0.002805567	0.013087126	0.007977552	IL7R/CARD11/MDK/IL1RL2/TGFBR2/TNFRSF18/ZBTB16/GAS6	8
BP	GO:0021536	diencephalon development	5/257	71/18862	0.002829118	0.013165894	0.008025567	FGF10/SEMA3A/SEMA5A/BMP2/ETS1	5
BP	GO:0043627	response to estrogen	5/257	71/18862	0.002829118	0.013165894	0.008025567	TEK/TGFBR2/GATA6/SMAD6/CAV1	5
BP	GO:0051051	negative regulation of transport	14/257	438/18862	0.002853395	0.013263252	0.008084914	EDN1/BMP8A/EGF/VIP/AGTR2/ANGPT1/RHBDF2/PACSIN1/LRRK2/CD36/CAV1/GJA1/CEACAM1/PRKCE	14
BP	GO:0072006	nephron development	7/257	138/18862	0.00286852	0.013317886	0.008118217	FGF2/BMP2/PDGFB/AGTR2/ANGPT1/TEK/EGR1	7
BP	GO:0051150	regulation of smooth muscle cell differentiation	4/257	44/18862	0.002979712	0.01380169	0.008413131	PDGFB/ENG/FGFR2/GPER1	4
BP	GO:0150076	neuroinflammatory response	4/257	44/18862	0.002979712	0.01380169	0.008413131	IL6/IL33/ADCY8/LRRK2	4
BP	GO:0036465	synaptic vesicle recycling	5/257	72/18862	0.003007066	0.013896166	0.008470721	MX2/FGF14/PACSIN1/WNT3A/LRRK2	5
BP	GO:0002821	positive regulation of adaptive immune response	6/257	104/18862	0.00301066	0.013896166	0.008470721	HLA-E/IL6/CLCF1/IL18R1/PRKCQ/HSPD1	6
BP	GO:2000060	positive regulation of ubiquitin-dependent protein catabolic process	6/257	104/18862	0.00301066	0.013896166	0.008470721	EGF/IL33/LRRK2/CAV1/TRIB3/PLK1	6
BP	GO:0090068	positive regulation of cell cycle process	11/257	303/18862	0.003058453	0.014100291	0.00859515	EDN1/EDN3/FGF10/CCN2/EGF/PDGFB/TGFA/CDK4/E2F1/GATA6/PRKCE	11
BP	GO:0019058	viral life cycle	12/257	348/18862	0.003063168	0.014105566	0.008598365	SLPI/ISG15/OAS1/CCL2/IFITM1/NR5A2/FCN3/OAS3/TRIM6/GAS6/APOBEC3B/CAV1	12
BP	GO:0050796	regulation of insulin secretion	8/257	178/18862	0.003113408	0.014320229	0.008729218	IL6/RBP4/BMP8A/GPER1/ADCY8/CFTR/GJA1/PRKCE	8
BP	GO:0001911	negative regulation of leukocyte mediated cytotoxicity	3/257	22/18862	0.00317874	0.014536114	0.008860816	HLA-E/IL7R/CEACAM1	3
BP	GO:0014821	phasic smooth muscle contraction	3/257	22/18862	0.00317874	0.014536114	0.008860816	EDN1/EDN3/EDNRB	3
BP	GO:0032069	regulation of nuclease activity	3/257	22/18862	0.00317874	0.014536114	0.008860816	OAS1/OAS3/HMGB2	3
BP	GO:0055093	response to hyperoxia	3/257	22/18862	0.00317874	0.014536114	0.008860816	CAT/CDK4/CAV1	3
BP	GO:1903589	positive regulation of blood vessel endothelial cell proliferation involved in sprouting angiogenesis	3/257	22/18862	0.00317874	0.014536114	0.008860816	AGTR1/APLNR/MIR23A	3
BP	GO:0006809	nitric oxide biosynthetic process	5/257	73/18862	0.003192956	0.0145674	0.008879887	EDN1/CX3CR1/AGTR2/CD36/CAV1	5
BP	GO:0048644	muscle organ morphogenesis	5/257	73/18862	0.003192956	0.0145674	0.008879887	BMP2/ENG/FGFR2/S1PR1/TGFBR3	5
BP	GO:0001906	cell killing	8/257	179/18862	0.003221659	0.014661832	0.00893745	HLA-E/CAMP/PGLYRP1/CTSG/IL7R/AGER/CD5L/CEACAM1	8
BP	GO:0030177	positive regulation of Wnt signaling pathway	8/257	179/18862	0.003221659	0.014661832	0.00893745	FGF10/SEMA5A/BMP2/EGF/FGFR2/WNT3A/LRRK2/CAV1	8
BP	GO:1904064	positive regulation of cation transmembrane transport	7/257	141/18862	0.003233162	0.014661832	0.00893745	CCL2/EDN3/FGF14/ADRB2/APLNR/GPER1/F2RL3	7
BP	GO:0002707	negative regulation of lymphocyte mediated immunity	4/257	45/18862	0.003235919	0.014661832	0.00893745	HLA-E/IL7R/C4BPB/CEACAM1	4
BP	GO:0032924	activin receptor signaling pathway	4/257	45/18862	0.003235919	0.014661832	0.00893745	FGF10/ACVRL1/BMPR2/TGFBR2	4
BP	GO:0060986	endocrine hormone secretion	4/257	45/18862	0.003235919	0.014661832	0.00893745	APLN/AGTR1/AGTR2/GJA1	4
BP	GO:0048259	regulation of receptor-mediated endocytosis	6/257	106/18862	0.003309599	0.014978495	0.009130479	ARRB1/APLN/EGF/ANGPT1/WNT3A/SELE	6
BP	GO:0006936	muscle contraction	12/257	352/18862	0.003357945	0.015162562	0.009242681	DES/EDN1/EDN3/PROK2/EDNRB/CCN2/ADRB2/CALCRL/GPER1/KCNJ8/CAV1/GJA1	12
BP	GO:0010038	response to metal ion	12/257	352/18862	0.003357945	0.015162562	0.009242681	S100A16/FABP4/TFR2/JUND/FOS/EDN1/CAT/CDK4/ADCY8/DUSP1/LRRK2/CAV1	12
BP	GO:0032872	regulation of stress-activated MAPK cascade	8/257	181/18862	0.003446924	0.01554657	0.009476762	AGER/SEMA3A/BMP2/CCN2/FLT4/DUSP1/UNC5CL/TRAF5	8
BP	GO:0002791	regulation of peptide secretion	11/257	308/18862	0.003462254	0.015597907	0.009508056	IL6/RBP4/TFR2/APLN/BMP8A/GPER1/ADCY8/CFTR/RHBDF2/GJA1/PRKCE	11
BP	GO:0032649	regulation of interferon-gamma production	6/257	107/18862	0.003467102	0.015601957	0.009510525	ISG15/IL33/IL18R1/IL1RL1/GAS6/HSPD1	6
BP	GO:0006953	acute-phase response	4/257	46/18862	0.003506737	0.015708749	0.009575622	IL6/LBP/TFR2/EDNRB	4
BP	GO:0008038	neuron recognition	4/257	46/18862	0.003506737	0.015708749	0.009575622	SEMA3A/SEMA5A/ROBO2/TNFRSF21	4
BP	GO:0101023	vascular endothelial cell proliferation	4/257	46/18862	0.003506737	0.015708749	0.009575622	FGF2/CCL2/APLN/MDK	4
BP	GO:1905562	regulation of vascular endothelial cell proliferation	4/257	46/18862	0.003506737	0.015708749	0.009575622	FGF2/CCL2/APLN/MDK	4
BP	GO:0016064	immunoglobulin mediated immune response	9/257	223/18862	0.003601241	0.016097171	0.009812393	HLA-E/C8G/IRF7/CLCF1/HSPD1/C4BPB/C8B/C7/C6	9
BP	GO:0002021	response to dietary excess	3/257	23/18862	0.003619084	0.016097171	0.009812393	BMP8A/ADRB1/ADRB2	3
BP	GO:0010738	regulation of protein kinase A signaling	3/257	23/18862	0.003619084	0.016097171	0.009812393	MIF/ADRB2/LRRK2	3
BP	GO:0071676	negative regulation of mononuclear cell migration	3/257	23/18862	0.003619084	0.016097171	0.009812393	CCL2/SLIT2/DUSP1	3
BP	GO:0120255	olefinic compound biosynthetic process	3/257	23/18862	0.003619084	0.016097171	0.009812393	BMP2/LHB/EGR1	3
BP	GO:1904754	positive regulation of vascular associated smooth muscle cell migration	3/257	23/18862	0.003619084	0.016097171	0.009812393	PDGFB/NR4A3/PAK1	3
BP	GO:0002708	positive regulation of lymphocyte mediated immunity	6/257	108/18862	0.003630114	0.016097171	0.009812393	HLA-E/IL6/CLCF1/IL18R1/SH2D1B/HSPD1	6
BP	GO:0032611	interleukin-1 beta production	6/257	108/18862	0.003630114	0.016097171	0.009812393	IL6/AGER/CX3CR1/AIM2/CD36/EGR1	6
BP	GO:0071156	regulation of cell cycle arrest	6/257	108/18862	0.003630114	0.016097171	0.009812393	MIF/FGF10/GPER1/CDK4/E2F1/GATA6	6
BP	GO:0001678	cellular glucose homeostasis	7/257	145/18862	0.003773191	0.016675477	0.010164913	AGER/CMA1/GPER1/ADCY8/CFTR/GAS6/PRKCE	7
BP	GO:0001764	neuron migration	7/257	145/18862	0.003773191	0.016675477	0.010164913	CXCL12/SEMA3A/SEMA6A/MDK/NRG3/GAS6/CAMK2A	7
BP	GO:0051592	response to calcium ion	7/257	145/18862	0.003773191	0.016675477	0.010164913	S100A16/JUND/FOS/EDN1/ADCY8/DUSP1/CAV1	7
BP	GO:0001774	microglial cell activation	4/257	47/18862	0.003792553	0.016686387	0.010171563	IL6/AGER/IL33/LRRK2	4
BP	GO:0009409	response to cold	4/257	47/18862	0.003792553	0.016686387	0.010171563	FOS/ADRB1/ADRB2/HSPD1	4
BP	GO:0034260	negative regulation of GTPase activity	4/257	47/18862	0.003792553	0.016686387	0.010171563	ARRB1/SLIT2/PLXNB3/LRRK2	4
BP	GO:1903587	regulation of blood vessel endothelial cell proliferation involved in sprouting angiogenesis	4/257	47/18862	0.003792553	0.016686387	0.010171563	FGF2/AGTR1/APLNR/MIR23A	4
BP	GO:0001960	negative regulation of cytokine-mediated signaling pathway	5/257	76/18862	0.003800245	0.016701633	0.010180856	IL6/SLIT2/GAS6/TRAIP/CAV1	5
BP	GO:0070302	regulation of stress-activated protein kinase signaling cascade	8/257	184/18862	0.003807517	0.016714999	0.010189004	AGER/SEMA3A/BMP2/CCN2/FLT4/DUSP1/UNC5CL/TRAF5	8
BP	GO:0045732	positive regulation of protein catabolic process	9/257	225/18862	0.003818358	0.016743989	0.010206676	EGF/IL33/VIP/LRRK2/CAV1/GJA1/C4BPB/TRIB3/PLK1	9
BP	GO:0021700	developmental maturation	10/257	268/18862	0.003845318	0.016843517	0.010267345	RAC3/CX3CR1/EDNRB/BMP2/ACVRL1/PGR/PTH1R/S1PR1/CFTR/LRRK2	10
BP	GO:0045580	regulation of T cell differentiation	7/257	146/18862	0.003918313	0.017144246	0.010450661	IL7R/CARD11/MDK/IL1RL2/TGFBR2/TNFRSF18/ZBTB16	7
BP	GO:0019724	B cell mediated immunity	9/257	226/18862	0.003930697	0.01717475	0.010469256	HLA-E/C8G/IRF7/CLCF1/HSPD1/C4BPB/C8B/C7/C6	9
BP	GO:0010565	regulation of cellular ketone metabolic process	8/257	185/18862	0.003933978	0.01717475	0.010469256	BMP2/FGFR4/NR4A3/CAV1/TRIB3/EGR1/CEACAM1/PRKCE	8
BP	GO:0051341	regulation of oxidoreductase activity	6/257	110/18862	0.003973131	0.017326534	0.010561779	EDN1/EDN3/AGTR1/AGTR2/NPR3/CAV1	6
BP	GO:0046209	nitric oxide metabolic process	5/257	77/18862	0.004019873	0.017490596	0.010661787	EDN1/CX3CR1/AGTR2/CD36/CAV1	5
BP	GO:0007219	Notch signaling pathway	8/257	186/18862	0.004063661	0.017490596	0.010661787	ARRB1/FGF10/ROBO2/BMP2/EGF/MDK/ANGPT4/TGFBR2	8
BP	GO:0090263	positive regulation of canonical Wnt signaling pathway	7/257	147/18862	0.004067633	0.017490596	0.010661787	FGF10/SEMA5A/EGF/FGFR2/WNT3A/LRRK2/CAV1	7
BP	GO:0001913	T cell mediated cytotoxicity	4/257	48/18862	0.004093751	0.017490596	0.010661787	HLA-E/IL7R/AGER/CEACAM1	4
BP	GO:0002067	glandular epithelial cell differentiation	4/257	48/18862	0.004093751	0.017490596	0.010661787	BMP2/FGFR2/IL31RA/GATA6	4
BP	GO:0002673	regulation of acute inflammatory response	4/257	48/18862	0.004093751	0.017490596	0.010661787	HLA-E/IL6/EDNRB/OSMR	4
BP	GO:0042059	negative regulation of epidermal growth factor receptor signaling pathway	4/257	48/18862	0.004093751	0.017490596	0.010661787	EGF/HBEGF/TGFA/CBLC	4
BP	GO:0052372	modulation by symbiont of entry into host	4/257	48/18862	0.004093751	0.017490596	0.010661787	IFITM1/FCN3/TRIM6/CAV1	4
BP	GO:1904894	positive regulation of receptor signaling pathway via STAT	4/257	48/18862	0.004093751	0.017490596	0.010661787	IL6/IL7R/TSLP/GHR	4
BP	GO:0002407	dendritic cell chemotaxis	3/257	24/18862	0.004094862	0.017490596	0.010661787	CXCR1/CXCR2/GAS6	3
BP	GO:0003094	glomerular filtration	3/257	24/18862	0.004094862	0.017490596	0.010661787	PDGFB/GAS6/GJA1	3
BP	GO:0014829	vascular associated smooth muscle contraction	3/257	24/18862	0.004094862	0.017490596	0.010661787	EDN1/EDN3/EDNRB	3
BP	GO:0032753	positive regulation of interleukin-4 production	3/257	24/18862	0.004094862	0.017490596	0.010661787	HLA-E/IL33/PRKCQ	3
BP	GO:0034698	response to gonadotropin	3/257	24/18862	0.004094862	0.017490596	0.010661787	TGFBR3/CCNA2/GATA6	3
BP	GO:0048710	regulation of astrocyte differentiation	3/257	24/18862	0.004094862	0.017490596	0.010661787	IL6/BMP2/CLCF1	3
BP	GO:0060669	embryonic placenta morphogenesis	3/257	24/18862	0.004094862	0.017490596	0.010661787	SOCS3/CCN1/FGFR2	3
BP	GO:0090023	positive regulation of neutrophil chemotaxis	3/257	24/18862	0.004094862	0.017490596	0.010661787	LBP/EDN1/MDK	3
BP	GO:1905523	positive regulation of macrophage migration	3/257	24/18862	0.004094862	0.017490596	0.010661787	CX3CR1/IL34/MDK	3
BP	GO:1905564	positive regulation of vascular endothelial cell proliferation	3/257	24/18862	0.004094862	0.017490596	0.010661787	FGF2/APLN/MDK	3
BP	GO:0046660	female sex differentiation	6/257	111/18862	0.004153369	0.017702222	0.010790788	RBP4/ARRB1/FGF10/SLIT2/ROBO2/PGR	6
BP	GO:1905954	positive regulation of lipid localization	6/257	111/18862	0.004153369	0.017702222	0.010790788	CETP/IKBKE/EDN1/SPP1/CD36/CAV1	6
BP	GO:0070373	negative regulation of ERK1 and ERK2 cascade	5/257	78/18862	0.004248427	0.018068391	0.011013995	ARRB1/SEMA6A/GPER1/DUSP1/ATF3	5
BP	GO:2001057	reactive nitrogen species metabolic process	5/257	78/18862	0.004248427	0.018068391	0.011013995	EDN1/CX3CR1/AGTR2/CD36/CAV1	5
BP	GO:0032609	interferon-gamma production	6/257	112/18862	0.004339582	0.018436225	0.011238216	ISG15/IL33/IL18R1/IL1RL1/GAS6/HSPD1	6
BP	GO:0046631	alpha-beta T cell activation	7/257	149/18862	0.004379173	0.0185645	0.011316409	HLA-E/IL6/AGER/IL18R1/TGFBR2/PRKCQ/ZBTB16	7
BP	GO:1901343	negative regulation of vasculature development	7/257	149/18862	0.004379173	0.0185645	0.011316409	SEMA6A/ANGPTL7/ANGPT4/NPR1/TEK/TIE1/DCN	7
BP	GO:0051402	neuron apoptotic process	9/257	230/18862	0.004406179	0.018638192	0.01136133	ARRB1/CCL2/CX3CR1/BDNF/CLCF1/MDK/ANGPT1/CNTFR/TNFRSF21	9
BP	GO:2000116	regulation of cysteine-type endopeptidase activity	9/257	230/18862	0.004406179	0.018638192	0.01136133	ARRB1/CCN1/CCN2/GPER1/AIM2/WNT3A/GAS6/HSPD1/PMAIP1	9
BP	GO:0032330	regulation of chondrocyte differentiation	4/257	49/18862	0.004410709	0.018638192	0.01136133	CCN2/MDK/ACVRL1/ZBTB16	4
BP	GO:0031397	negative regulation of protein ubiquitination	5/257	79/18862	0.004486104	0.018929535	0.011538925	ISG15/ARRB1/CAV1/OTUB2/PRKCE	5
BP	GO:0030522	intracellular receptor signaling pathway	10/257	274/18862	0.004489237	0.018929535	0.011538925	IRF7/GPER1/NR4A1/NR4A3/NR5A2/PGR/RXRG/PAK1/IRAK1/PPARGC1B	10
BP	GO:0042730	fibrinolysis	3/257	25/18862	0.004606895	0.019363663	0.011803557	PLAU/PROS1/F11	3
BP	GO:0062009	secondary palate development	3/257	25/18862	0.004606895	0.019363663	0.011803557	TGFBR2/TGFBR3/WNT3A	3
BP	GO:0097205	renal filtration	3/257	25/18862	0.004606895	0.019363663	0.011803557	PDGFB/GAS6/GJA1	3
BP	GO:0045664	regulation of neuron differentiation	8/257	190/18862	0.004615681	0.019379974	0.0118135	CXCL12/RAC3/EDNRB/BDNF/BMP2/WNT3A/LRRK2/SOCS2	8
BP	GO:0008037	cell recognition	9/257	232/18862	0.004660158	0.01954595	0.011914674	SFTPA1/LBP/SEMA3A/SEMA5A/ROBO2/TNFRSF21/FCN3/CD36/C4BPB	9
BP	GO:0031098	stress-activated protein kinase signaling cascade	10/257	276/18862	0.0047218	0.019783489	0.012059471	AGER/SEMA3A/BMP2/CCN2/FLT4/PAK1/IRAK1/DUSP1/UNC5CL/TRAF5	10
BP	GO:0010660	regulation of muscle cell apoptotic process	5/257	80/18862	0.004733098	0.019791702	0.012064478	ARRB1/EDN1/MDK/CDKN2A/CAMK2A	5
BP	GO:0022029	telencephalon cell migration	4/257	50/18862	0.004743797	0.019791702	0.012064478	CXCL12/SLIT2/NRG3/LRRK2	4
BP	GO:0045744	negative regulation of G protein-coupled receptor signaling pathway	4/257	50/18862	0.004743797	0.019791702	0.012064478	ARRB1/APLN/ADRB2/APLNR	4
BP	GO:2000179	positive regulation of neural precursor cell proliferation	4/257	50/18862	0.004743797	0.019791702	0.012064478	CX3CR1/EGF/MDK/WNT3A	4
BP	GO:2000377	regulation of reactive oxygen species metabolic process	8/257	192/18862	0.004912428	0.020473633	0.012480164	EDN1/CX3CR1/PDGFB/AGTR1/AGTR2/TGFBR2/CD36/CAV1	8
BP	GO:0001704	formation of primary germ layer	6/257	115/18862	0.004935244	0.020525422	0.012511733	BMPR2/FGFR2/DUSP1/WNT3A/GATA6/GJA1	6
BP	GO:1903510	mucopolysaccharide metabolic process	6/257	115/18862	0.004935244	0.020525422	0.012511733	FGF2/STAB2/EGF/PDGFB/ANGPT1/DCN	6
BP	GO:0032868	response to insulin	10/257	278/18862	0.004963744	0.020622241	0.012570752	SOCS3/CAT/KL/PAK1/CDK4/PRKCQ/TRIB3/EGR1/CEACAM1/GAB1	10
BP	GO:0060761	negative regulation of response to cytokine stimulus	5/257	81/18862	0.004989603	0.020686172	0.012609722	IL6/SLIT2/GAS6/TRAIP/CAV1	5
BP	GO:0140353	lipid export from cell	5/257	81/18862	0.004989603	0.020686172	0.012609722	EDN1/SPP1/AGTR1/AGTR2/GJA1	5
BP	GO:0060348	bone development	8/257	193/18862	0.005066179	0.020981627	0.012789824	BMP2/BMPR2/ENG/FGFR2/TEK/TGFBR2/FLI1/GJA1	8
BP	GO:0043277	apoptotic cell clearance	4/257	51/18862	0.005093381	0.021050153	0.012831595	CCL2/FCN3/GAS6/CD36	4
BP	GO:1904645	response to amyloid-beta	4/257	51/18862	0.005093381	0.021050153	0.012831595	AGER/ADRB2/CD36/GJA1	4
BP	GO:0002026	regulation of the force of heart contraction	3/257	26/18862	0.005155948	0.021175832	0.012908205	APLN/ADRB1/CAV1	3
BP	GO:0006700	C21-steroid hormone biosynthetic process	3/257	26/18862	0.005155948	0.021175832	0.012908205	BMP2/LHB/EGR1	3
BP	GO:0010460	positive regulation of heart rate	3/257	26/18862	0.005155948	0.021175832	0.012908205	EDN1/EDN3/ADRB1	3
BP	GO:0031342	negative regulation of cell killing	3/257	26/18862	0.005155948	0.021175832	0.012908205	HLA-E/IL7R/CEACAM1	3
BP	GO:0098868	bone growth	3/257	26/18862	0.005155948	0.021175832	0.012908205	FGFR2/LEPR/TGFBR2	3
BP	GO:1905063	regulation of vascular associated smooth muscle cell differentiation	3/257	26/18862	0.005155948	0.021175832	0.012908205	PDGFB/ENG/GPER1	3
BP	GO:0031348	negative regulation of defense response	9/257	236/18862	0.005202226	0.021343714	0.013010542	HLA-E/A2M/SOCS3/GPR17/MDK/CALCRL/GPER1/TEK/CEACAM1	9
BP	GO:2001236	regulation of extrinsic apoptotic signaling pathway	7/257	154/18862	0.005236881	0.021463605	0.013083624	FGF10/AGTR2/GPER1/PMAIP1/CAV1/HMGB2/ATF3	7
BP	GO:2000177	regulation of neural precursor cell proliferation	5/257	82/18862	0.005255813	0.021518877	0.013117316	CX3CR1/EGF/MDK/WNT3A/LRRK2	5
BP	GO:0003002	regionalization	11/257	326/18862	0.005282892	0.021607356	0.01317125	EDN1/FGF10/SEMA3A/ROBO2/BMP2/ACVRL1/BMPR2/FGFR2/ZBTB16/WNT3A/SMAD6	11
BP	GO:0042098	T cell proliferation	8/257	195/18862	0.005384711	0.022001027	0.013411221	HLA-E/SFTPD/IL6/AGER/CARD11/TGFBR2/TNFRSF21/PRKCQ	8
BP	GO:0002711	positive regulation of T cell mediated immunity	4/257	52/18862	0.005459818	0.022284855	0.013584235	HLA-E/IL6/IL18R1/HSPD1	4
BP	GO:0055006	cardiac cell development	5/257	83/18862	0.005531919	0.022555843	0.013749422	EDN1/AGTR2/TGFBR3/PAK1/MIR23A	5
BP	GO:0018107	peptidyl-threonine phosphorylation	6/257	118/18862	0.0055889	0.022717845	0.013848174	EGF/TGFBR2/TRIM6/LRRK2/CAMK2A/PLK1	6
BP	GO:0031398	positive regulation of protein ubiquitination	6/257	118/18862	0.0055889	0.022717845	0.013848174	ARRB1/ANGPT1/LRRK2/CAV1/TRIB3/PLK1	6
BP	GO:0051101	regulation of DNA binding	6/257	118/18862	0.0055889	0.022717845	0.013848174	AGER/EGF/TRIM6/E2F1/WNT3A/HMGB2	6
BP	GO:0032368	regulation of lipid transport	7/257	156/18862	0.005613139	0.022792923	0.01389394	CETP/EDN1/EGF/SPP1/AGTR1/AGTR2/CAV1	7
BP	GO:0043523	regulation of neuron apoptotic process	8/257	197/18862	0.005718323	0.023105441	0.014084442	ARRB1/CCL2/CX3CR1/BDNF/CLCF1/MDK/ANGPT1/CNTFR	8
BP	GO:0002675	positive regulation of acute inflammatory response	3/257	27/18862	0.005742734	0.023105441	0.014084442	HLA-E/IL6/OSMR	3
BP	GO:0002825	regulation of T-helper 1 type immune response	3/257	27/18862	0.005742734	0.023105441	0.014084442	IL33/IL18R1/IL1RL1	3
BP	GO:0003401	axis elongation	3/257	27/18862	0.005742734	0.023105441	0.014084442	FGF10/FGFR2/WNT3A	3
BP	GO:0010758	regulation of macrophage chemotaxis	3/257	27/18862	0.005742734	0.023105441	0.014084442	MIF/IL34/MDK	3
BP	GO:0032958	inositol phosphate biosynthetic process	3/257	27/18862	0.005742734	0.023105441	0.014084442	FGF2/GPER1/PTH1R	3
BP	GO:0045987	positive regulation of smooth muscle contraction	3/257	27/18862	0.005742734	0.023105441	0.014084442	EDN1/PROK2/GPER1	3
BP	GO:0071624	positive regulation of granulocyte chemotaxis	3/257	27/18862	0.005742734	0.023105441	0.014084442	LBP/EDN1/MDK	3
BP	GO:0090025	regulation of monocyte chemotaxis	3/257	27/18862	0.005742734	0.023105441	0.014084442	CXCL12/SLIT2/DUSP1	3
BP	GO:0060538	skeletal muscle organ development	7/257	157/18862	0.005808691	0.023344295	0.014230041	FOS/CNTFR/WNT3A/DCN/CAV1/EGR1/ATF3	7
BP	GO:0010657	muscle cell apoptotic process	5/257	84/18862	0.005818112	0.023344295	0.014230041	ARRB1/EDN1/MDK/CDKN2A/CAMK2A	5
BP	GO:0045446	endothelial cell differentiation	6/257	119/18862	0.00582022	0.023344295	0.014230041	ACVRL1/BMPR2/ENG/S1PR1/TIE1/CEACAM1	6
BP	GO:0002704	negative regulation of leukocyte mediated immunity	4/257	53/18862	0.005843459	0.023344295	0.014230041	HLA-E/IL7R/C4BPB/CEACAM1	4
BP	GO:0010524	positive regulation of calcium ion transport into cytosol	4/257	53/18862	0.005843459	0.023344295	0.014230041	APLNR/GPER1/CAV1/F2RL3	4
BP	GO:0021885	forebrain cell migration	4/257	53/18862	0.005843459	0.023344295	0.014230041	CXCL12/SLIT2/NRG3/LRRK2	4
BP	GO:1901185	negative regulation of ERBB signaling pathway	4/257	53/18862	0.005843459	0.023344295	0.014230041	EGF/HBEGF/TGFA/CBLC	4
BP	GO:0030203	glycosaminoglycan metabolic process	7/257	158/18862	0.006009295	0.023978663	0.014616734	PGLYRP1/FGF2/STAB2/EGF/PDGFB/ANGPT1/DCN	7
BP	GO:0009991	response to extracellular stimulus	14/257	477/18862	0.00601439	0.023978663	0.014616734	ALB/FOS/BMP8A/CAT/SPP1/ADRB1/ADRB2/BMPR2/SSTR1/TGFBR2/LRRK2/GAS6/PMAIP1/ATF3	14
BP	GO:0007193	adenylate cyclase-inhibiting G protein-coupled receptor signaling pathway	5/257	85/18862	0.006114583	0.024304544	0.014815383	EDN1/INSL3/NPR3/S1PR1/ADCY8	5
BP	GO:0019915	lipid storage	5/257	85/18862	0.006114583	0.024304544	0.014815383	IL6/IKBKE/ANGPTL3/CD36/CAV1	5
BP	GO:0050829	defense response to Gram-negative bacterium	5/257	85/18862	0.006114583	0.024304544	0.014815383	CAMP/IL6/LBP/CTSG/HMGB2	5
BP	GO:0060828	regulation of canonical Wnt signaling pathway	10/257	287/18862	0.006175496	0.024521996	0.014947935	FGF10/SEMA5A/BMP2/EGF/MDK/FGFR2/WNT3A/LRRK2/CAV1/EGR1	10
BP	GO:0010676	positive regulation of cellular carbohydrate metabolic process	4/257	54/18862	0.006244649	0.024760557	0.015093355	GPER1/PTH1R/PMAIP1/PRKCE	4
BP	GO:0006909	phagocytosis	12/257	381/18862	0.006248108	0.024760557	0.015093355	SFTPD/SFTPA1/LBP/CCL2/LEPR/PAK1/FCN3/GAS6/CD36/C4BPB/MST1R/PRKCE	12
BP	GO:0006469	negative regulation of protein kinase activity	9/257	243/18862	0.006267213	0.024786547	0.015109198	FABP4/SOCS3/CBLC/DUSP1/CDKN2A/CAV1/TRIB3/CEACAM1/PLK1	9
BP	GO:0090257	regulation of muscle system process	9/257	243/18862	0.006267213	0.024786547	0.015109198	EDN1/PROK2/CCN2/ADRB2/CALCRL/GPER1/NR4A3/PAK1/CAV1	9
BP	GO:0000132	establishment of mitotic spindle orientation	3/257	28/18862	0.006367917	0.025059404	0.015275524	FGF10/GJA1/PLK1	3
BP	GO:0001893	maternal placenta development	3/257	28/18862	0.006367917	0.025059404	0.015275524	SPP1/BMPR2/GJA1	3
BP	GO:0033028	myeloid cell apoptotic process	3/257	28/18862	0.006367917	0.025059404	0.015275524	IL6/IRF7/CDKN2A	3
BP	GO:0046426	negative regulation of receptor signaling pathway via JAK-STAT	3/257	28/18862	0.006367917	0.025059404	0.015275524	SOCS3/CAV1/SOCS2	3
BP	GO:0060603	mammary gland duct morphogenesis	3/257	28/18862	0.006367917	0.025059404	0.015275524	FGF10/FGFR2/PGR	3
BP	GO:0030512	negative regulation of transforming growth factor beta receptor signaling pathway	5/257	86/18862	0.006421519	0.025237608	0.015384153	IL17RD/TGFBR2/TGFBR3/SMAD6/CAV1	5
BP	GO:0051048	negative regulation of secretion	7/257	160/18862	0.006425977	0.025237608	0.015384153	EDN1/BMP8A/EGF/AGTR2/RHBDF2/GJA1/CEACAM1	7
BP	GO:0071383	cellular response to steroid hormone stimulus	8/257	201/18862	0.006432587	0.025238481	0.015384684	EDN1/AGTR2/GPER1/NR4A3/PGR/RXRG/PAK1/PPARGC1B	8
BP	GO:0035270	endocrine system development	6/257	122/18862	0.006556116	0.025697634	0.015664572	IL6/FGF10/BMP2/MDK/GATA6/ETS1	6
BP	GO:0006937	regulation of muscle contraction	7/257	161/18862	0.006642212	0.026009294	0.015854551	EDN1/PROK2/CCN2/ADRB2/CALCRL/GPER1/CAV1	7
BP	GO:0007405	neuroblast proliferation	4/257	55/18862	0.006663725	0.026041915	0.015874436	CX3CR1/FGFR2/WNT3A/LRRK2	4
BP	GO:0035904	aorta development	4/257	55/18862	0.006663725	0.026041915	0.015874436	ROBO2/ACVRL1/ENG/SMAD6	4
BP	GO:0007498	mesoderm development	6/257	123/18862	0.006815783	0.026583571	0.016204615	BMPR2/FGFR2/TIE1/WNT3A/GJA1/BMX	6
BP	GO:1903409	reactive oxygen species biosynthetic process	6/257	123/18862	0.006815783	0.026583571	0.016204615	DUOX1/EDN1/CX3CR1/AGTR2/CD36/CAV1	6
BP	GO:0055088	lipid homeostasis	7/257	162/18862	0.006863814	0.026744507	0.016302717	FABP4/CETP/ANGPTL3/ANGPTL4/FGFR4/NR5A2/CAV1	7
BP	GO:0002573	myeloid leukocyte differentiation	8/257	204/18862	0.007011226	0.02723909	0.016604201	IRF7/FOS/CSF3/IL34/IL31RA/TGFBR2/PPARGC1B/CEACAM1	8
BP	GO:0007435	salivary gland morphogenesis	3/257	29/18862	0.007032111	0.02723909	0.016604201	FGF10/SEMA3A/FGFR2	3
BP	GO:0036296	response to increased oxygen levels	3/257	29/18862	0.007032111	0.02723909	0.016604201	CAT/CDK4/CAV1	3
BP	GO:0036336	dendritic cell migration	3/257	29/18862	0.007032111	0.02723909	0.016604201	CXCR1/CXCR2/GAS6	3
BP	GO:0060914	heart formation	3/257	29/18862	0.007032111	0.02723909	0.016604201	ROBO2/BMP2/WNT3A	3
BP	GO:1902624	positive regulation of neutrophil migration	3/257	29/18862	0.007032111	0.02723909	0.016604201	LBP/EDN1/MDK	3
BP	GO:0006094	gluconeogenesis	5/257	88/18862	0.007067531	0.027242747	0.01660643	RBP4/FAM3C/GPI/LEPR/ATF3	5
BP	GO:0010232	vascular transport	5/257	88/18862	0.007067531	0.027242747	0.01660643	AGER/LEPR/KCNJ8/CD36/GJA1	5
BP	GO:0032436	positive regulation of proteasomal ubiquitin-dependent protein catabolic process	5/257	88/18862	0.007067531	0.027242747	0.01660643	IL33/LRRK2/CAV1/TRIB3/PLK1	5
BP	GO:0045582	positive regulation of T cell differentiation	5/257	88/18862	0.007067531	0.027242747	0.01660643	IL7R/MDK/IL1RL2/TGFBR2/ZBTB16	5
BP	GO:0060993	kidney morphogenesis	5/257	88/18862	0.007067531	0.027242747	0.01660643	FGF2/FGF10/BMP2/AGTR2/LRRK2	5
BP	GO:0032731	positive regulation of interleukin-1 beta production	4/257	56/18862	0.007101014	0.027291934	0.016636413	IL6/AGER/AIM2/EGR1	4
BP	GO:0043388	positive regulation of DNA binding	4/257	56/18862	0.007101014	0.027291934	0.016636413	EGF/TRIM6/WNT3A/HMGB2	4
BP	GO:0060135	maternal process involved in female pregnancy	4/257	56/18862	0.007101014	0.027291934	0.016636413	SPP1/BMPR2/PGR/GJA1	4
BP	GO:1904062	regulation of cation transmembrane transport	11/257	340/18862	0.007165346	0.02751242	0.016770815	AHNAK/CCL2/EDN3/FGF11/FGF14/ADRB2/APLNR/GPER1/CAV1/F2RL3/PRKCE	11
BP	GO:0062012	regulation of small molecule metabolic process	13/257	437/18862	0.007172877	0.0275146	0.016772144	BMP2/FAM3C/FGFR4/GPER1/LEPR/NR4A3/PTH1R/PMAIP1/CAV1/TRIB3/EGR1/CEACAM1/PRKCE	13
BP	GO:0043281	regulation of cysteine-type endopeptidase activity involved in apoptotic process	8/257	205/18862	0.007212588	0.027640092	0.016848641	ARRB1/CCN1/CCN2/GPER1/WNT3A/GAS6/HSPD1/PMAIP1	8
BP	GO:0002705	positive regulation of leukocyte mediated immunity	6/257	125/18862	0.007357364	0.028167581	0.017170183	HLA-E/IL6/CLCF1/IL18R1/SH2D1B/HSPD1	6
BP	GO:0097306	cellular response to alcohol	5/257	89/18862	0.007406977	0.028330074	0.017269235	PTGFR/CDK4/ADCY8/CFTR/PRKCE	5
BP	GO:0006109	regulation of carbohydrate metabolic process	8/257	206/18862	0.007418287	0.02834589	0.017278876	EGF/FAM3C/PDGFB/GPER1/LEPR/PTH1R/PMAIP1/PRKCE	8
BP	GO:0030073	insulin secretion	8/257	207/18862	0.007628379	0.028887303	0.017608906	IL6/RBP4/BMP8A/GPER1/ADCY8/CFTR/GJA1/PRKCE	8
BP	GO:2001235	positive regulation of apoptotic signaling pathway	6/257	126/18862	0.007639508	0.028887303	0.017608906	AGTR2/GPER1/IL20RA/PMAIP1/CAV1/ATF3	6
BP	GO:0008045	motor neuron axon guidance	3/257	30/18862	0.007735884	0.028887303	0.017608906	SEMA3A/SLIT2/PLXNA3	3
BP	GO:0010800	positive regulation of peptidyl-threonine phosphorylation	3/257	30/18862	0.007735884	0.028887303	0.017608906	EGF/TRIM6/PLK1	3
BP	GO:0019934	cGMP-mediated signaling	3/257	30/18862	0.007735884	0.028887303	0.017608906	EDNRB/NPR1/CD36	3
BP	GO:0038111	interleukin-7-mediated signaling pathway	3/257	30/18862	0.007735884	0.028887303	0.017608906	IL7R/TSLP/SOCS2	3
BP	GO:0050901	leukocyte tethering or rolling	3/257	30/18862	0.007735884	0.028887303	0.017608906	CXCL12/CX3CR1/SELE	3
BP	GO:0070633	transepithelial transport	3/257	30/18862	0.007735884	0.028887303	0.017608906	EDN1/EDNRB/CFTR	3
BP	GO:0003183	mitral valve morphogenesis	2/257	10/18862	0.007742762	0.028887303	0.017608906	BMPR2/SMAD6	2
BP	GO:0021561	facial nerve development	2/257	10/18862	0.007742762	0.028887303	0.017608906	SEMA3A/PLXNA3	2
BP	GO:0021610	facial nerve morphogenesis	2/257	10/18862	0.007742762	0.028887303	0.017608906	SEMA3A/PLXNA3	2
BP	GO:0021859	pyramidal neuron differentiation	2/257	10/18862	0.007742762	0.028887303	0.017608906	PLXNA3/FGFR2	2
BP	GO:0034350	regulation of glial cell apoptotic process	2/257	10/18862	0.007742762	0.028887303	0.017608906	CCL2/GAS6	2
BP	GO:0035907	dorsal aorta development	2/257	10/18862	0.007742762	0.028887303	0.017608906	ACVRL1/ENG	2
BP	GO:0043084	penile erection	2/257	10/18862	0.007742762	0.028887303	0.017608906	EDNRB/VIP	2
BP	GO:0045793	positive regulation of cell size	2/257	10/18862	0.007742762	0.028887303	0.017608906	EDN1/CDK4	2
BP	GO:0048755	branching morphogenesis of a nerve	2/257	10/18862	0.007742762	0.028887303	0.017608906	FGFR2/LRRK2	2
BP	GO:0060947	cardiac vascular smooth muscle cell differentiation	2/257	10/18862	0.007742762	0.028887303	0.017608906	GPER1/GATA6	2
BP	GO:0070099	regulation of chemokine-mediated signaling pathway	2/257	10/18862	0.007742762	0.028887303	0.017608906	EDN1/SLIT2	2
BP	GO:0070391	response to lipoteichoic acid	2/257	10/18862	0.007742762	0.028887303	0.017608906	LBP/CD36	2
BP	GO:0071223	cellular response to lipoteichoic acid	2/257	10/18862	0.007742762	0.028887303	0.017608906	LBP/CD36	2
BP	GO:0071670	smooth muscle cell chemotaxis	2/257	10/18862	0.007742762	0.028887303	0.017608906	SLIT2/MDK	2
BP	GO:0072124	regulation of glomerular mesangial cell proliferation	2/257	10/18862	0.007742762	0.028887303	0.017608906	PDGFB/EGR1	2
BP	GO:1904321	response to forskolin	2/257	10/18862	0.007742762	0.028887303	0.017608906	ADCY8/CFTR	2
BP	GO:1904322	cellular response to forskolin	2/257	10/18862	0.007742762	0.028887303	0.017608906	ADCY8/CFTR	2
BP	GO:0018210	peptidyl-threonine modification	6/257	127/18862	0.007929376	0.029499968	0.01798237	EGF/TGFBR2/TRIM6/LRRK2/CAMK2A/PLK1	6
BP	GO:1903052	positive regulation of proteolysis involved in cellular protein catabolic process	6/257	127/18862	0.007929376	0.029499968	0.01798237	EGF/IL33/LRRK2/CAV1/TRIB3/PLK1	6
BP	GO:1905477	positive regulation of protein localization to membrane	6/257	127/18862	0.007929376	0.029499968	0.01798237	GPER1/PAK1/E2F1/WNT3A/PMAIP1/PRKCE	6
BP	GO:0002011	morphogenesis of an epithelial sheet	4/257	58/18862	0.008031517	0.029851858	0.018196872	CCN1/HBEGF/ACVRL1/CEACAM1	4
BP	GO:0051651	maintenance of location in cell	8/257	209/18862	0.008061973	0.029936896	0.018248709	FGF2/ALB/APLNR/GPER1/CAV1/GJA1/F2RL3/PRKCE	8
BP	GO:0019319	hexose biosynthetic process	5/257	91/18862	0.008119658	0.030094529	0.018344798	RBP4/FAM3C/GPI/LEPR/ATF3	5
BP	GO:1903321	negative regulation of protein modification by small protein conjugation or removal	5/257	91/18862	0.008119658	0.030094529	0.018344798	ISG15/ARRB1/CAV1/OTUB2/PRKCE	5
BP	GO:0006979	response to oxidative stress	13/257	444/18862	0.008138805	0.030137223	0.018370823	IL6/DUOX1/FOS/EDN1/ANGPTL7/CAT/NR4A3/CCNA2/DUSP1/LRRK2/PPARGC1B/CD36/ETS1	13
BP	GO:0042180	cellular ketone metabolic process	9/257	254/18862	0.008270833	0.030597435	0.018651356	BMP2/LHB/FGFR4/NR4A3/CAV1/TRIB3/EGR1/CEACAM1/PRKCE	9
BP	GO:0001516	prostaglandin biosynthetic process	3/257	31/18862	0.008479755	0.031108181	0.018962693	PTGDS/MIF/EDN1	3
BP	GO:0007431	salivary gland development	3/257	31/18862	0.008479755	0.031108181	0.018962693	FGF10/SEMA3A/FGFR2	3
BP	GO:0030431	sleep	3/257	31/18862	0.008479755	0.031108181	0.018962693	PTGDS/FOS/ADRB1	3
BP	GO:0034390	smooth muscle cell apoptotic process	3/257	31/18862	0.008479755	0.031108181	0.018962693	ARRB1/EDN1/CDKN2A	3
BP	GO:0034391	regulation of smooth muscle cell apoptotic process	3/257	31/18862	0.008479755	0.031108181	0.018962693	ARRB1/EDN1/CDKN2A	3
BP	GO:0034405	response to fluid shear stress	3/257	31/18862	0.008479755	0.031108181	0.018962693	SMAD6/GJA1/ETS1	3
BP	GO:0042044	fluid transport	3/257	31/18862	0.008479755	0.031108181	0.018962693	EDN1/EDNRB/CFTR	3
BP	GO:0045907	positive regulation of vasoconstriction	3/257	31/18862	0.008479755	0.031108181	0.018962693	AVPR2/CAV1/GJA1	3
BP	GO:0046457	prostanoid biosynthetic process	3/257	31/18862	0.008479755	0.031108181	0.018962693	PTGDS/MIF/EDN1	3
BP	GO:0046328	regulation of JNK cascade	6/257	129/18862	0.008532737	0.031244528	0.019045806	AGER/SEMA3A/CCN2/FLT4/UNC5CL/TRAF5	6
BP	GO:0050714	positive regulation of protein secretion	6/257	129/18862	0.008532737	0.031244528	0.019045806	RBP4/GPER1/ADCY8/CFTR/GJA1/PRKCE	6
BP	GO:0008406	gonad development	8/257	212/18862	0.008746749	0.031998524	0.019505421	ARRB1/SEMA3A/SLIT2/ROBO2/LHB/PGR/GATA6/HMGB2	8
BP	GO:0002446	neutrophil mediated immunity	14/257	499/18862	0.008773503	0.032066706	0.019546983	CAMP/SLPI/PGLYRP1/IL6/PLAU/CTSG/CXCR1/MIF/CXCR2/CAT/GPI/FCGR3B/CD36/CEACAM1	14
BP	GO:0046683	response to organophosphorus	6/257	130/18862	0.008846458	0.03230347	0.019691308	DUOX1/FOS/TEK/CFTR/DUSP1/PPARGC1B	6
BP	GO:0051153	regulation of striated muscle cell differentiation	5/257	93/18862	0.008878582	0.03239084	0.019744566	EDN1/BDNF/BMP2/PAK1/WNT3A	5
BP	GO:0032615	interleukin-12 production	4/257	60/18862	0.009038638	0.032913972	0.020063453	AGER/MDK/HSPD1/CD36	4
BP	GO:0032655	regulation of interleukin-12 production	4/257	60/18862	0.009038638	0.032913972	0.020063453	AGER/MDK/HSPD1/CD36	4
BP	GO:0031667	response to nutrient levels	13/257	451/18862	0.009204635	0.033427271	0.020376346	ALB/BMP8A/CAT/SPP1/ADRB1/ADRB2/BMPR2/SSTR1/TGFBR2/LRRK2/GAS6/PMAIP1/ATF3	13
BP	GO:0010661	positive regulation of muscle cell apoptotic process	3/257	32/18862	0.009264202	0.033427271	0.020376346	ARRB1/CDKN2A/CAMK2A	3
BP	GO:0010743	regulation of macrophage derived foam cell differentiation	3/257	32/18862	0.009264202	0.033427271	0.020376346	CETP/AGTR1/CD36	3
BP	GO:0016486	peptide hormone processing	3/257	32/18862	0.009264202	0.033427271	0.020376346	CTSG/CMA1/LHB	3
BP	GO:0032673	regulation of interleukin-4 production	3/257	32/18862	0.009264202	0.033427271	0.020376346	HLA-E/IL33/PRKCQ	3
BP	GO:0035767	endothelial cell chemotaxis	3/257	32/18862	0.009264202	0.033427271	0.020376346	FGF2/SEMA5A/NR4A1	3
BP	GO:0038128	ERBB2 signaling pathway	3/257	32/18862	0.009264202	0.033427271	0.020376346	EGF/HBEGF/GAB1	3
BP	GO:0045648	positive regulation of erythrocyte differentiation	3/257	32/18862	0.009264202	0.033427271	0.020376346	ISG15/HMGB2/ETS1	3
BP	GO:0048333	mesodermal cell differentiation	3/257	32/18862	0.009264202	0.033427271	0.020376346	FGFR2/WNT3A/GJA1	3
BP	GO:0071312	cellular response to alkaloid	3/257	32/18862	0.009264202	0.033427271	0.020376346	ADCY8/CCNA2/CASP6	3
BP	GO:0097194	execution phase of apoptosis	5/257	94/18862	0.009275826	0.033438675	0.020383297	IL6/GPER1/CASP12/CASP6/HMGB2	5
BP	GO:0003174	mitral valve development	2/257	11/18862	0.009378829	0.033443822	0.020386435	BMPR2/SMAD6	2
BP	GO:0010739	positive regulation of protein kinase A signaling	2/257	11/18862	0.009378829	0.033443822	0.020386435	MIF/ADRB2	2
BP	GO:0021559	trigeminal nerve development	2/257	11/18862	0.009378829	0.033443822	0.020386435	SEMA3A/PLXNA3	2
BP	GO:0021889	olfactory bulb interneuron differentiation	2/257	11/18862	0.009378829	0.033443822	0.020386435	SLIT2/ROBO2	2
BP	GO:0033690	positive regulation of osteoblast proliferation	2/257	11/18862	0.009378829	0.033443822	0.020386435	CCN1/BMP2	2
BP	GO:0060174	limb bud formation	2/257	11/18862	0.009378829	0.033443822	0.020386435	FGF10/FGFR2	2
BP	GO:0060312	regulation of blood vessel remodeling	2/257	11/18862	0.009378829	0.033443822	0.020386435	FLT4/CEACAM1	2
BP	GO:0070673	response to interleukin-18	2/257	11/18862	0.009378829	0.033443822	0.020386435	PDGFB/IL18R1	2
BP	GO:0071888	macrophage apoptotic process	2/257	11/18862	0.009378829	0.033443822	0.020386435	IRF7/CDKN2A	2
BP	GO:0072110	glomerular mesangial cell proliferation	2/257	11/18862	0.009378829	0.033443822	0.020386435	PDGFB/EGR1	2
BP	GO:0097048	dendritic cell apoptotic process	2/257	11/18862	0.009378829	0.033443822	0.020386435	CXCL12/GAS6	2
BP	GO:2000668	regulation of dendritic cell apoptotic process	2/257	11/18862	0.009378829	0.033443822	0.020386435	CXCL12/GAS6	2
BP	GO:0006022	aminoglycan metabolic process	7/257	172/18862	0.009392392	0.033461983	0.020397505	PGLYRP1/FGF2/STAB2/EGF/PDGFB/ANGPT1/DCN	7
BP	GO:0060401	cytosolic calcium ion transport	7/257	173/18862	0.009678231	0.034442881	0.020995434	FGF2/CCN2/APLNR/GPER1/CAV1/F2RL3/PRKCE	7
BP	GO:0010522	regulation of calcium ion transport into cytosol	5/257	95/18862	0.009685153	0.034442881	0.020995434	APLNR/GPER1/CAV1/F2RL3/PRKCE	5
BP	GO:0071241	cellular response to inorganic substance	8/257	216/18862	0.009726375	0.034558368	0.021065832	FABP4/TFR2/JUND/FOS/EDN1/ADCY8/CCNA2/LRRK2	8
BP	GO:0051403	stress-activated MAPK cascade	9/257	261/18862	0.009778633	0.034712829	0.021159987	AGER/SEMA3A/BMP2/CCN2/FLT4/IRAK1/DUSP1/UNC5CL/TRAF5	9
BP	GO:0045137	development of primary sexual characteristics	8/257	217/18862	0.009983554	0.035376701	0.021564665	ARRB1/SEMA3A/SLIT2/ROBO2/LHB/PGR/GATA6/HMGB2	8
BP	GO:0097191	extrinsic apoptotic signaling pathway	8/257	217/18862	0.009983554	0.035376701	0.021564665	FGF10/IL33/AGTR2/GPER1/PMAIP1/CAV1/HMGB2/ATF3	8
BP	GO:0010922	positive regulation of phosphatase activity	3/257	33/18862	0.010089659	0.035403412	0.021580947	BMP2/AGTR2/PPARGC1B	3
BP	GO:0030262	apoptotic nuclear changes	3/257	33/18862	0.010089659	0.035403412	0.021580947	IL6/GPER1/HMGB2	3
BP	GO:0032633	interleukin-4 production	3/257	33/18862	0.010089659	0.035403412	0.021580947	HLA-E/IL33/PRKCQ	3
BP	GO:0032941	secretion by tissue	3/257	33/18862	0.010089659	0.035403412	0.021580947	FGF10/NPR3/PRKCE	3
BP	GO:0034368	protein-lipid complex remodeling	3/257	33/18862	0.010089659	0.035403412	0.021580947	CETP/ALB/AGTR1	3
BP	GO:0034369	plasma lipoprotein particle remodeling	3/257	33/18862	0.010089659	0.035403412	0.021580947	CETP/ALB/AGTR1	3
BP	GO:0035025	positive regulation of Rho protein signal transduction	3/257	33/18862	0.010089659	0.035403412	0.021580947	ARRB1/GPR17/F2RL3	3
BP	GO:0040001	establishment of mitotic spindle localization	3/257	33/18862	0.010089659	0.035403412	0.021580947	FGF10/GJA1/PLK1	3
BP	GO:0043552	positive regulation of phosphatidylinositol 3-kinase activity	3/257	33/18862	0.010089659	0.035403412	0.021580947	FGF2/PDGFB/TEK	3
BP	GO:0140448	signaling receptor ligand precursor processing	3/257	33/18862	0.010089659	0.035403412	0.021580947	CTSG/CMA1/LHB	3
BP	GO:1904893	negative regulation of receptor signaling pathway via STAT	3/257	33/18862	0.010089659	0.035403412	0.021580947	SOCS3/CAV1/SOCS2	3
BP	GO:0032091	negative regulation of protein binding	5/257	96/18862	0.010106736	0.035431865	0.021598292	SLPI/PDGFB/ADRB2/LRRK2/CAV1	5
BP	GO:0006027	glycosaminoglycan catabolic process	4/257	62/18862	0.01012473	0.035432072	0.021598418	PGLYRP1/FGF2/STAB2/DCN	4
BP	GO:0032835	glomerulus development	4/257	62/18862	0.01012473	0.035432072	0.021598418	PDGFB/ANGPT1/TEK/EGR1	4
BP	GO:0043401	steroid hormone mediated signaling pathway	6/257	134/18862	0.010184226	0.035577256	0.021686918	GPER1/NR4A3/PGR/RXRG/PAK1/PPARGC1B	6
BP	GO:0090101	negative regulation of transmembrane receptor protein serine/threonine kinase signaling pathway	6/257	134/18862	0.010184226	0.035577256	0.021686918	CRIM1/IL17RD/TGFBR2/TGFBR3/SMAD6/CAV1	6
BP	GO:0042542	response to hydrogen peroxide	6/257	135/18862	0.010539945	0.036757691	0.022406478	IL6/CAT/NR4A3/DUSP1/LRRK2/ETS1	6
BP	GO:0046364	monosaccharide biosynthetic process	5/257	97/18862	0.01054074	0.036757691	0.022406478	RBP4/FAM3C/GPI/LEPR/ATF3	5
BP	GO:0051222	positive regulation of protein transport	10/257	312/18862	0.010767919	0.037516798	0.022869209	RBP4/GPER1/PAK1/ADCY8/CFTR/E2F1/GAS6/PMAIP1/GJA1/PRKCE	10
BP	GO:0051495	positive regulation of cytoskeleton organization	8/257	220/18862	0.010785462	0.03754481	0.022886285	EDN1/SEMA5A/PLXNA3/CSF3/CCN2/TEK/PAK1/PRKCE	8
BP	GO:0043433	negative regulation of DNA-binding transcription factor activity	7/257	177/18862	0.010885446	0.037859505	0.023078114	ARRB1/CAT/IRAK1/AIM2/GAS6/CDKN2A/TRAIP	7
BP	GO:0002756	MyD88-independent toll-like receptor signaling pathway	3/257	34/18862	0.010956517	0.037972982	0.023147286	IKBKE/IRF7/PRKCE	3
BP	GO:0010543	regulation of platelet activation	3/257	34/18862	0.010956517	0.037972982	0.023147286	PDGFB/PRKCQ/CEACAM1	3
BP	GO:0051294	establishment of spindle orientation	3/257	34/18862	0.010956517	0.037972982	0.023147286	FGF10/GJA1/PLK1	3
BP	GO:0060428	lung epithelium development	3/257	34/18862	0.010956517	0.037972982	0.023147286	FGF10/FGFR2/GATA6	3
BP	GO:0006910	phagocytosis, recognition	5/257	98/18862	0.010987332	0.037979833	0.023151463	SFTPA1/LBP/FCN3/CD36/C4BPB	5
BP	GO:0021761	limbic system development	5/257	98/18862	0.010987332	0.037979833	0.023151463	SEMA3A/PLXNA3/FGFR2/WNT3A/ETS1	5
BP	GO:0031341	regulation of cell killing	5/257	98/18862	0.010987332	0.037979833	0.023151463	HLA-E/IL7R/AGER/CD5L/CEACAM1	5
BP	GO:0002002	regulation of angiotensin levels in blood	2/257	12/18862	0.011154159	0.03799145	0.023158544	CTSG/CMA1	2
BP	GO:0002003	angiotensin maturation	2/257	12/18862	0.011154159	0.03799145	0.023158544	CTSG/CMA1	2
BP	GO:0003306	Wnt signaling pathway involved in heart development	2/257	12/18862	0.011154159	0.03799145	0.023158544	BMP2/WNT3A	2
BP	GO:0010455	positive regulation of cell fate commitment	2/257	12/18862	0.011154159	0.03799145	0.023158544	FGF2/WNT3A	2
BP	GO:0014842	regulation of skeletal muscle satellite cell proliferation	2/257	12/18862	0.011154159	0.03799145	0.023158544	FGF2/ANGPT1	2
BP	GO:0031953	negative regulation of protein autophosphorylation	2/257	12/18862	0.011154159	0.03799145	0.023158544	ENG/CAV1	2
BP	GO:0035112	genitalia morphogenesis	2/257	12/18862	0.011154159	0.03799145	0.023158544	RBP4/FGF10	2
BP	GO:0035641	locomotory exploration behavior	2/257	12/18862	0.011154159	0.03799145	0.023158544	LRRK2/PRKCE	2
BP	GO:0042308	negative regulation of protein import into nucleus	2/257	12/18862	0.011154159	0.03799145	0.023158544	ANGPT1/CD36	2
BP	GO:0044650	adhesion of symbiont to host cell	2/257	12/18862	0.011154159	0.03799145	0.023158544	SFTPD/GAS6	2
BP	GO:0048711	positive regulation of astrocyte differentiation	2/257	12/18862	0.011154159	0.03799145	0.023158544	BMP2/CLCF1	2
BP	GO:0051549	positive regulation of keratinocyte migration	2/257	12/18862	0.011154159	0.03799145	0.023158544	FGF10/HBEGF	2
BP	GO:0060601	lateral sprouting from an epithelium	2/257	12/18862	0.011154159	0.03799145	0.023158544	FGF10/FGFR2	2
BP	GO:0060670	branching involved in labyrinthine layer morphogenesis	2/257	12/18862	0.011154159	0.03799145	0.023158544	SOCS3/FGFR2	2
BP	GO:0061517	macrophage proliferation	2/257	12/18862	0.011154159	0.03799145	0.023158544	IL33/IL34	2
BP	GO:1900272	negative regulation of long-term synaptic potentiation	2/257	12/18862	0.011154159	0.03799145	0.023158544	AGER/CX3CR1	2
BP	GO:1904590	negative regulation of protein import	2/257	12/18862	0.011154159	0.03799145	0.023158544	ANGPT1/CD36	2
BP	GO:0021953	central nervous system neuron differentiation	7/257	178/18862	0.0112036	0.038126979	0.023241159	RAC3/SEMA3A/SLIT2/PLXNA3/ROBO2/FGFR2/WNT3A	7
BP	GO:0033673	negative regulation of kinase activity	9/257	267/18862	0.011228792	0.038179826	0.023273373	FABP4/SOCS3/CBLC/DUSP1/CDKN2A/CAV1/TRIB3/CEACAM1/PLK1	9
BP	GO:0031644	regulation of nervous system process	6/257	137/18862	0.011277683	0.038230295	0.023304138	EDN1/EDNRB/VIP/ADRB2/TNFRSF21/LRRK2	6
BP	GO:1903322	positive regulation of protein modification by small protein conjugation or removal	6/257	137/18862	0.011277683	0.038230295	0.023304138	ARRB1/ANGPT1/LRRK2/CAV1/TRIB3/PLK1	6
BP	GO:0032732	positive regulation of interleukin-1 production	4/257	64/18862	0.011292016	0.038230295	0.023304138	IL6/AGER/AIM2/EGR1	4
BP	GO:0035914	skeletal muscle cell differentiation	4/257	64/18862	0.011292016	0.038230295	0.023304138	FOS/WNT3A/EGR1/ATF3	4
BP	GO:0051148	negative regulation of muscle cell differentiation	4/257	64/18862	0.011292016	0.038230295	0.023304138	BDNF/BMP2/PDGFB/PAK1	4
BP	GO:1903426	regulation of reactive oxygen species biosynthetic process	5/257	99/18862	0.011446675	0.038720731	0.023603094	EDN1/CX3CR1/AGTR2/CD36/CAV1	5
BP	GO:0022898	regulation of transmembrane transporter activity	9/257	268/18862	0.011485361	0.038818358	0.023662604	AHNAK/CCL2/FGF11/FGF14/ADRB2/CFTR/CAV1/GJA1/PRKCE	9
BP	GO:0001889	liver development	6/257	138/18862	0.011659917	0.03934102	0.023981205	IL6/MDK/TGFBR3/WNT3A/GATA6/CEACAM1	6
BP	GO:0061351	neural precursor cell proliferation	6/257	138/18862	0.011659917	0.03934102	0.023981205	CX3CR1/EGF/MDK/FGFR2/WNT3A/LRRK2	6
BP	GO:0071347	cellular response to interleukin-1	7/257	180/18862	0.011860061	0.039829332	0.024278867	IL6/CCL14/CCL2/EDN1/IL1RL2/IRAK1/EGR1	7
BP	GO:0006921	cellular component disassembly involved in execution phase of apoptosis	3/257	35/18862	0.011865129	0.039829332	0.024278867	IL6/GPER1/HMGB2	3
BP	GO:0010762	regulation of fibroblast migration	3/257	35/18862	0.011865129	0.039829332	0.024278867	FGF2/PAK1/PRKCE	3
BP	GO:0034367	protein-containing complex remodeling	3/257	35/18862	0.011865129	0.039829332	0.024278867	CETP/ALB/AGTR1	3
BP	GO:0048009	insulin-like growth factor receptor signaling pathway	3/257	35/18862	0.011865129	0.039829332	0.024278867	BMP2/CRIM1/GHR	3
BP	GO:0060338	regulation of type I interferon-mediated signaling pathway	3/257	35/18862	0.011865129	0.039829332	0.024278867	IKBKE/IRF7/TRIM6	3
BP	GO:2000573	positive regulation of DNA biosynthetic process	4/257	65/18862	0.011906764	0.039908215	0.024326951	FGF2/PDGFB/FGFR4/PRKCQ	4
BP	GO:0035710	CD4-positive, alpha-beta T cell activation	5/257	100/18862	0.01191893	0.039908215	0.024326951	IL6/AGER/IL18R1/TGFBR2/PRKCQ	5
BP	GO:0045833	negative regulation of lipid metabolic process	5/257	100/18862	0.01191893	0.039908215	0.024326951	BMP2/PDGFB/GPER1/TRIB3/CEACAM1	5
BP	GO:1903531	negative regulation of secretion by cell	6/257	139/18862	0.012051205	0.040316945	0.024576102	EDN1/BMP8A/AGTR2/RHBDF2/GJA1/CEACAM1	6
BP	GO:0043409	negative regulation of MAPK cascade	7/257	181/18862	0.012198521	0.040775259	0.024855478	ARRB1/SEMA6A/GPER1/CBLC/DUSP1/CAV1/ATF3	7
BP	GO:0000079	regulation of cyclin-dependent protein serine/threonine kinase activity	5/257	101/18862	0.012404255	0.041357985	0.025210691	PDGFB/CDK4/CCNA2/CDKN2A/PLK1	5
BP	GO:0046634	regulation of alpha-beta T cell activation	5/257	101/18862	0.012404255	0.041357985	0.025210691	HLA-E/AGER/TGFBR2/PRKCQ/ZBTB16	5
BP	GO:0062014	negative regulation of small molecule metabolic process	5/257	101/18862	0.012404255	0.041357985	0.025210691	BMP2/FAM3C/LEPR/TRIB3/CEACAM1	5
BP	GO:0043271	negative regulation of ion transport	10/257	319/18862	0.012429574	0.04140746	0.02524085	BMP8A/EGF/VIP/AGTR2/ANGPT1/RHBDF2/LRRK2/CD36/CAV1/PRKCE	10
BP	GO:0061008	hepaticobiliary system development	6/257	140/18862	0.012451652	0.041446064	0.025264382	IL6/MDK/TGFBR3/WNT3A/GATA6/CEACAM1	6
BP	GO:0032869	cellular response to insulin stimulus	8/257	226/18862	0.012531057	0.041675258	0.025404092	SOCS3/KL/PAK1/CDK4/PRKCQ/TRIB3/CEACAM1/GAB1	8
BP	GO:0046635	positive regulation of alpha-beta T cell activation	4/257	66/18862	0.012542584	0.041678511	0.025406075	HLA-E/TGFBR2/PRKCQ/ZBTB16	4
BP	GO:0030224	monocyte differentiation	3/257	36/18862	0.012815807	0.042443631	0.025872471	IRF7/IL34/IL31RA	3
BP	GO:0051930	regulation of sensory perception of pain	3/257	36/18862	0.012815807	0.042443631	0.025872471	EDN1/EDNRB/VIP	3
BP	GO:0071392	cellular response to estradiol stimulus	3/257	36/18862	0.012815807	0.042443631	0.025872471	GPER1/SSTR1/CCNA2	3
BP	GO:1902742	apoptotic process involved in development	3/257	36/18862	0.012815807	0.042443631	0.025872471	CCN1/SLIT2/ROBO2	3
BP	GO:0002921	negative regulation of humoral immune response	2/257	13/18862	0.013064682	0.042695252	0.026025853	A2M/C4BPB	2
BP	GO:0007567	parturition	2/257	13/18862	0.013064682	0.042695252	0.026025853	EDN1/PTGFR	2
BP	GO:0014857	regulation of skeletal muscle cell proliferation	2/257	13/18862	0.013064682	0.042695252	0.026025853	FGF2/ANGPT1	2
BP	GO:0016264	gap junction assembly	2/257	13/18862	0.013064682	0.042695252	0.026025853	CAV1/GJA1	2
BP	GO:0031650	regulation of heat generation	2/257	13/18862	0.013064682	0.042695252	0.026025853	EDNRB/APLN	2
BP	GO:0033605	positive regulation of catecholamine secretion	2/257	13/18862	0.013064682	0.042695252	0.026025853	CXCL12/VIP	2
BP	GO:0034616	response to laminar fluid shear stress	2/257	13/18862	0.013064682	0.042695252	0.026025853	SMAD6/ETS1	2
BP	GO:0038007	netrin-activated signaling pathway	2/257	13/18862	0.013064682	0.042695252	0.026025853	TUBB3/UNC5CL	2
BP	GO:0042659	regulation of cell fate specification	2/257	13/18862	0.013064682	0.042695252	0.026025853	FGF2/WNT3A	2
BP	GO:0050872	white fat cell differentiation	2/257	13/18862	0.013064682	0.042695252	0.026025853	FABP4/FGF10	2
BP	GO:0055057	neuroblast division	2/257	13/18862	0.013064682	0.042695252	0.026025853	FGFR2/WNT3A	2
BP	GO:0060732	positive regulation of inositol phosphate biosynthetic process	2/257	13/18862	0.013064682	0.042695252	0.026025853	GPER1/PTH1R	2
BP	GO:0071599	otic vesicle development	2/257	13/18862	0.013064682	0.042695252	0.026025853	FGF10/FGFR2	2
BP	GO:1900452	regulation of long-term synaptic depression	2/257	13/18862	0.013064682	0.042695252	0.026025853	AGER/ADCY8	2
BP	GO:1902043	positive regulation of extrinsic apoptotic signaling pathway via death domain receptors	2/257	13/18862	0.013064682	0.042695252	0.026025853	PMAIP1/ATF3	2
BP	GO:1903236	regulation of leukocyte tethering or rolling	2/257	13/18862	0.013064682	0.042695252	0.026025853	CXCL12/SELE	2
BP	GO:0050766	positive regulation of phagocytosis	4/257	67/18862	0.013199715	0.043065296	0.026251421	SFTPD/CCL2/GAS6/CD36	4
BP	GO:1901224	positive regulation of NIK/NF-kappaB signaling	4/257	67/18862	0.013199715	0.043065296	0.026251421	AGER/EDN1/IL18R1/IRAK1	4
BP	GO:0032651	regulation of interleukin-1 beta production	5/257	103/18862	0.013414735	0.043694655	0.026635062	IL6/AGER/CX3CR1/AIM2/EGR1	5
BP	GO:0046822	regulation of nucleocytoplasmic transport	5/257	103/18862	0.013414735	0.043694655	0.026635062	MX2/AGTR2/ANGPT1/GAS6/CD36	5
BP	GO:0008286	insulin receptor signaling pathway	6/257	143/18862	0.01370899	0.044616327	0.027196887	SOCS3/KL/PAK1/CDK4/PRKCQ/GAB1	6
BP	GO:0007160	cell-matrix adhesion	8/257	230/18862	0.013804697	0.044647029	0.027215603	PLAU/CCN2/ACVRL1/ANGPTL3/TEK/CDKN2A/JAM3/CD36	8
BP	GO:0010737	protein kinase A signaling	3/257	37/18862	0.013808826	0.044647029	0.027215603	MIF/ADRB2/LRRK2	3
BP	GO:0010837	regulation of keratinocyte proliferation	3/257	37/18862	0.013808826	0.044647029	0.027215603	FGF10/MDK/FGFR2	3
BP	GO:0048713	regulation of oligodendrocyte differentiation	3/257	37/18862	0.013808826	0.044647029	0.027215603	IL34/MDK/TNFRSF21	3
BP	GO:0051931	regulation of sensory perception	3/257	37/18862	0.013808826	0.044647029	0.027215603	EDN1/EDNRB/VIP	3
BP	GO:0071542	dopaminergic neuron differentiation	3/257	37/18862	0.013808826	0.044647029	0.027215603	MANF/VEGFD/WNT3A	3
BP	GO:0090218	positive regulation of lipid kinase activity	3/257	37/18862	0.013808826	0.044647029	0.027215603	FGF2/PDGFB/TEK	3
BP	GO:1901031	regulation of response to reactive oxygen species	3/257	37/18862	0.013808826	0.044647029	0.027215603	NR4A3/LRRK2/CD36	3
BP	GO:0001707	mesoderm formation	4/257	68/18862	0.013878389	0.044798622	0.027308009	BMPR2/FGFR2/WNT3A/GJA1	4
BP	GO:0006026	aminoglycan catabolic process	4/257	68/18862	0.013878389	0.044798622	0.027308009	PGLYRP1/FGF2/STAB2/DCN	4
BP	GO:0010675	regulation of cellular carbohydrate metabolic process	6/257	144/18862	0.014147112	0.045554393	0.027768706	FAM3C/GPER1/LEPR/PTH1R/PMAIP1/PRKCE	6
BP	GO:0014074	response to purine-containing compound	6/257	144/18862	0.014147112	0.045554393	0.027768706	DUOX1/FOS/TEK/CFTR/DUSP1/PPARGC1B	6
BP	GO:0050806	positive regulation of synaptic transmission	6/257	144/18862	0.014147112	0.045554393	0.027768706	AGER/CCL2/CX3CR1/GPER1/ADCY8/PRKCE	6
BP	GO:0006367	transcription initiation from RNA polymerase II promoter	7/257	187/18862	0.014377194	0.046257568	0.028197342	CCN2/NR4A1/NR4A3/NR5A2/PGR/RXRG/CDK4	7
BP	GO:1904029	regulation of cyclin-dependent protein kinase activity	5/257	105/18862	0.014479328	0.046548272	0.028374548	PDGFB/CDK4/CCNA2/CDKN2A/PLK1	5
BP	GO:0003208	cardiac ventricle morphogenesis	4/257	69/18862	0.014578828	0.046725603	0.028482644	ENG/FGFR2/TGFBR2/TGFBR3	4
BP	GO:0042446	hormone biosynthetic process	4/257	69/18862	0.014578828	0.046725603	0.028482644	DUOX1/BMP2/LHB/EGR1	4
BP	GO:0046626	regulation of insulin receptor signaling pathway	4/257	69/18862	0.014578828	0.046725603	0.028482644	SOCS3/PAK1/CDK4/PRKCQ	4
BP	GO:0002262	myeloid cell homeostasis	6/257	145/18862	0.014594907	0.046725603	0.028482644	IL6/ISG15/TGFBR3/JAM3/HMGB2/ETS1	6
BP	GO:1903169	regulation of calcium ion transmembrane transport	6/257	145/18862	0.014594907	0.046725603	0.028482644	AHNAK/FGF14/APLNR/GPER1/F2RL3/PRKCE	6
BP	GO:0050708	regulation of protein secretion	9/257	279/18862	0.014605447	0.046725603	0.028482644	IL6/RBP4/BMP8A/GPER1/ADCY8/CFTR/RHBDF2/GJA1/PRKCE	9
BP	GO:1904951	positive regulation of establishment of protein localization	10/257	328/18862	0.014841881	0.047108691	0.028716164	RBP4/GPER1/PAK1/ADCY8/CFTR/E2F1/GAS6/PMAIP1/GJA1/PRKCE	10
BP	GO:0009595	detection of biotic stimulus	3/257	38/18862	0.014844424	0.047108691	0.028716164	PGLYRP1/LBP/PAK1	3
BP	GO:0010463	mesenchymal cell proliferation	3/257	38/18862	0.014844424	0.047108691	0.028716164	BMP2/FGFR2/TGFBR2	3
BP	GO:0010742	macrophage derived foam cell differentiation	3/257	38/18862	0.014844424	0.047108691	0.028716164	CETP/AGTR1/CD36	3
BP	GO:0032733	positive regulation of interleukin-10 production	3/257	38/18862	0.014844424	0.047108691	0.028716164	IL6/TSLP/HSPD1	3
BP	GO:0045429	positive regulation of nitric oxide biosynthetic process	3/257	38/18862	0.014844424	0.047108691	0.028716164	EDN1/AGTR2/CD36	3
BP	GO:0051154	negative regulation of striated muscle cell differentiation	3/257	38/18862	0.014844424	0.047108691	0.028716164	BDNF/BMP2/PAK1	3
BP	GO:0071398	cellular response to fatty acid	3/257	38/18862	0.014844424	0.047108691	0.028716164	EDN1/CDK4/E2F1	3
BP	GO:0090077	foam cell differentiation	3/257	38/18862	0.014844424	0.047108691	0.028716164	CETP/AGTR1/CD36	3
BP	GO:2000249	regulation of actin cytoskeleton reorganization	3/257	38/18862	0.014844424	0.047108691	0.028716164	CSF3/MDK/TEK	3
BP	GO:0016525	negative regulation of angiogenesis	6/257	146/18862	0.015052476	0.047520261	0.028967045	SEMA6A/ANGPT4/NPR1/TEK/TIE1/DCN	6
BP	GO:0001780	neutrophil homeostasis	2/257	14/18862	0.015106415	0.047520261	0.028967045	IL6/JAM3	2
BP	GO:0010649	regulation of cell communication by electrical coupling	2/257	14/18862	0.015106415	0.047520261	0.028967045	CAV1/GJA1	2
BP	GO:0014841	skeletal muscle satellite cell proliferation	2/257	14/18862	0.015106415	0.047520261	0.028967045	FGF2/ANGPT1	2
BP	GO:0021783	preganglionic parasympathetic fiber development	2/257	14/18862	0.015106415	0.047520261	0.028967045	SEMA3A/PLXNA3	2
BP	GO:0030213	hyaluronan biosynthetic process	2/257	14/18862	0.015106415	0.047520261	0.028967045	EGF/PDGFB	2
BP	GO:0045986	negative regulation of smooth muscle contraction	2/257	14/18862	0.015106415	0.047520261	0.028967045	ADRB2/CALCRL	2
BP	GO:0051547	regulation of keratinocyte migration	2/257	14/18862	0.015106415	0.047520261	0.028967045	FGF10/HBEGF	2
BP	GO:1901722	regulation of cell proliferation involved in kidney development	2/257	14/18862	0.015106415	0.047520261	0.028967045	PDGFB/EGR1	2
BP	GO:1905065	positive regulation of vascular associated smooth muscle cell differentiation	2/257	14/18862	0.015106415	0.047520261	0.028967045	ENG/GPER1	2
BP	GO:1905208	negative regulation of cardiocyte differentiation	2/257	14/18862	0.015106415	0.047520261	0.028967045	BMP2/WNT3A	2
BP	GO:0007254	JNK cascade	7/257	189/18862	0.015161534	0.047617824	0.029026517	AGER/SEMA3A/CCN2/FLT4/IRAK1/UNC5CL/TRAF5	7
BP	GO:0071248	cellular response to metal ion	7/257	189/18862	0.015161534	0.047617824	0.029026517	FABP4/TFR2/JUND/FOS/EDN1/ADCY8/LRRK2	7
BP	GO:0048332	mesoderm morphogenesis	4/257	70/18862	0.015301247	0.047980339	0.029247496	BMPR2/FGFR2/WNT3A/GJA1	4
BP	GO:1904427	positive regulation of calcium ion transmembrane transport	4/257	70/18862	0.015301247	0.047980339	0.029247496	FGF14/APLNR/GPER1/F2RL3	4
BP	GO:0007519	skeletal muscle tissue development	6/257	147/18862	0.015519916	0.048609997	0.029631319	FOS/WNT3A/DCN/CAV1/EGR1/ATF3	6
BP	GO:0007050	cell cycle arrest	8/257	235/18862	0.015526656	0.048609997	0.029631319	MIF/FGF10/GPER1/CDK4/E2F1/DUSP1/CDKN2A/GATA6	8
BP	GO:0032409	regulation of transporter activity	9/257	283/18862	0.015882339	0.049644875	0.030262152	AHNAK/CCL2/FGF11/FGF14/ADRB2/CFTR/CAV1/GJA1/PRKCE	9
BP	GO:0097193	intrinsic apoptotic signaling pathway	9/257	283/18862	0.015882339	0.049644875	0.030262152	CXCL12/IKBKE/MIF/IL20RA/E2F1/LRRK2/PMAIP1/CAV1/TRIB3	9
BP	GO:1904407	positive regulation of nitric oxide metabolic process	3/257	39/18862	0.015922806	0.049732022	0.030315274	EDN1/AGTR2/CD36	3
BP	GO:2000181	negative regulation of blood vessel morphogenesis	6/257	148/18862	0.015997325	0.049925301	0.030433092	SEMA6A/ANGPT4/NPR1/TEK/TIE1/DCN	6
BP	GO:0043312	neutrophil degranulation	13/257	485/18862	0.016025079	0.049958361	0.030453244	CAMP/SLPI/PGLYRP1/PLAU/CTSG/CXCR1/MIF/CXCR2/CAT/GPI/FCGR3B/CD36/CEACAM1	13
BP	GO:0046579	positive regulation of Ras protein signal transduction	4/257	71/18862	0.016045852	0.049958361	0.030453244	ARRB1/FGF10/GPR17/F2RL3	4
BP	GO:0098586	cellular response to virus	4/257	71/18862	0.016045852	0.049958361	0.030453244	IL6/IKBKE/IRF7/TRIM6	4
BP	GO:0060070	canonical Wnt signaling pathway	10/257	333/18862	0.01632469	0.050786498	0.030958054	FGF10/SEMA5A/BMP2/EGF/MDK/FGFR2/WNT3A/LRRK2/CAV1/EGR1	10
BP	GO:0007015	actin filament organization	12/257	435/18862	0.016566837	0.05149927	0.03139254	CXCL12/ARRB1/RAC3/SEMA5A/SLIT2/CSF3/CCN2/S1PR1/PAK1/PACSIN1/PPARGC1B/PRKCE	12
BP	GO:0002283	neutrophil activation involved in immune response	13/257	488/18862	0.016774313	0.052025097	0.03171307	CAMP/SLPI/PGLYRP1/PLAU/CTSG/CXCR1/MIF/CXCR2/CAT/GPI/FCGR3B/CD36/CEACAM1	13
BP	GO:0030301	cholesterol transport	5/257	109/18862	0.016775493	0.052025097	0.03171307	CETP/EGF/CFTR/CD36/CAV1	5
BP	GO:1901800	positive regulation of proteasomal protein catabolic process	5/257	109/18862	0.016775493	0.052025097	0.03171307	IL33/LRRK2/CAV1/TRIB3/PLK1	5
BP	GO:0048708	astrocyte differentiation	4/257	72/18862	0.016812839	0.052059191	0.031733852	IL6/AGER/BMP2/CLCF1	4
BP	GO:0050891	multicellular organismal water homeostasis	4/257	72/18862	0.016812839	0.052059191	0.031733852	CLDN4/AVPR2/ADCY8/CFTR	4
BP	GO:1903364	positive regulation of cellular protein catabolic process	6/257	150/18862	0.016982435	0.052487452	0.031994909	EGF/IL33/LRRK2/CAV1/TRIB3/PLK1	6
BP	GO:0008207	C21-steroid hormone metabolic process	3/257	40/18862	0.017044141	0.052487452	0.031994909	BMP2/LHB/EGR1	3
BP	GO:0051281	positive regulation of release of sequestered calcium ion into cytosol	3/257	40/18862	0.017044141	0.052487452	0.031994909	APLNR/GPER1/F2RL3	3
BP	GO:0055090	acylglycerol homeostasis	3/257	40/18862	0.017044141	0.052487452	0.031994909	CETP/ANGPTL3/ANGPTL4	3
BP	GO:0070328	triglyceride homeostasis	3/257	40/18862	0.017044141	0.052487452	0.031994909	CETP/ANGPTL3/ANGPTL4	3
BP	GO:0150077	regulation of neuroinflammatory response	3/257	40/18862	0.017044141	0.052487452	0.031994909	IL6/IL33/LRRK2	3
BP	GO:1904037	positive regulation of epithelial cell apoptotic process	3/257	40/18862	0.017044141	0.052487452	0.031994909	IL6/CCL2/GPER1	3
BP	GO:0010763	positive regulation of fibroblast migration	2/257	15/18862	0.017275457	0.052585	0.032054372	PAK1/PRKCE	2
BP	GO:0010838	positive regulation of keratinocyte proliferation	2/257	15/18862	0.017275457	0.052585	0.032054372	FGF10/MDK	2
BP	GO:0010919	regulation of inositol phosphate biosynthetic process	2/257	15/18862	0.017275457	0.052585	0.032054372	GPER1/PTH1R	2
BP	GO:0014856	skeletal muscle cell proliferation	2/257	15/18862	0.017275457	0.052585	0.032054372	FGF2/ANGPT1	2
BP	GO:0042448	progesterone metabolic process	2/257	15/18862	0.017275457	0.052585	0.032054372	LHB/EGR1	2
BP	GO:0042481	regulation of odontogenesis	2/257	15/18862	0.017275457	0.052585	0.032054372	EDN1/BMP2	2
BP	GO:0044406	adhesion of symbiont to host	2/257	15/18862	0.017275457	0.052585	0.032054372	SFTPD/GAS6	2
BP	GO:0048532	anatomical structure arrangement	2/257	15/18862	0.017275457	0.052585	0.032054372	SEMA3A/PLXNA3	2
BP	GO:0055091	phospholipid homeostasis	2/257	15/18862	0.017275457	0.052585	0.032054372	CETP/ANGPTL3	2
BP	GO:0060413	atrial septum morphogenesis	2/257	15/18862	0.017275457	0.052585	0.032054372	CCN1/BMPR2	2
BP	GO:0060572	morphogenesis of an epithelial bud	2/257	15/18862	0.017275457	0.052585	0.032054372	FGF10/FGFR2	2
BP	GO:0071371	cellular response to gonadotropin stimulus	2/257	15/18862	0.017275457	0.052585	0.032054372	CCNA2/GATA6	2
BP	GO:0072224	metanephric glomerulus development	2/257	15/18862	0.017275457	0.052585	0.032054372	PDGFB/EGR1	2
BP	GO:2000846	regulation of corticosteroid hormone secretion	2/257	15/18862	0.017275457	0.052585	0.032054372	AGTR1/AGTR2	2
BP	GO:2001028	positive regulation of endothelial cell chemotaxis	2/257	15/18862	0.017275457	0.052585	0.032054372	FGF2/SEMA5A	2
BP	GO:0031016	pancreas development	4/257	73/18862	0.017602398	0.053538932	0.032635862	IL6/FGF10/NR5A2/GATA6	4
BP	GO:1901888	regulation of cell junction assembly	7/257	195/18862	0.017696951	0.053785118	0.03278593	ROBO2/BDNF/ACVRL1/TEK/WNT3A/CAV1/GJA1	7
BP	GO:0007265	Ras protein signal transduction	10/257	338/18862	0.017914837	0.054405475	0.033164083	FGF2/ARRB1/FGF10/GPR17/AGTR1/SHC3/CCNA2/CDKN2A/CTNNAL1/F2RL3	10
BP	GO:0060402	calcium ion transport into cytosol	6/257	152/18862	0.018008562	0.054648103	0.033311982	FGF2/APLNR/GPER1/CAV1/F2RL3/PRKCE	6
BP	GO:0042594	response to starvation	7/257	196/18862	0.018146853	0.05495954	0.033501826	ALB/BMPR2/SSTR1/LRRK2/GAS6/PMAIP1/ATF3	7
BP	GO:0021983	pituitary gland development	3/257	41/18862	0.018208564	0.05495954	0.033501826	FGF10/BMP2/ETS1	3
BP	GO:0032689	negative regulation of interferon-gamma production	3/257	41/18862	0.018208564	0.05495954	0.033501826	IL33/IL1RL1/GAS6	3
BP	GO:0035272	exocrine system development	3/257	41/18862	0.018208564	0.05495954	0.033501826	FGF10/SEMA3A/FGFR2	3
BP	GO:0042088	T-helper 1 type immune response	3/257	41/18862	0.018208564	0.05495954	0.033501826	IL33/IL18R1/IL1RL1	3
BP	GO:0046596	regulation of viral entry into host cell	3/257	41/18862	0.018208564	0.05495954	0.033501826	IFITM1/FCN3/TRIM6	3
BP	GO:0090317	negative regulation of intracellular protein transport	3/257	41/18862	0.018208564	0.05495954	0.033501826	ANGPT1/LRRK2/CD36	3
BP	GO:0051209	release of sequestered calcium ion into cytosol	5/257	112/18862	0.01864804	0.056243057	0.034284222	FGF2/APLNR/GPER1/F2RL3/PRKCE	5
BP	GO:0002377	immunoglobulin production	7/257	198/18862	0.019070698	0.057430127	0.035007827	HLA-E/IL6/RBP4/CLCF1/GPI/IL33/HSPD1	7
BP	GO:0051054	positive regulation of DNA metabolic process	7/257	198/18862	0.019070698	0.057430127	0.035007827	IL6/FGF2/FGF10/CLCF1/PDGFB/FGFR4/PRKCQ	7
BP	GO:0001909	leukocyte mediated cytotoxicity	5/257	113/18862	0.019301565	0.057999336	0.035354802	HLA-E/CTSG/IL7R/AGER/CEACAM1	5
BP	GO:0051283	negative regulation of sequestering of calcium ion	5/257	113/18862	0.019301565	0.057999336	0.035354802	FGF2/APLNR/GPER1/F2RL3/PRKCE	5
BP	GO:0000266	mitochondrial fission	3/257	42/18862	0.019416181	0.057999336	0.035354802	MX2/LRRK2/DCN	3
BP	GO:0032965	regulation of collagen biosynthetic process	3/257	42/18862	0.019416181	0.057999336	0.035354802	IL6/CCN2/ENG	3
BP	GO:0042181	ketone biosynthetic process	3/257	42/18862	0.019416181	0.057999336	0.035354802	BMP2/LHB/EGR1	3
BP	GO:0051604	protein maturation	9/257	293/18862	0.019431498	0.057999336	0.035354802	PLAU/CTSG/TFR2/CMA1/LHB/LRRK2/F11/HSPD1/CD5L	9
BP	GO:0002031	G protein-coupled receptor internalization	2/257	16/18862	0.019567987	0.057999336	0.035354802	ARRB1/APLN	2
BP	GO:0002830	positive regulation of type 2 immune response	2/257	16/18862	0.019567987	0.057999336	0.035354802	IL6/IL33	2
BP	GO:0003198	epithelial to mesenchymal transition involved in endocardial cushion formation	2/257	16/18862	0.019567987	0.057999336	0.035354802	ENG/TGFBR2	2
BP	GO:0030540	female genitalia development	2/257	16/18862	0.019567987	0.057999336	0.035354802	RBP4/FGF10	2
BP	GO:0035930	corticosteroid hormone secretion	2/257	16/18862	0.019567987	0.057999336	0.035354802	AGTR1/AGTR2	2
BP	GO:0044546	NLRP3 inflammasome complex assembly	2/257	16/18862	0.019567987	0.057999336	0.035354802	AIM2/CD36	2
BP	GO:0044764	multi-organism cellular process	2/257	16/18862	0.019567987	0.057999336	0.035354802	GAS6/CAV1	2
BP	GO:0048012	hepatocyte growth factor receptor signaling pathway	2/257	16/18862	0.019567987	0.057999336	0.035354802	PAK1/MST1R	2
BP	GO:0048486	parasympathetic nervous system development	2/257	16/18862	0.019567987	0.057999336	0.035354802	SEMA3A/PLXNA3	2
BP	GO:0048557	embryonic digestive tract morphogenesis	2/257	16/18862	0.019567987	0.057999336	0.035354802	FGF10/FGFR2	2
BP	GO:0061081	positive regulation of myeloid leukocyte cytokine production involved in immune response	2/257	16/18862	0.019567987	0.057999336	0.035354802	NR4A3/CD36	2
BP	GO:0061548	ganglion development	2/257	16/18862	0.019567987	0.057999336	0.035354802	SEMA3A/TUBB3	2
BP	GO:0072109	glomerular mesangium development	2/257	16/18862	0.019567987	0.057999336	0.035354802	PDGFB/EGR1	2
BP	GO:0090594	inflammatory response to wounding	2/257	16/18862	0.019567987	0.057999336	0.035354802	AGER/MDK	2
BP	GO:1900747	negative regulation of vascular endothelial growth factor signaling pathway	2/257	16/18862	0.019567987	0.057999336	0.035354802	SEMA6A/DCN	2
BP	GO:0050866	negative regulation of cell activation	7/257	200/18862	0.02002704	0.059310642	0.036154138	SFTPD/MDK/PDGFB/GPER1/IL31RA/TNFRSF21/CEACAM1	7
BP	GO:0042119	neutrophil activation	13/257	500/18862	0.020040422	0.059310642	0.036154138	CAMP/SLPI/PGLYRP1/PLAU/CTSG/CXCR1/MIF/CXCR2/CAT/GPI/FCGR3B/CD36/CEACAM1	13
BP	GO:0051279	regulation of release of sequestered calcium ion into cytosol	4/257	76/18862	0.020108255	0.059466852	0.036249359	APLNR/GPER1/F2RL3/PRKCE	4
BP	GO:0034976	response to endoplasmic reticulum stress	9/257	296/18862	0.020600263	0.060800877	0.037062544	CCL2/MANF/HDGF/CFTR/LRRK2/PMAIP1/CAV1/TRIB3/ATF3	9
BP	GO:0051348	negative regulation of transferase activity	9/257	296/18862	0.020600263	0.060800877	0.037062544	FABP4/SOCS3/CBLC/DUSP1/CDKN2A/CAV1/TRIB3/CEACAM1/PLK1	9
BP	GO:0051282	regulation of sequestering of calcium ion	5/257	115/18862	0.020653363	0.060800877	0.037062544	FGF2/APLNR/GPER1/F2RL3/PRKCE	5
BP	GO:0034142	toll-like receptor 4 signaling pathway	3/257	43/18862	0.020667066	0.060800877	0.037062544	LBP/IRAK1/PRKCE	3
BP	GO:1900744	regulation of p38MAPK cascade	3/257	43/18862	0.020667066	0.060800877	0.037062544	AGER/BMP2/DUSP1	3
BP	GO:1904738	vascular associated smooth muscle cell migration	3/257	43/18862	0.020667066	0.060800877	0.037062544	PDGFB/NR4A3/PAK1	3
BP	GO:1904752	regulation of vascular associated smooth muscle cell migration	3/257	43/18862	0.020667066	0.060800877	0.037062544	PDGFB/NR4A3/PAK1	3
BP	GO:0033157	regulation of intracellular protein transport	8/257	248/18862	0.02072558	0.060927654	0.037139824	AGTR2/ANGPT1/PAK1/E2F1/LRRK2/GAS6/PMAIP1/CD36	8
BP	GO:0009267	cellular response to starvation	6/257	157/18862	0.020758102	0.060977889	0.037170446	ALB/BMPR2/LRRK2/GAS6/PMAIP1/ATF3	6
BP	GO:0009953	dorsal/ventral pattern formation	4/257	77/18862	0.02098981	0.061430177	0.037446148	EDN1/ACVRL1/WNT3A/SMAD6	4
BP	GO:0032481	positive regulation of type I interferon production	4/257	77/18862	0.02098981	0.061430177	0.037446148	IRF7/IRAK1/HSPD1/HMGB2	4
BP	GO:0034121	regulation of toll-like receptor signaling pathway	4/257	77/18862	0.02098981	0.061430177	0.037446148	LBP/IRF7/CD36/CAV1	4
BP	GO:0051057	positive regulation of small GTPase mediated signal transduction	4/257	77/18862	0.02098981	0.061430177	0.037446148	ARRB1/FGF10/GPR17/F2RL3	4
BP	GO:0055013	cardiac muscle cell development	4/257	77/18862	0.02098981	0.061430177	0.037446148	EDN1/AGTR2/PAK1/MIR23A	4
BP	GO:0062197	cellular response to chemical stress	10/257	347/18862	0.021061082	0.061593143	0.037545488	IL6/FOS/CAT/NR4A3/CCNA2/LRRK2/PPARGC1B/CD36/CAV1/ETS1	10
BP	GO:0034599	cellular response to oxidative stress	9/257	299/18862	0.021818982	0.063205257	0.038528188	IL6/FOS/CAT/NR4A3/CCNA2/LRRK2/PPARGC1B/CD36/ETS1	9
BP	GO:0043537	negative regulation of blood vessel endothelial cell migration	4/257	78/18862	0.02189475	0.063205257	0.038528188	FGF2/ACVRL1/AGTR2/ANGPT4	4
BP	GO:0061844	antimicrobial humoral immune response mediated by antimicrobial peptide	4/257	78/18862	0.02189475	0.063205257	0.038528188	CAMP/CXCL2/CXCL3/PGLYRP1	4
BP	GO:0051100	negative regulation of binding	6/257	159/18862	0.021933439	0.063205257	0.038528188	SLPI/PDGFB/ADRB2/E2F1/LRRK2/CAV1	6
BP	GO:0010761	fibroblast migration	3/257	44/18862	0.021961263	0.063205257	0.038528188	FGF2/PAK1/PRKCE	3
BP	GO:0010863	positive regulation of phospholipase C activity	3/257	44/18862	0.021961263	0.063205257	0.038528188	FGF2/BDNF/SELE	3
BP	GO:0010874	regulation of cholesterol efflux	3/257	44/18862	0.021961263	0.063205257	0.038528188	CETP/EGF/CAV1	3
BP	GO:0055010	ventricular cardiac muscle tissue morphogenesis	3/257	44/18862	0.021961263	0.063205257	0.038528188	ENG/FGFR2/TGFBR3	3
BP	GO:0060711	labyrinthine layer development	3/257	44/18862	0.021961263	0.063205257	0.038528188	SOCS3/CCN1/FGFR2	3
BP	GO:0002076	osteoblast development	2/257	17/18862	0.021980264	0.063205257	0.038528188	JUND/PTH1R	2
BP	GO:0010544	negative regulation of platelet activation	2/257	17/18862	0.021980264	0.063205257	0.038528188	PDGFB/CEACAM1	2
BP	GO:0010566	regulation of ketone biosynthetic process	2/257	17/18862	0.021980264	0.063205257	0.038528188	BMP2/EGR1	2
BP	GO:0010759	positive regulation of macrophage chemotaxis	2/257	17/18862	0.021980264	0.063205257	0.038528188	IL34/MDK	2
BP	GO:0032332	positive regulation of chondrocyte differentiation	2/257	17/18862	0.021980264	0.063205257	0.038528188	ACVRL1/ZBTB16	2
BP	GO:0034374	low-density lipoprotein particle remodeling	2/257	17/18862	0.021980264	0.063205257	0.038528188	CETP/AGTR1	2
BP	GO:0034393	positive regulation of smooth muscle cell apoptotic process	2/257	17/18862	0.021980264	0.063205257	0.038528188	ARRB1/CDKN2A	2
BP	GO:0042532	negative regulation of tyrosine phosphorylation of STAT protein	2/257	17/18862	0.021980264	0.063205257	0.038528188	SOCS3/CAV1	2
BP	GO:0042693	muscle cell fate commitment	2/257	17/18862	0.021980264	0.063205257	0.038528188	FGF10/WNT3A	2
BP	GO:0045187	regulation of circadian sleep/wake cycle, sleep	2/257	17/18862	0.021980264	0.063205257	0.038528188	PTGDS/ADRB1	2
BP	GO:0060192	negative regulation of lipase activity	2/257	17/18862	0.021980264	0.063205257	0.038528188	ANGPTL3/ANGPTL4	2
BP	GO:0060602	branch elongation of an epithelium	2/257	17/18862	0.021980264	0.063205257	0.038528188	FGF10/FGFR2	2
BP	GO:0060749	mammary gland alveolus development	2/257	17/18862	0.021980264	0.063205257	0.038528188	EGF/SOCS2	2
BP	GO:0061377	mammary gland lobule development	2/257	17/18862	0.021980264	0.063205257	0.038528188	EGF/SOCS2	2
BP	GO:0050680	negative regulation of epithelial cell proliferation	6/257	160/18862	0.022537626	0.064666784	0.039419095	CCL2/FGFR2/TGFBR3/CAV1/GJA1/CEACAM1	6
BP	GO:0050728	negative regulation of inflammatory response	6/257	160/18862	0.022537626	0.064666784	0.039419095	SOCS3/GPR17/MDK/CALCRL/GPER1/TEK	6
BP	GO:2001242	regulation of intrinsic apoptotic signaling pathway	6/257	160/18862	0.022537626	0.064666784	0.039419095	CXCL12/MIF/IL20RA/LRRK2/PMAIP1/CAV1	6
BP	GO:0002761	regulation of myeloid leukocyte differentiation	5/257	118/18862	0.022794654	0.065202101	0.039745409	IRF7/FOS/IL34/PPARGC1B/CEACAM1	5
BP	GO:0008637	apoptotic mitochondrial changes	5/257	118/18862	0.022794654	0.065202101	0.039745409	GPER1/E2F1/HSPD1/PMAIP1/CAMK2A	5
BP	GO:0072676	lymphocyte migration	5/257	118/18862	0.022794654	0.065202101	0.039745409	CXCL12/CCL14/CCL2/S1PR1/GAS6	5
BP	GO:0001892	embryonic placenta development	4/257	79/18862	0.022823211	0.065202101	0.039745409	SOCS3/CCN1/PDGFB/FGFR2	4
BP	GO:0001910	regulation of leukocyte mediated cytotoxicity	4/257	79/18862	0.022823211	0.065202101	0.039745409	HLA-E/IL7R/AGER/CEACAM1	4
BP	GO:0030104	water homeostasis	4/257	79/18862	0.022823211	0.065202101	0.039745409	CLDN4/AVPR2/ADCY8/CFTR	4
BP	GO:2000058	regulation of ubiquitin-dependent protein catabolic process	6/257	161/18862	0.023152933	0.066096269	0.04029047	EGF/IL33/LRRK2/CAV1/TRIB3/PLK1	6
BP	GO:0032570	response to progesterone	3/257	45/18862	0.023298787	0.066320971	0.040427442	CLDN4/FOS/CAV1	3
BP	GO:0042551	neuron maturation	3/257	45/18862	0.023298787	0.066320971	0.040427442	RAC3/EDNRB/LRRK2	3
BP	GO:0048512	circadian behavior	3/257	45/18862	0.023298787	0.066320971	0.040427442	PTGDS/ADRB1/EGR1	3
BP	GO:1900271	regulation of long-term synaptic potentiation	3/257	45/18862	0.023298787	0.066320971	0.040427442	AGER/CX3CR1/ADCY8	3
BP	GO:0071496	cellular response to external stimulus	9/257	303/18862	0.023523484	0.066908755	0.040785739	ALB/FOS/BMPR2/ENG/LRRK2/GAS6/PMAIP1/GJA1/ATF3	9
BP	GO:0051208	sequestering of calcium ion	5/257	119/18862	0.023539147	0.066908755	0.040785739	FGF2/APLNR/GPER1/F2RL3/PRKCE	5
BP	GO:0070588	calcium ion transmembrane transport	9/257	304/18862	0.023964071	0.068067609	0.041492145	AHNAK/FGF2/FGF14/APLNR/GPER1/WNT3A/GAS6/F2RL3/PRKCE	9
BP	GO:0002834	regulation of response to tumor cell	2/257	18/18862	0.024508627	0.068871682	0.041982286	HSPD1/CEACAM1	2
BP	GO:0002837	regulation of immune response to tumor cell	2/257	18/18862	0.024508627	0.068871682	0.041982286	HSPD1/CEACAM1	2
BP	GO:0007597	blood coagulation, intrinsic pathway	2/257	18/18862	0.024508627	0.068871682	0.041982286	A2M/F11	2
BP	GO:0030214	hyaluronan catabolic process	2/257	18/18862	0.024508627	0.068871682	0.041982286	FGF2/STAB2	2
BP	GO:0032740	positive regulation of interleukin-17 production	2/257	18/18862	0.024508627	0.068871682	0.041982286	IL6/PRKCQ	2
BP	GO:0034375	high-density lipoprotein particle remodeling	2/257	18/18862	0.024508627	0.068871682	0.041982286	CETP/ALB	2
BP	GO:0035743	CD4-positive, alpha-beta T cell cytokine production	2/257	18/18862	0.024508627	0.068871682	0.041982286	IL6/IL18R1	2
BP	GO:0045721	negative regulation of gluconeogenesis	2/257	18/18862	0.024508627	0.068871682	0.041982286	FAM3C/LEPR	2
BP	GO:0045953	negative regulation of natural killer cell mediated cytotoxicity	2/257	18/18862	0.024508627	0.068871682	0.041982286	HLA-E/CEACAM1	2
BP	GO:0051546	keratinocyte migration	2/257	18/18862	0.024508627	0.068871682	0.041982286	FGF10/HBEGF	2
BP	GO:0060252	positive regulation of glial cell proliferation	2/257	18/18862	0.024508627	0.068871682	0.041982286	IL6/E2F1	2
BP	GO:0061298	retina vasculature development in camera-type eye	2/257	18/18862	0.024508627	0.068871682	0.041982286	ACVRL1/BMPR2	2
BP	GO:0070293	renal absorption	2/257	18/18862	0.024508627	0.068871682	0.041982286	CLDN4/GAS6	2
BP	GO:1902548	negative regulation of cellular response to vascular endothelial growth factor stimulus	2/257	18/18862	0.024508627	0.068871682	0.041982286	SEMA6A/DCN	2
BP	GO:2000831	regulation of steroid hormone secretion	2/257	18/18862	0.024508627	0.068871682	0.041982286	AGTR1/AGTR2	2
BP	GO:0007595	lactation	3/257	46/18862	0.024679628	0.069106456	0.042125397	APLN/CAV1/SOCS2	3
BP	GO:0007622	rhythmic behavior	3/257	46/18862	0.024679628	0.069106456	0.042125397	PTGDS/ADRB1/EGR1	3
BP	GO:0048483	autonomic nervous system development	3/257	46/18862	0.024679628	0.069106456	0.042125397	SEMA3A/EDNRB/PLXNA3	3
BP	GO:0050873	brown fat cell differentiation	3/257	46/18862	0.024679628	0.069106456	0.042125397	FABP4/ADRB1/ADRB2	3
BP	GO:1900274	regulation of phospholipase C activity	3/257	46/18862	0.024679628	0.069106456	0.042125397	FGF2/BDNF/SELE	3
BP	GO:1905897	regulation of response to endoplasmic reticulum stress	4/257	81/18862	0.024751203	0.069257794	0.042217648	MANF/LRRK2/PMAIP1/CAV1	4
BP	GO:0032412	regulation of ion transmembrane transporter activity	8/257	257/18862	0.024981528	0.069852807	0.042580352	AHNAK/CCL2/FGF11/FGF14/ADRB2/CFTR/CAV1/PRKCE	8
BP	GO:0006006	glucose metabolic process	7/257	210/18862	0.025314081	0.070732628	0.043116667	RBP4/OAS1/FAM3C/GPI/LEPR/PMAIP1/ATF3	7
BP	GO:0001656	metanephros development	4/257	82/18862	0.025750967	0.071801038	0.04376794	FGF10/ROBO2/PDGFB/EGR1	4
BP	GO:0002065	columnar/cuboidal epithelial cell differentiation	4/257	82/18862	0.025750967	0.071801038	0.04376794	BMP2/FGFR2/IL31RA/GATA6	4
BP	GO:0071277	cellular response to calcium ion	4/257	82/18862	0.025750967	0.071801038	0.04376794	JUND/FOS/EDN1/ADCY8	4
BP	GO:0042493	response to drug	10/257	359/18862	0.025859889	0.072020806	0.043901905	ARRB1/FOS/EDN1/CAT/ENG/TGFBR2/CDK4/AIM2/GAS6/GATA6	10
BP	GO:0015918	sterol transport	5/257	122/18862	0.025866243	0.072020806	0.043901905	CETP/EGF/CFTR/CD36/CAV1	5
BP	GO:0010712	regulation of collagen metabolic process	3/257	47/18862	0.026103747	0.072426898	0.044149447	IL6/CCN2/ENG	3
BP	GO:0031952	regulation of protein autophosphorylation	3/257	47/18862	0.026103747	0.072426898	0.044149447	PDGFB/ENG/CAV1	3
BP	GO:0032480	negative regulation of type I interferon production	3/257	47/18862	0.026103747	0.072426898	0.044149447	IKBKE/ISG15/TRAIP	3
BP	GO:0045646	regulation of erythrocyte differentiation	3/257	47/18862	0.026103747	0.072426898	0.044149447	ISG15/HMGB2/ETS1	3
BP	GO:0097028	dendritic cell differentiation	3/257	47/18862	0.026103747	0.072426898	0.044149447	AGER/TGFBR2/GAS6	3
BP	GO:0048469	cell maturation	6/257	166/18862	0.026398957	0.073194582	0.044617406	RAC3/EDNRB/PGR/PTH1R/CFTR/LRRK2	6
BP	GO:0007163	establishment or maintenance of cell polarity	7/257	212/18862	0.026475959	0.073305196	0.044684833	RAC3/FGF10/TEK/PAK1/JAM3/GJA1/PLK1	7
BP	GO:0007623	circadian rhythm	7/257	212/18862	0.026475959	0.073305196	0.044684833	PTGDS/JUND/CLDN4/PROK2/ADRB1/CDK4/EGR1	7
BP	GO:0051224	negative regulation of protein transport	5/257	123/18862	0.026673465	0.073800323	0.04498665	BMP8A/ANGPT1/RHBDF2/LRRK2/CD36	5
BP	GO:0070509	calcium ion import	4/257	83/18862	0.026774716	0.074028624	0.045125815	CXCL12/CCL2/EGF/PDGFB	4
BP	GO:0002716	negative regulation of natural killer cell mediated immunity	2/257	19/18862	0.027149491	0.074182322	0.045219505	HLA-E/CEACAM1	2
BP	GO:0006883	cellular sodium ion homeostasis	2/257	19/18862	0.027149491	0.074182322	0.045219505	AGTR2/C7	2
BP	GO:0007194	negative regulation of adenylate cyclase activity	2/257	19/18862	0.027149491	0.074182322	0.045219505	EDNRB/NPR3	2
BP	GO:0007620	copulation	2/257	19/18862	0.027149491	0.074182322	0.045219505	EDNRB/VIP	2
BP	GO:0010002	cardioblast differentiation	2/257	19/18862	0.027149491	0.074182322	0.045219505	WNT3A/GATA6	2
BP	GO:0010744	positive regulation of macrophage derived foam cell differentiation	2/257	19/18862	0.027149491	0.074182322	0.045219505	AGTR1/CD36	2
BP	GO:0031290	retinal ganglion cell axon guidance	2/257	19/18862	0.027149491	0.074182322	0.045219505	SLIT2/ROBO2	2
BP	GO:0032303	regulation of icosanoid secretion	2/257	19/18862	0.027149491	0.074182322	0.045219505	EDN1/AGTR2	2
BP	GO:0033005	positive regulation of mast cell activation	2/257	19/18862	0.027149491	0.074182322	0.045219505	TSLP/NR4A3	2
BP	GO:0035313	wound healing, spreading of epidermal cells	2/257	19/18862	0.027149491	0.074182322	0.045219505	HBEGF/ACVRL1	2
BP	GO:0035640	exploration behavior	2/257	19/18862	0.027149491	0.074182322	0.045219505	LRRK2/PRKCE	2
BP	GO:0043902	positive regulation of multi-organism process	2/257	19/18862	0.027149491	0.074182322	0.045219505	EDNRB/VIP	2
BP	GO:0045780	positive regulation of bone resorption	2/257	19/18862	0.027149491	0.074182322	0.045219505	SPP1/PPARGC1B	2
BP	GO:0051900	regulation of mitochondrial depolarization	2/257	19/18862	0.027149491	0.074182322	0.045219505	LRRK2/DCN	2
BP	GO:0060216	definitive hemopoiesis	2/257	19/18862	0.027149491	0.074182322	0.045219505	TEK/TGFBR3	2
BP	GO:0090330	regulation of platelet aggregation	2/257	19/18862	0.027149491	0.074182322	0.045219505	PRKCQ/CEACAM1	2
BP	GO:2000251	positive regulation of actin cytoskeleton reorganization	2/257	19/18862	0.027149491	0.074182322	0.045219505	CSF3/TEK	2
BP	GO:0051053	negative regulation of DNA metabolic process	5/257	124/18862	0.027496601	0.074868272	0.045637642	ACVRL1/BMPR2/DUSP1/GJA1/OTUB2	5
BP	GO:0002715	regulation of natural killer cell mediated immunity	3/257	48/18862	0.02757108	0.074868272	0.045637642	HLA-E/SH2D1B/CEACAM1	3
BP	GO:0006692	prostanoid metabolic process	3/257	48/18862	0.02757108	0.074868272	0.045637642	PTGDS/MIF/EDN1	3
BP	GO:0006693	prostaglandin metabolic process	3/257	48/18862	0.02757108	0.074868272	0.045637642	PTGDS/MIF/EDN1	3
BP	GO:0010799	regulation of peptidyl-threonine phosphorylation	3/257	48/18862	0.02757108	0.074868272	0.045637642	EGF/TRIM6/PLK1	3
BP	GO:0033628	regulation of cell adhesion mediated by integrin	3/257	48/18862	0.02757108	0.074868272	0.045637642	PLAU/RAC3/JAM3	3
BP	GO:0043616	keratinocyte proliferation	3/257	48/18862	0.02757108	0.074868272	0.045637642	FGF10/MDK/FGFR2	3
BP	GO:0051293	establishment of spindle localization	3/257	48/18862	0.02757108	0.074868272	0.045637642	FGF10/GJA1/PLK1	3
BP	GO:0060425	lung morphogenesis	3/257	48/18862	0.02757108	0.074868272	0.045637642	FGF10/FGFR2/TGFBR2	3
BP	GO:0010822	positive regulation of mitochondrion organization	4/257	84/18862	0.027822546	0.075499231	0.046022257	GPER1/E2F1/DCN/PMAIP1	4
BP	GO:0001952	regulation of cell-matrix adhesion	5/257	125/18862	0.028335736	0.076786347	0.046806848	PLAU/ACVRL1/TEK/CDKN2A/CD36	5
BP	GO:0048565	digestive tract development	5/257	125/18862	0.028335736	0.076786347	0.046806848	FGF10/EDNRB/FGFR2/TGFBR2/GATA6	5
BP	GO:0030111	regulation of Wnt signaling pathway	10/257	365/18862	0.028533401	0.077268996	0.047101057	FGF10/SEMA5A/BMP2/EGF/MDK/FGFR2/WNT3A/LRRK2/CAV1/EGR1	10
BP	GO:0032370	positive regulation of lipid transport	4/257	85/18862	0.028894545	0.078193388	0.047664541	CETP/EDN1/SPP1/CAV1	4
BP	GO:0032692	negative regulation of interleukin-1 production	3/257	49/18862	0.029081539	0.078538045	0.047874634	CX3CR1/GAS6/CEACAM1	3
BP	GO:0038066	p38MAPK cascade	3/257	49/18862	0.029081539	0.078538045	0.047874634	AGER/BMP2/DUSP1	3
BP	GO:0120178	steroid hormone biosynthetic process	3/257	49/18862	0.029081539	0.078538045	0.047874634	BMP2/LHB/EGR1	3
BP	GO:0045471	response to ethanol	5/257	126/18862	0.029190952	0.078779681	0.048021929	RBP4/CAT/CSF3/FGFR2/PRKCE	5
BP	GO:0009306	protein secretion	10/257	367/18862	0.029466788	0.079469816	0.048442617	IL6/RBP4/BMP8A/VIP/GPER1/ADCY8/CFTR/RHBDF2/GJA1/PRKCE	10
BP	GO:1903792	negative regulation of anion transport	7/257	217/18862	0.029538652	0.079609286	0.048527633	BMP8A/EGF/AGTR2/ANGPT1/RHBDF2/LRRK2/CD36	7
BP	GO:0002726	positive regulation of T cell cytokine production	2/257	20/18862	0.029899345	0.079711411	0.048589886	IL6/IL18R1	2
BP	GO:0007252	I-kappaB phosphorylation	2/257	20/18862	0.029899345	0.079711411	0.048589886	IKBKE/CX3CR1	2
BP	GO:0021854	hypothalamus development	2/257	20/18862	0.029899345	0.079711411	0.048589886	SEMA3A/ETS1	2
BP	GO:0032816	positive regulation of natural killer cell activation	2/257	20/18862	0.029899345	0.079711411	0.048589886	HLA-E/GAS6	2
BP	GO:0034104	negative regulation of tissue remodeling	2/257	20/18862	0.029899345	0.079711411	0.048589886	IL6/AGER	2
BP	GO:0035988	chondrocyte proliferation	2/257	20/18862	0.029899345	0.079711411	0.048589886	CCN2/BMPR2	2
BP	GO:0045717	negative regulation of fatty acid biosynthetic process	2/257	20/18862	0.029899345	0.079711411	0.048589886	TRIB3/CEACAM1	2
BP	GO:0046597	negative regulation of viral entry into host cell	2/257	20/18862	0.029899345	0.079711411	0.048589886	IFITM1/FCN3	2
BP	GO:0046697	decidualization	2/257	20/18862	0.029899345	0.079711411	0.048589886	SPP1/GJA1	2
BP	GO:0046823	negative regulation of nucleocytoplasmic transport	2/257	20/18862	0.029899345	0.079711411	0.048589886	ANGPT1/CD36	2
BP	GO:0046885	regulation of hormone biosynthetic process	2/257	20/18862	0.029899345	0.079711411	0.048589886	BMP2/EGR1	2
BP	GO:0050802	circadian sleep/wake cycle, sleep	2/257	20/18862	0.029899345	0.079711411	0.048589886	PTGDS/ADRB1	2
BP	GO:0070233	negative regulation of T cell apoptotic process	2/257	20/18862	0.029899345	0.079711411	0.048589886	IL7R/PRKCQ	2
BP	GO:0071379	cellular response to prostaglandin stimulus	2/257	20/18862	0.029899345	0.079711411	0.048589886	PTGFR/PRKCE	2
BP	GO:1903206	negative regulation of hydrogen peroxide-induced cell death	2/257	20/18862	0.029899345	0.079711411	0.048589886	NR4A3/LRRK2	2
BP	GO:1903978	regulation of microglial cell activation	2/257	20/18862	0.029899345	0.079711411	0.048589886	IL6/LRRK2	2
BP	GO:0035592	establishment of protein localization to extracellular region	10/257	368/18862	0.029941529	0.079770047	0.048625629	IL6/RBP4/BMP8A/VIP/GPER1/ADCY8/CFTR/RHBDF2/GJA1/PRKCE	10
BP	GO:1904950	negative regulation of establishment of protein localization	5/257	127/18862	0.030062328	0.080037911	0.048788912	BMP8A/ANGPT1/RHBDF2/LRRK2/CD36	5
BP	GO:0003229	ventricular cardiac muscle tissue development	3/257	50/18862	0.030635012	0.081343368	0.049584682	ENG/FGFR2/TGFBR3	3
BP	GO:0007566	embryo implantation	3/257	50/18862	0.030635012	0.081343368	0.049584682	SPP1/TGFBR2/GJA1	3
BP	GO:0032648	regulation of interferon-beta production	3/257	50/18862	0.030635012	0.081343368	0.049584682	IRF7/TRAIP/HMGB2	3
BP	GO:0045668	negative regulation of osteoblast differentiation	3/257	50/18862	0.030635012	0.081343368	0.049584682	GDF10/CRIM1/SMAD6	3
CC	GO:0062023	collagen-containing extracellular matrix	26/259	423/19520	9.27E-11	2.63E-08	2.31E-08	SLPI/CXCL12/A2M/CTSG/CMA1/CCN1/FGF10/SEMA3B/ANGPTL5/ANGPTL7/CCN2/GDF10/HDGF/LEFTY2/LTBP4/MDK/PDGFB/ANGPT1/ANGPT4/ANGPTL1/ANGPTL3/ANGPTL4/FGFR2/FCN3/DCN/TPSB2	26
CC	GO:0009897	external side of plasma membrane	24/259	402/19520	9.12E-10	1.30E-07	1.14E-07	HLA-E/CXCL12/TFR2/IL7R/STAB2/CXCR1/ACKR4/CX3CR1/CXCR2/CNTFR/ENG/GHR/IL1RL1/IL31RA/IL3RA/IL5RA/LEPR/LIFR/OSMR/S1PR1/TGFBR2/TGFBR3/TNFRSF18/CD36	24
CC	GO:0031093	platelet alpha granule lumen	8/259	67/19520	2.86E-06	0.00023924	0.000210155	A2M/ALB/EGF/VEGFD/LEFTY2/PDGFB/PROS1/GAS6	8
CC	GO:0031091	platelet alpha granule	9/259	91/19520	3.37E-06	0.00023924	0.000210155	A2M/ALB/EGF/VEGFD/LEFTY2/PDGFB/PROS1/GAS6/CD36	9
CC	GO:0034774	secretory granule lumen	16/259	322/19520	6.84E-06	0.000325417	0.000285856	CAMP/SLPI/PGLYRP1/A2M/CTSG/ALB/MIF/CAT/EGF/FAM3C/VEGFD/GPI/LEFTY2/PDGFB/PROS1/GAS6	16
CC	GO:0060205	cytoplasmic vesicle lumen	16/259	326/19520	7.99E-06	0.000325417	0.000285856	CAMP/SLPI/PGLYRP1/A2M/CTSG/ALB/MIF/CAT/EGF/FAM3C/VEGFD/GPI/LEFTY2/PDGFB/PROS1/GAS6	16
CC	GO:0031983	vesicle lumen	16/259	328/19520	8.63E-06	0.000325417	0.000285856	CAMP/SLPI/PGLYRP1/A2M/CTSG/ALB/MIF/CAT/EGF/FAM3C/VEGFD/GPI/LEFTY2/PDGFB/PROS1/GAS6	16
CC	GO:0030135	coated vesicle	15/259	295/19520	1.01E-05	0.000325417	0.000285856	HLA-E/SFTPD/SFTPA1/SFTPA2/IL7R/EDN1/EGF/HBEGF/TGFA/ADRB2/AVPR2/ADCY8/CFTR/PACSIN1/HSPD1	15
CC	GO:0030136	clathrin-coated vesicle	12/259	192/19520	1.03E-05	0.000325417	0.000285856	SFTPD/SFTPA1/SFTPA2/IL7R/EDN1/EGF/HBEGF/TGFA/ADRB2/AVPR2/ADCY8/CFTR	12
CC	GO:0045121	membrane raft	15/259	323/19520	2.93E-05	0.000756464	0.000664499	AHNAK/CARD11/EDNRB/ANGPT1/BMPR2/S1PR1/TEK/TGFBR2/CBLC/ADCY8/LRRK2/SELE/CD36/CAV1/GJA1	15
CC	GO:0098857	membrane microdomain	15/259	323/19520	2.93E-05	0.000756464	0.000664499	AHNAK/CARD11/EDNRB/ANGPT1/BMPR2/S1PR1/TEK/TGFBR2/CBLC/ADCY8/LRRK2/SELE/CD36/CAV1/GJA1	15
CC	GO:0045178	basal part of cell	13/259	258/19520	4.35E-05	0.001030131	0.000904896	CLDN4/ARRB1/EDN1/PDGFB/TGFA/BMPR2/LEPR/PTH1R/TEK/TSHR/ADCY8/MST1R/CEACAM1	13
CC	GO:0016324	apical plasma membrane	15/259	351/19520	7.54E-05	0.001646163	0.001446037	DUOX1/CLDN4/AGER/KL/ADRB2/BMPR2/CNTFR/OSMR/PTH1R/TEK/ADCY8/CFTR/CD36/GJA1/CEACAM1	15
CC	GO:0009925	basal plasma membrane	12/259	240/19520	9.20E-05	0.001759978	0.001546015	CLDN4/ARRB1/PDGFB/TGFA/BMPR2/LEPR/PTH1R/TEK/TSHR/ADCY8/MST1R/CEACAM1	12
CC	GO:0005901	caveola	7/259	80/19520	9.30E-05	0.001759978	0.001546015	BMPR2/TGFBR2/ADCY8/LRRK2/SELE/CD36/CAV1	7
CC	GO:0072562	blood microparticle	9/259	146/19520	0.000147605	0.002619994	0.002301477	A2M/C8G/ALB/ANGPTL4/ENG/FCN3/PROS1/CD5L/CFB	9
CC	GO:0030665	clathrin-coated vesicle membrane	8/259	117/19520	0.00016918	0.002826297	0.002482699	IL7R/EGF/HBEGF/TGFA/ADRB2/AVPR2/ADCY8/CFTR	8
CC	GO:0046930	pore complex	4/259	23/19520	0.000219839	0.003468569	0.00304689	C8G/C8B/C7/C6	4
CC	GO:0045177	apical part of cell	15/259	414/19520	0.000448377	0.006702051	0.005887272	DUOX1/CLDN4/AGER/KL/ADRB2/BMPR2/CNTFR/OSMR/PTH1R/TEK/ADCY8/CFTR/CD36/GJA1/CEACAM1	15
CC	GO:0005769	early endosome	14/259	378/19520	0.000557533	0.007916968	0.00695449	HLA-E/ACKR4/ACKR1/ADRB1/ADRB2/ANGPTL3/GPER1/CFTR/WNT3A/HSPD1/CAV1/GJA1/RUSC1/RASGEF1B	14
CC	GO:0044853	plasma membrane raft	7/259	111/19520	0.000702112	0.009495233	0.008340883	BMPR2/TGFBR2/ADCY8/LRRK2/SELE/CD36/CAV1	7
CC	GO:0030662	coated vesicle membrane	9/259	182/19520	0.000747732	0.009652546	0.008479071	HLA-E/IL7R/EGF/HBEGF/TGFA/ADRB2/AVPR2/ADCY8/CFTR	9
CC	GO:0030139	endocytic vesicle	12/259	307/19520	0.000862156	0.01064575	0.009351529	HLA-E/SFTPD/PGLYRP1/SFTPA1/SFTPA2/STAB2/HBEGF/AVPR2/WNT3A/CD36/CAV1/CAMK2A	12
CC	GO:0005902	microvillus	6/259	91/19520	0.001339073	0.01570348	0.013794384	ANGPT1/TEK/ICAM2/LRRK2/JAM3/CEACAM1	6
CC	GO:0005771	multivesicular body	5/259	62/19520	0.001382349	0.01570348	0.013794384	SFTPD/SFTPA1/SFTPA2/LRRK2/GJA1	5
CC	GO:0044291	cell-cell contact zone	5/259	69/19520	0.002227339	0.024329398	0.021371636	AHNAK/DES/PAK1/JAM3/GJA1	5
CC	GO:0005796	Golgi lumen	6/259	102/19520	0.002397932	0.025222688	0.022156327	LHB/PDGFB/WNT3A/PROS1/GAS6/DCN	6
CC	GO:0005791	rough endoplasmic reticulum	5/259	75/19520	0.003208089	0.032539191	0.028583352	SFTPD/PTGDS/SFTPA1/SFTPA2/EDN1	5
MF	GO:0030546	signaling receptor activator activity	58/256	492/18337	4.03E-37	1.91E-34	1.42E-34	CXCL12/CXCL2/CXCL3/IL6/FGF2/CCL14/CCL2/MIF/EDN1/EDN3/FGF10/SEMA3A/SEMA3B/SEMA3G/SEMA4B/SEMA5A/SEMA6A/SEMA6D/ADM2/APLN/MANF/BDNF/BMP2/BMP8A/CLCF1/CMTM2/CSF3/CCN2/EGF/FAM3C/FGF11/FGF14/VEGFD/GDF10/GPI/HBEGF/HDGF/IL17D/IL33/IL34/INSL3/KL/LEFTY2/LHB/MDK/NRG3/ENDOU/PDGFB/SPP1/TGFA/TSLP/VIP/ANGPT4/ANGPTL3/WNT3A/GAS6/HMGB2/PRKCE	58
MF	GO:0048018	receptor ligand activity	56/256	486/18337	2.85E-35	6.76E-33	5.02E-33	CXCL12/CXCL2/CXCL3/IL6/FGF2/CCL14/CCL2/MIF/EDN1/EDN3/FGF10/SEMA3A/SEMA3B/SEMA3G/SEMA4B/SEMA5A/SEMA6A/SEMA6D/ADM2/APLN/MANF/BDNF/BMP2/BMP8A/CLCF1/CMTM2/CSF3/CCN2/EGF/FAM3C/FGF11/FGF14/VEGFD/GDF10/GPI/HBEGF/HDGF/IL17D/IL33/IL34/INSL3/KL/LEFTY2/LHB/MDK/NRG3/ENDOU/PDGFB/SPP1/TGFA/TSLP/VIP/ANGPTL3/WNT3A/GAS6/HMGB2	56
MF	GO:0008083	growth factor activity	27/256	162/18337	1.64E-21	2.59E-19	1.92E-19	CXCL12/IL6/FGF2/FGF10/MANF/BDNF/BMP2/BMP8A/CLCF1/CSF3/CCN2/EGF/FGF11/FGF14/VEGFD/GDF10/GPI/HBEGF/HDGF/IL34/LEFTY2/MDK/NRG3/ENDOU/PDGFB/TGFA/ANGPTL3	27
MF	GO:0019955	cytokine binding	25/256	136/18337	4.38E-21	5.20E-19	3.86E-19	A2M/FGF2/CXCR1/ACKR4/CX3CR1/ACKR1/CXCR2/LTBP4/ACVRL1/BMPR2/CNTFR/ENG/GHR/IL18R1/IL1RL1/IL20RA/IL31RA/IL3RA/IL5RA/LEPR/LIFR/OSMR/TGFBR2/TGFBR3/CD36	25
MF	GO:0019838	growth factor binding	22/256	137/18337	2.28E-17	2.17E-15	1.61E-15	A2M/CCN1/CCN2/KL/LTBP4/PDGFB/ACVRL1/BMPR2/CRIM1/ENG/FGFR2/FGFR4/FLT4/GHR/LIFR/OSMR/TEK/TGFBR2/TGFBR3/RHBDF2/DUSP1/CD36	22
MF	GO:0004896	cytokine receptor activity	19/256	97/18337	7.67E-17	6.07E-15	4.51E-15	IL7R/CXCR1/ACKR4/CX3CR1/GPR17/CXCR2/CNTFR/GHR/IL17RD/IL18R1/IL1RL1/IL1RL2/IL20RA/IL31RA/IL3RA/IL5RA/LEPR/LIFR/OSMR	19
MF	GO:0008528	G protein-coupled peptide receptor activity	20/256	148/18337	2.09E-14	1.42E-12	1.05E-12	CXCR1/ACKR4/CX3CR1/EDNRB/GPR17/CXCR2/ADCYAP1R1/AGTR1/AGTR2/APLNR/AVPR2/CALCRL/NPR1/NPR3/PTH1R/RXFP1/SSTR1/TSHR/VIPR1/F2RL3	20
MF	GO:0005125	cytokine activity	24/256	235/18337	2.89E-14	1.72E-12	1.27E-12	CXCL12/CXCL2/CXCL3/IL6/FGF2/CCL14/CCL2/MIF/EDN1/BMP2/BMP8A/CLCF1/CMTM2/CSF3/FAM3C/GDF10/GPI/IL17D/IL33/IL34/LEFTY2/SPP1/TSLP/WNT3A	24
MF	GO:0001653	peptide receptor activity	20/256	152/18337	3.52E-14	1.86E-12	1.38E-12	CXCR1/ACKR4/CX3CR1/EDNRB/GPR17/CXCR2/ADCYAP1R1/AGTR1/AGTR2/APLNR/AVPR2/CALCRL/NPR1/NPR3/PTH1R/RXFP1/SSTR1/TSHR/VIPR1/F2RL3	20
MF	GO:0140375	immune receptor activity	19/256	136/18337	5.13E-14	2.44E-12	1.81E-12	IL7R/CXCR1/ACKR4/CX3CR1/GPR17/CXCR2/CNTFR/GHR/IL17RD/IL18R1/IL1RL1/IL1RL2/IL20RA/IL31RA/IL3RA/IL5RA/LEPR/LIFR/OSMR	19
MF	GO:0005539	glycosaminoglycan binding	22/256	228/18337	1.14E-12	4.92E-11	3.65E-11	PGLYRP1/ANOS1/CTSG/FGF2/STAB2/CCN1/FGF10/SEMA5A/SLIT2/CCN2/HBEGF/HDGF/LTBP4/MDK/ANGPTL3/ENG/FGFR2/FGFR4/TGFBR2/TGFBR3/DCN/F11	22
MF	GO:0005126	cytokine receptor binding	23/256	270/18337	4.64E-12	1.83E-10	1.36E-10	CXCL12/CXCL2/CXCL3/IL6/CCL14/CCL2/MIF/BDNF/CLCF1/CSF3/VEGFD/IL33/IL34/LEFTY2/TSLP/ENG/LIFR/OSMR/TGFBR2/TGFBR3/SMAD6/SOCS2/TRAF5	23
MF	GO:0019199	transmembrane receptor protein kinase activity	13/256	80/18337	7.75E-11	2.83E-09	2.10E-09	LTBP4/ACVRL1/BMPR2/CRIM1/ENG/FGFR2/FGFR4/FLT4/TEK/TGFBR2/TGFBR3/TIE1/MST1R	13
MF	GO:0045499	chemorepellent activity	8/256	27/18337	2.28E-09	7.75E-08	5.75E-08	SEMA3A/SEMA3B/SEMA3G/SEMA4B/SEMA5A/SEMA6A/SEMA6D/NRG3	8
MF	GO:0008201	heparin binding	15/256	164/18337	1.03E-08	3.25E-07	2.41E-07	ANOS1/CTSG/FGF2/CCN1/FGF10/SLIT2/CCN2/HBEGF/HDGF/MDK/ANGPTL3/FGFR2/FGFR4/TGFBR3/F11	15
MF	GO:0005024	transforming growth factor beta-activated receptor activity	6/256	13/18337	1.10E-08	3.28E-07	2.43E-07	LTBP4/ACVRL1/BMPR2/ENG/TGFBR2/TGFBR3	6
MF	GO:0030215	semaphorin receptor binding	7/256	23/18337	1.93E-08	5.39E-07	4.00E-07	SEMA3A/SEMA3B/SEMA3G/SEMA4B/SEMA5A/SEMA6A/SEMA6D	7
MF	GO:0017046	peptide hormone binding	9/256	50/18337	2.66E-08	7.03E-07	5.22E-07	EDNRB/ADCYAP1R1/CALCRL/GHR/LEPR/NPR1/NPR3/PTH1R/VIPR1	9
MF	GO:0042277	peptide binding	19/256	315/18337	1.02E-07	2.55E-06	1.89E-06	HLA-E/LBP/AGER/CMA1/EDNRB/CAT/ADCYAP1R1/ADRB2/AVPR2/CALCRL/GHR/GNRHR/LEPR/NPR1/NPR3/PTH1R/SSTR1/VIPR1/CD36	19
MF	GO:0004675	transmembrane receptor protein serine/threonine kinase activity	6/256	19/18337	1.63E-07	3.86E-06	2.87E-06	LTBP4/ACVRL1/BMPR2/ENG/TGFBR2/TGFBR3	6
MF	GO:0042562	hormone binding	10/256	84/18337	2.63E-07	5.95E-06	4.42E-06	EDNRB/ADCYAP1R1/CALCRL/GHR/GPER1/LEPR/NPR1/NPR3/PTH1R/VIPR1	10
MF	GO:0019956	chemokine binding	7/256	33/18337	2.98E-07	6.44E-06	4.78E-06	A2M/FGF2/CXCR1/ACKR4/CX3CR1/ACKR1/CXCR2	7
MF	GO:0070851	growth factor receptor binding	12/256	141/18337	6.86E-07	1.42E-05	1.05E-05	IL6/FGF2/FGF10/CSF3/EGF/VEGFD/HBEGF/KL/PDGFB/TGFA/TSLP/CBLC	12
MF	GO:0050431	transforming growth factor beta binding	6/256	24/18337	7.61E-07	1.51E-05	1.12E-05	LTBP4/ACVRL1/ENG/TGFBR2/TGFBR3/CD36	6
MF	GO:1901681	sulfur compound binding	16/256	260/18337	8.18E-07	1.56E-05	1.15E-05	ANOS1/CTSG/FGF2/CCN1/FGF10/SEMA5A/SLIT2/CCN2/HBEGF/HDGF/MDK/ANGPTL3/FGFR2/FGFR4/TGFBR3/F11	16
MF	GO:0019841	retinol binding	5/256	16/18337	1.96E-06	3.59E-05	2.66E-05	RBP4/CRABP2/CRABP1/RBP2/C8G	5
MF	GO:0033218	amide binding	19/256	391/18337	2.69E-06	4.73E-05	3.51E-05	HLA-E/LBP/AGER/CMA1/EDNRB/CAT/ADCYAP1R1/ADRB2/AVPR2/CALCRL/GHR/GNRHR/LEPR/NPR1/NPR3/PTH1R/SSTR1/VIPR1/CD36	19
MF	GO:0001664	G protein-coupled receptor binding	16/256	289/18337	3.25E-06	5.52E-05	4.10E-05	CXCL12/CXCL2/CXCL3/ARRB1/CCL14/CCL2/EDN1/EDN3/PROK2/EDNRB/APLN/INSL3/ADRB1/AGTR1/S1PR1/WNT3A	16
MF	GO:1990782	protein tyrosine kinase binding	9/256	98/18337	9.34E-06	0.000152948	0.000113546	NRG3/ANGPT1/ANGPT4/BMPR2/SHC3/CBLC/TRIM6/GAS6/CEACAM1	9
MF	GO:0005501	retinoid binding	6/256	37/18337	1.13E-05	0.000173017	0.000128445	PTGDS/RBP4/CRABP2/CRABP1/RBP2/C8G	6
MF	GO:0042056	chemoattractant activity	6/256	37/18337	1.13E-05	0.000173017	0.000128445	FGF2/MIF/FGF10/VEGFD/PDGFB/HMGB2	6
MF	GO:0019840	isoprenoid binding	6/256	38/18337	1.33E-05	0.000196726	0.000146046	PTGDS/RBP4/CRABP2/CRABP1/RBP2/C8G	6
MF	GO:0005160	transforming growth factor beta receptor binding	5/256	24/18337	1.74E-05	0.000243742	0.00018095	LEFTY2/ENG/TGFBR2/TGFBR3/SMAD6	5
MF	GO:0019957	C-C chemokine binding	5/256	24/18337	1.74E-05	0.000243742	0.00018095	CXCR1/ACKR4/CX3CR1/ACKR1/CXCR2	5
MF	GO:0004714	transmembrane receptor protein tyrosine kinase activity	7/256	61/18337	2.18E-05	0.000296503	0.000220118	CRIM1/FGFR2/FGFR4/FLT4/TEK/TIE1/MST1R	7
MF	GO:0039706	co-receptor binding	4/256	13/18337	2.40E-05	0.00031704	0.000235365	TFR2/BMP2/WNT3A/LRRK2	4
MF	GO:0001637	G protein-coupled chemoattractant receptor activity	5/256	26/18337	2.64E-05	0.000326794	0.000242606	CXCR1/ACKR4/CX3CR1/GPR17/CXCR2	5
MF	GO:0004950	chemokine receptor activity	5/256	26/18337	2.64E-05	0.000326794	0.000242606	CXCR1/ACKR4/CX3CR1/GPR17/CXCR2	5
MF	GO:0043178	alcohol binding	8/256	86/18337	2.68E-05	0.000326794	0.000242606	RBP4/CRABP2/CRABP1/RBP2/CETP/C8G/CAV1/PRKCE	8
MF	GO:0005178	integrin binding	10/256	142/18337	3.12E-05	0.00037058	0.000275112	CXCL12/ISG15/FGF2/CCN1/CCN2/LTBP4/SPP1/ANGPTL3/ICAM2/JAM3	10
MF	GO:0048185	activin binding	4/256	15/18337	4.49E-05	0.000519869	0.000385941	ACVRL1/ENG/TGFBR2/TGFBR3	4
MF	GO:0005044	scavenger receptor activity	6/256	47/18337	4.64E-05	0.000524856	0.000389643	STAB2/AGER/ACKR4/ENDOU/CD5L/CD36	6
MF	GO:0038024	cargo receptor activity	7/256	75/18337	8.42E-05	0.000930217	0.000690576	TFR2/STAB2/AGER/ACKR4/ENDOU/CD5L/CD36	7
MF	GO:0016918	retinal binding	4/256	18/18337	9.73E-05	0.001050705	0.000780025	RBP4/CRABP2/CRABP1/RBP2	4
MF	GO:0004857	enzyme inhibitor activity	16/256	385/18337	0.000108486	0.001145134	0.000850127	SLPI/WFDC2/ANOS1/A2M/SOCS3/ARRB1/BIRC5/SLIT2/ANGPTL3/ANGPTL4/CRIM1/LRRK2/PROS1/GAS6/CDKN2A/TRIB3	16
MF	GO:0030296	protein tyrosine kinase activator activity	4/256	19/18337	0.000121935	0.001259112	0.000934743	EGF/NRG3/ANGPT4/GAS6	4
MF	GO:0016493	C-C chemokine receptor activity	4/256	23/18337	0.0002666	0.002638234	0.001958578	CXCR1/ACKR4/CX3CR1/CXCR2	4
MF	GO:0017134	fibroblast growth factor binding	4/256	23/18337	0.0002666	0.002638234	0.001958578	KL/FGFR2/FGFR4/TGFBR3	4
MF	GO:0017002	activin-activated receptor activity	3/256	10/18337	0.000300135	0.002909471	0.00215994	ACVRL1/BMPR2/TGFBR2	3
MF	GO:0005179	hormone activity	8/256	122/18337	0.000316561	0.003007327	0.002232586	EDN1/EDN3/ADM2/APLN/INSL3/KL/LHB/VIP	8
MF	GO:0004674	protein serine/threonine kinase activity	16/256	430/18337	0.000376963	0.003510925	0.002606449	IKBKE/LTBP4/ACVRL1/BMPR2/ENG/TGFBR2/TGFBR3/PAK1/CDK4/PRKCQ/IRAK1/LRRK2/CAMK2A/GRK5/PLK1/PRKCE	16
MF	GO:0003707	steroid hormone receptor activity	4/256	26/18337	0.000435543	0.003978521	0.002953583	GPER1/NR4A3/PGR/RXRG	4
MF	GO:0030971	receptor tyrosine kinase binding	6/256	72/18337	0.000504981	0.004525777	0.003359857	NRG3/ANGPT1/ANGPT4/SHC3/CBLC/GAS6	6
MF	GO:0033612	receptor serine/threonine kinase binding	4/256	28/18337	0.000583584	0.005087443	0.003776827	GPR17/BMP2/BMP8A/SMAD6	4
MF	GO:0008009	chemokine activity	5/256	49/18337	0.000589072	0.005087443	0.003776827	CXCL12/CXCL2/CXCL3/CCL14/CCL2	5
MF	GO:0004713	protein tyrosine kinase activity	8/256	135/18337	0.000623667	0.005290035	0.003927228	CRIM1/FGFR2/FGFR4/FLT4/TEK/TIE1/MST1R/BMX	8
MF	GO:0046332	SMAD binding	6/256	77/18337	0.000723197	0.006026643	0.004474073	FOS/BMP2/ACVRL1/TGFBR2/TGFBR3/SMAD6	6
MF	GO:0004879	nuclear receptor activity	5/256	52/18337	0.000776063	0.006247966	0.004638379	NR4A1/NR4A3/NR5A2/PGR/RXRG	5
MF	GO:0098531	ligand-activated transcription factor activity	5/256	52/18337	0.000776063	0.006247966	0.004638379	NR4A1/NR4A3/NR5A2/PGR/RXRG	5
MF	GO:0019207	kinase regulator activity	10/256	220/18337	0.001085277	0.008591777	0.006378383	SOCS3/EGF/NRG3/ANGPT4/CDK4/CCNA2/GAS6/CDKN2A/SOCS2/TRIB3	10
MF	GO:0005154	epidermal growth factor receptor binding	4/256	33/18337	0.001104272	0.008598839	0.006383626	EGF/HBEGF/TGFA/CBLC	4
MF	GO:0008236	serine-type peptidase activity	9/256	186/18337	0.001239598	0.009496922	0.007050347	PLAU/CTSG/MASP1/CMA1/ENDOU/F11/CD5L/CFB/TPSB2	9
MF	GO:0003953	NAD+ nucleosidase activity	3/256	16/18337	0.001316392	0.009610532	0.007134689	IL18R1/IL1RL1/IL1RL2	3
MF	GO:0050135	NAD(P)+ nucleosidase activity	3/256	16/18337	0.001316392	0.009610532	0.007134689	IL18R1/IL1RL1/IL1RL2	3
MF	GO:0061809	NAD+ nucleotidase, cyclic ADP-ribose generating	3/256	16/18337	0.001316392	0.009610532	0.007134689	IL18R1/IL1RL1/IL1RL2	3
MF	GO:0017171	serine hydrolase activity	9/256	188/18337	0.001335358	0.009610532	0.007134689	PLAU/CTSG/MASP1/CMA1/ENDOU/F11/CD5L/CFB/TPSB2	9
MF	GO:0019887	protein kinase regulator activity	9/256	190/18337	0.001436995	0.01018765	0.007563131	SOCS3/EGF/NRG3/ANGPT4/CDK4/CCNA2/GAS6/CDKN2A/TRIB3	9
MF	GO:0045236	CXCR chemokine receptor binding	3/256	18/18337	0.001879025	0.013125541	0.009744169	CXCL12/CXCL2/CXCL3	3
MF	GO:0004252	serine-type endopeptidase activity	8/256	168/18337	0.002528616	0.017407141	0.012922753	PLAU/CTSG/MASP1/CMA1/F11/CD5L/CFB/TPSB2	8
MF	GO:0042379	chemokine receptor binding	5/256	69/18337	0.002770256	0.018798169	0.013955427	CXCL12/CXCL2/CXCL3/CCL14/CCL2	5
MF	GO:0051427	hormone receptor binding	8/256	173/18337	0.003028512	0.020261172	0.015041535	FABP4/JUND/ARRB1/VIP/NR4A1/NR4A3/PPARGC1B/SOCS2	8
MF	GO:0033293	monocarboxylic acid binding	5/256	71/18337	0.003137997	0.020702064	0.015368845	PTGDS/FABP4/CRABP2/CRABP1/ALB	5
MF	GO:0004866	endopeptidase inhibitor activity	8/256	180/18337	0.003853954	0.024865065	0.018459384	SLPI/WFDC2/ANOS1/A2M/BIRC5/CRIM1/PROS1/GAS6	8
MF	GO:0009931	calcium-dependent protein serine/threonine kinase activity	3/256	23/18337	0.003873715	0.024865065	0.018459384	PRKCQ/CAMK2A/PRKCE	3
MF	GO:0019842	vitamin binding	7/256	145/18337	0.004302244	0.027031195	0.02006748	RBP4/CRABP2/CRABP1/RBP2/C8G/ALB/KL	7
MF	GO:0010857	calcium-dependent protein kinase activity	3/256	24/18337	0.004381899	0.027031195	0.02006748	PRKCQ/CAMK2A/PRKCE	3
MF	GO:0070696	transmembrane receptor protein serine/threonine kinase binding	3/256	24/18337	0.004381899	0.027031195	0.02006748	BMP2/BMP8A/SMAD6	3
MF	GO:0030414	peptidase inhibitor activity	8/256	187/18337	0.004843469	0.029495483	0.021896923	SLPI/WFDC2/ANOS1/A2M/BIRC5/CRIM1/PROS1/GAS6	8
MF	GO:0005104	fibroblast growth factor receptor binding	3/256	25/18337	0.004928622	0.029634119	0.021999845	FGF2/FGF10/KL	3
MF	GO:0061134	peptidase regulator activity	9/256	230/18337	0.005145277	0.03055008	0.022679838	SLPI/WFDC2/ANOS1/A2M/BIRC5/CRIM1/PROS1/GAS6/CAV1	9
MF	GO:0061135	endopeptidase regulator activity	8/256	192/18337	0.005661818	0.033202019	0.02464859	SLPI/WFDC2/ANOS1/A2M/BIRC5/CRIM1/PROS1/GAS6	8
MF	GO:0030165	PDZ domain binding	5/256	83/18337	0.006116502	0.035430954	0.026303312	ADRB1/CRIM1/TGFBR3/CFTR/GJA1	5
MF	GO:0048306	calcium-dependent protein binding	5/256	84/18337	0.006431251	0.036805353	0.027323641	S100A3/S100A16/A2M/MASP1/RAC3	5
MF	GO:0050840	extracellular matrix binding	4/256	55/18337	0.00724723	0.040981362	0.030423836	CCN1/SLIT2/SPP1/DCN	4
MF	GO:0005520	insulin-like growth factor binding	3/256	29/18337	0.007515899	0.042000613	0.03118051	CCN1/CCN2/CRIM1	3
MF	GO:0045309	protein phosphorylated amino acid binding	4/256	56/18337	0.007720849	0.042644225	0.031658317	SOCS3/ARRB1/SHC3/CBLC	4
MF	GO:0005031	tumor necrosis factor-activated receptor activity	2/256	10/18337	0.008114302	0.044116761	0.032751501	TNFRSF18/TNFRSF25	2
MF	GO:0071813	lipoprotein particle binding	3/256	30/18337	0.008266088	0.044116761	0.032751501	STAB2/HSPD1/CD36	3
MF	GO:0071814	protein-lipid complex binding	3/256	30/18337	0.008266088	0.044116761	0.032751501	STAB2/HSPD1/CD36	3
MF	GO:0001530	lipopolysaccharide binding	3/256	32/18337	0.009894375	0.052220313	0.038767435	CAMP/LBP/HSPD1	3
MF	GO:0016922	nuclear receptor binding	5/256	97/18337	0.011612133	0.058421332	0.043370961	JUND/ARRB1/NR4A1/NR4A3/PPARGC1B	5
MF	GO:0005035	death receptor activity	2/256	12/18337	0.011684266	0.058421332	0.043370961	TNFRSF18/TNFRSF25	2
MF	GO:0008035	high-density lipoprotein particle binding	2/256	12/18337	0.011684266	0.058421332	0.043370961	HSPD1/CD36	2
MF	GO:0017154	semaphorin receptor activity	2/256	12/18337	0.011684266	0.058421332	0.043370961	PLXNA3/PLXNB3	2
MF	GO:0035259	glucocorticoid receptor binding	2/256	12/18337	0.011684266	0.058421332	0.043370961	NR4A1/NR4A3	2
MF	GO:0004867	serine-type endopeptidase inhibitor activity	5/256	98/18337	0.01210098	0.059874642	0.044449872	SLPI/WFDC2/ANOS1/A2M/CRIM1	5
MF	GO:0030246	carbohydrate binding	9/256	267/18337	0.012979361	0.063558726	0.047184872	SFTPD/SFTPA1/SFTPA2/GPI/ENDOU/ENG/FCN3/CLEC9A/SELE	9
MF	GO:0005496	steroid binding	5/256	100/18337	0.013120207	0.063592839	0.047210196	CETP/KL/GPER1/PGR/CAV1	5
MF	GO:0036122	BMP binding	2/256	13/18337	0.013682596	0.06499233	0.048249153	BMPR2/ENG	2
MF	GO:0070700	BMP receptor binding	2/256	13/18337	0.013682596	0.06499233	0.048249153	BMP2/BMP8A	2
