# Supplementary material for: An immune gene signature to predict prognosis and immunotherapeutic response in lung adenocarcinoma
Source: Sci Rep. 2022 May 17;12:8230. doi: 10.1038/s41598-022-12301-6 (PMC9114138; doi:10.1038/s41598-022-12301-6)
Supplement: Supplementary file 3 — Supplementary Tables. [file 41598_2022_12301_MOESM3_ESM.zip › Supplementary Tables/Table S7.xls]

Tables S7. Results of KEGG pathway enrichment analysis for 263 genes
ID	Description	GeneRatio	BgRatio	pvalue	p.adjust	qvalue	geneID	Count
hsa04060	Cytokine-cytokine receptor interaction	38/204	295/8093	2.85E-17	6.56E-15	4.68E-15	CXCL12/CXCL2/CXCL3/IL6/IL7R/CXCR1/CCL14/ACKR4/CCL2/CX3CR1/CXCR2/BMP2/BMP8A/CLCF1/CSF3/GDF10/IL17D/IL33/IL34/TSLP/ACVRL1/BMPR2/CNTFR/GHR/IL18R1/IL1RL1/IL1RL2/IL20RA/IL31RA/IL3RA/IL5RA/LEPR/LIFR/OSMR/TGFBR2/TNFRSF18/TNFRSF21/TNFRSF25	38
hsa04080	Neuroactive ligand-receptor interaction	28/204	341/8093	2.64E-08	3.03E-06	2.17E-06	CTSG/EDN1/EDN3/EDNRB/APLN/INSL3/LHB/VIP/ADCYAP1R1/ADRB1/ADRB2/AGTR1/AGTR2/APLNR/AVPR2/CALCRL/GHR/GNRHR/LEPR/PTGFR/PTH1R/RXFP1/S1PR1/SSTR1/TSHR/VIPR1/P2RY14/F2RL3	28
hsa04630	JAK-STAT signaling pathway	18/204	162/8093	1.13E-07	8.70E-06	6.21E-06	IL6/SOCS3/IL7R/GFAP/CSF3/EGF/IL17D/PDGFB/TSLP/CNTFR/GHR/IL20RA/IL3RA/IL5RA/LEPR/LIFR/OSMR/SOCS2	18
hsa04061	Viral protein interaction with cytokine and cytokine receptor	13/204	100/8093	1.17E-06	5.73E-05	4.09E-05	CXCL12/CXCL2/CXCL3/IL6/CXCR1/CCL14/ACKR4/CCL2/CX3CR1/CXCR2/IL34/IL18R1/IL20RA	13
hsa04610	Complement and coagulation cascades	12/204	85/8093	1.25E-06	5.73E-05	4.09E-05	A2M/PLAU/C8G/MASP1/PROS1/F11/C4BPB/C8B/CFB/F2RL3/C7/C6	12
hsa04010	MAPK signaling pathway	22/204	294/8093	4.35E-06	0.000166877	0.000119143	FGF2/JUND/ARRB1/RAC3/FOS/FGF10/BDNF/EGF/VEGFD/PDGFB/TGFA/ANGPT1/ANGPT4/FGFR2/FGFR4/FLT4/NR4A1/TEK/TGFBR2/PAK1/IRAK1/DUSP1	22
hsa04360	Axon guidance	16/204	182/8093	1.30E-05	0.000427068	0.000304909	CXCL12/RAC3/SEMA3A/SEMA3B/SEMA3G/SEMA4B/SEMA5A/SEMA6A/SEMA6D/SLIT2/PLXNA3/PLXNB3/ROBO2/BMPR2/PAK1/CAMK2A	16
hsa04014	Ras signaling pathway	18/204	232/8093	2.08E-05	0.000532128	0.000379917	FGF2/RAC3/FGF10/BDNF/EGF/VEGFD/PDGFB/TGFA/ANGPT1/ANGPT4/FGFR2/FGFR4/FLT4/TEK/PAK1/SHC3/GAB1/ETS1	18
hsa05171	Coronavirus disease - COVID-19	18/204	232/8093	2.08E-05	0.000532128	0.000379917	IL6/C8G/IKBKE/ISG15/MX2/MASP1/OAS1/CCL2/FOS/CSF3/HBEGF/AGTR1/OAS3/IRAK1/C8B/CFB/C7/C6	18
hsa04024	cAMP signaling pathway	17/204	219/8093	3.54E-05	0.000813532	0.000580828	RAC3/FOS/EDN1/EDN3/BDNF/LHB/VIP/ADCYAP1R1/ADRB1/ADRB2/NPR1/SSTR1/TSHR/PAK1/ADCY8/CFTR/CAMK2A	17
hsa04933	AGE-RAGE signaling pathway in diabetic complications	11/204	100/8093	3.97E-05	0.000829417	0.00059217	IL6/AGER/CCL2/EDN1/VEGFD/AGTR1/TGFBR2/CDK4/SELE/EGR1/PRKCE	11
hsa04151	PI3K-Akt signaling pathway	22/204	354/8093	7.85E-05	0.001505253	0.001074689	IL6/FGF2/IL7R/FGF10/BDNF/CSF3/EGF/VEGFD/PDGFB/SPP1/TGFA/ANGPT1/ANGPT4/FGFR2/FGFR4/FLT4/GHR/IL3RA/NR4A1/OSMR/TEK/CDK4	22
hsa05417	Lipid and atherosclerosis	16/204	215/8093	9.99E-05	0.001768167	0.001262398	CXCL2/CXCL3/IL6/LBP/IKBKE/IRF7/AGER/CCL2/FOS/RXRG/IRAK1/HSPD1/SELE/CD36/CAMK2A/CASP6	16
hsa04668	TNF signaling pathway	11/204	112/8093	0.0001129	0.001821808	0.001300696	CXCL2/CXCL3/IL6/SOCS3/CCL2/FOS/EDN1/VEGFD/IL18R1/SELE/TRAF5	11
hsa04657	IL-17 signaling pathway	10/204	94/8093	0.000118814	0.001821808	0.001300696	CXCL2/CXCL3/IL6/IKBKE/JUND/CCL2/FOS/CSF3/IL17D/TRAF5	10
hsa01521	EGFR tyrosine kinase inhibitor resistance	9/204	79/8093	0.000153885	0.002212097	0.001579346	IL6/FGF2/EGF/PDGFB/TGFA/FGFR2/SHC3/GAS6/GAB1	9
hsa04062	Chemokine signaling pathway	14/204	192/8093	0.000337239	0.004528286	0.003233009	CXCL12/CXCL2/CXCL3/ARRB1/CXCR1/CCL14/CCL2/RAC3/CX3CR1/CXCR2/PAK1/SHC3/ADCY8/GRK5	14
hsa04020	Calcium signaling pathway	16/204	240/8093	0.000354388	0.004528286	0.003233009	FGF2/FGF10/EDNRB/EGF/VEGFD/PDGFB/ADRB1/ADRB2/AGTR1/FGFR2/FGFR4/FLT4/PTGFR/ADCY8/CAMK2A/MST1R	16
hsa05214	Glioma	8/204	75/8093	0.000563117	0.00681668	0.004866829	EGF/PDGFB/TGFA/SHC3/CDK4/E2F1/CDKN2A/CAMK2A	8
hsa04015	Rap1 signaling pathway	14/204	210/8093	0.000828653	0.009529508	0.006803676	FGF2/RAC3/FGF10/EGF/VEGFD/PDGFB/ANGPT1/ANGPT4/FGFR2/FGFR4/FLT4/TEK/ADCY8/F2RL3	14
hsa04064	NF-kappa B signaling pathway	9/204	104/8093	0.001194924	0.013087268	0.00934377	CXCL12/CXCL2/CXCL3/PLAU/LBP/CARD11/PRKCQ/IRAK1/TRAF5	9
hsa04012	ErbB signaling pathway	8/204	85/8093	0.001296086	0.013549993	0.009674137	EGF/HBEGF/NRG3/TGFA/PAK1/SHC3/CAMK2A/GAB1	8
hsa04928	Parathyroid hormone synthesis, secretion and action	9/204	106/8093	0.00136779	0.013677896	0.009765454	JUND/ARRB1/FOS/HBEGF/KL/PTH1R/RXRG/ADCY8/EGR1	9
hsa05144	Malaria	6/204	50/8093	0.001502447	0.013857831	0.00989392	IL6/CCL2/ACKR1/CSF3/SELE/CD36	6
hsa04926	Relaxin signaling pathway	10/204	129/8093	0.001506286	0.013857831	0.00989392	ARRB1/FOS/EDN1/EDNRB/VEGFD/INSL3/RXFP1/TGFBR2/SHC3/ADCY8	10
hsa04924	Renin secretion	7/204	69/8093	0.001675463	0.014821406	0.010581874	EDN1/EDN3/ADCYAP1R1/ADRB1/ADRB2/AGTR1/NPR1	7
hsa05169	Epstein-Barr virus infection	13/204	202/8093	0.001742469	0.014843256	0.010597473	HLA-E/SEM1/IL6/IKBKE/ISG15/IRF7/OAS1/CDK4/OAS3/IRAK1/CCNA2/E2F1/TRAF5	13
hsa05120	Epithelial cell signaling in Helicobacter pylori infection	7/204	70/8093	0.001822642	0.014971701	0.010689178	CXCL2/CXCL3/CXCR1/CXCR2/HBEGF/PAK1/JAM3	7
hsa05218	Melanoma	7/204	72/8093	0.002146972	0.01702771	0.012157084	FGF2/FGF10/EGF/PDGFB/CDK4/E2F1/CDKN2A	7
hsa05323	Rheumatoid arthritis	8/204	93/8093	0.002311116	0.017124305	0.012226048	CXCL12/CXCL2/CXCL3/IL6/CCL2/FOS/ANGPT1/TEK	8
hsa04621	NOD-like receptor signaling pathway	12/204	184/8093	0.002329366	0.017124305	0.012226048	CAMP/CXCL2/CXCL3/IL6/IKBKE/IRF7/OAS1/CCL2/OAS3/AIM2/CASP12/TRAF5	12
hsa04614	Renin-angiotensin system	4/204	23/8093	0.002382512	0.017124305	0.012226048	CTSG/CMA1/AGTR1/AGTR2	4
hsa05207	Chemical carcinogenesis - receptor activation	13/204	212/8093	0.002670787	0.018614575	0.01329004	IKBKE/FGF2/ARRB1/BIRC5/FOS/FGF10/EGF/ADRB1/ADRB2/PGR/RXRG/ADCY8/E2F1	13
hsa05212	Pancreatic cancer	7/204	76/8093	0.002928016	0.01948911	0.013914422	RAC3/EGF/TGFA/TGFBR2/CDK4/E2F1/CDKN2A	7
hsa04923	Regulation of lipolysis in adipocytes	6/204	57/8093	0.002965734	0.01948911	0.013914422	FABP4/ADRB1/ADRB2/NPR1/TSHR/ADCY8	6
hsa01522	Endocrine resistance	8/204	98/8093	0.003209322	0.020503999	0.014639011	FOS/HBEGF/GPER1/SHC3/CDK4/ADCY8/E2F1/CDKN2A	8
hsa05219	Bladder cancer	5/204	41/8093	0.003471487	0.021579516	0.015406886	EGF/HBEGF/CDK4/E2F1/CDKN2A	5
hsa05167	Kaposi sarcoma-associated herpesvirus infection	12/204	194/8093	0.003599615	0.021787146	0.015555125	HLA-E/CXCL2/CXCL3/IL6/IKBKE/FGF2/IRF7/FOS/PDGFB/CDK4/E2F1/RCAN1	12
hsa05224	Breast cancer	10/204	147/8093	0.003934836	0.023165526	0.016539231	FGF2/FOS/FGF10/EGF/FLT4/PGR/SHC3/CDK4/E2F1/WNT3A	10
hsa05164	Influenza A	11/204	172/8093	0.004076553	0.023165526	0.016539231	IL6/SOCS3/IKBKE/MX2/IRF7/OAS1/CCL2/IL33/CDK4/OAS3/TPSB2	11
hsa04072	Phospholipase D signaling pathway	10/204	148/8093	0.004129507	0.023165526	0.016539231	CXCR1/CXCR2/EGF/PDGFB/AGTR1/AVPR2/PTGFR/SHC3/ADCY8/GAB1	10
hsa05226	Gastric cancer	10/204	149/8093	0.004331722	0.023721332	0.016936054	FGF2/FGF10/EGF/FGFR2/RXRG/TGFBR2/SHC3/E2F1/WNT3A/GAB1	10
hsa05210	Colorectal cancer	7/204	86/8093	0.005828945	0.031178075	0.022259862	BIRC5/RAC3/FOS/EGF/TGFA/TGFBR2/PMAIP1	7
hsa05160	Hepatitis C	10/204	157/8093	0.006245465	0.03264675	0.023308435	SOCS3/IKBKE/MX2/CLDN4/IRF7/OAS1/EGF/CDK4/OAS3/E2F1	10
hsa05161	Hepatitis B	10/204	162/8093	0.007740741	0.039563789	0.028246916	IL6/IKBKE/IRF7/BIRC5/FOS/TGFBR2/IRAK1/CCNA2/E2F1/CASP12	10
hsa05162	Measles	9/204	139/8093	0.008388002	0.04104767	0.029306345	IL6/IKBKE/MX2/IRF7/OAS1/FOS/CDK4/OAS3/IRAK1	9
hsa05418	Fluid shear stress and atherosclerosis	9/204	139/8093	0.008388002	0.04104767	0.029306345	CCL2/RAC3/FOS/EDN1/PDGFB/BMPR2/DUSP1/SELE/CAV1	9
hsa05223	Non-small cell lung cancer	6/204	72/8093	0.00935912	0.044059797	0.03145688	EGF/TGFA/RXRG/CDK4/E2F1/CDKN2A	6
hsa04350	TGF-beta signaling pathway	7/204	94/8093	0.009386652	0.044059797	0.03145688	BMP2/BMP8A/LEFTY2/BMPR2/TGFBR2/DCN/SMAD6	7
hsa05133	Pertussis	6/204	76/8093	0.012059349	0.055473008	0.039605443	IL6/SFTPA1/SFTPA2/FOS/IRAK1/C4BPB	6
