# Supplementary material for: An immune gene signature to predict prognosis and immunotherapeutic response in lung adenocarcinoma
Source: Sci Rep. 2022 May 17;12:8230. doi: 10.1038/s41598-022-12301-6 (PMC9114138; doi:10.1038/s41598-022-12301-6)
Supplement: Supplementary file 3 — Supplementary Tables. [file 41598_2022_12301_MOESM3_ESM.zip › Supplementary Tables/Table S8.xls]

Tables S8. GSEA analysis of KEGG subsets of canonical pathways in IGSPP subgroups
ID	Description	setSize	enrichmentScore	NES	pvalue	p.adjust	qvalues	rank	leading_edge	core_enrichment
KEGG_CELL_CYCLE	KEGG_CELL_CYCLE	121	0.689245141	2.690453849	1.00E-10	1.84E-08	1.55E-08	2434	tags=44%, list=13%, signal=38%	CDC45/CDC20/CCNA2/PLK1/ESPL1/BUB1B/CCNB2/MAD2L1/TTK/PKMYT1/CDC6/CCNB1/BUB1/ORC1/CDC25C/CCNE1/CDC25A/CDK1/ORC6/CDKN2A/CHEK1/MCM2/MCM4/E2F1/MCM7/PTTG1/E2F2/SMC1B/TFDP1/DBF4/PCNA/MCM6/CCNE2/CDC7/CDK2/CHEK2/SKP2/MCM5/CDK6/CDKN2D/MAD2L2/ANAPC11/CDK4/SFN/CCNA1/MCM3/RBL1/YWHAG/GADD45A/BUB3/HDAC2/YWHAZ/YWHAQ
KEGG_DNA_REPLICATION	KEGG_DNA_REPLICATION	35	0.799031703	2.501572022	1.53E-08	1.41E-06	1.19E-06	2461	tags=74%, list=13%, signal=65%	MCM2/RFC4/MCM4/MCM7/PRIM1/RNASEH2A/POLE2/FEN1/RFC3/PCNA/MCM6/RFC5/RFC2/DNA2/MCM5/POLA2/MCM3/RPA3/POLE/PRIM2/POLE4/LIG1/POLD1/POLD2/RNASEH1/SSBP1
KEGG_OXIDATIVE_PHOSPHORYLATION	KEGG_OXIDATIVE_PHOSPHORYLATION	122	0.53788762	2.105030985	1.22E-07	7.50E-06	6.31E-06	5163	tags=58%, list=28%, signal=42%	COX7B2/NDUFA4L2/ATP5MF/CYC1/COX7A2/ATP5MC3/COX6A1/NDUFA9/COX5B/ATP5F1B/ATP5MC1/NDUFB4/COX7B/COX8A/COX6B1/NDUFB9/COX5A/ATP6V0A4/COX17/UQCRH/UQCRFS1/ATP5F1D/ATP12A/NDUFB7/NDUFB6/NDUFA11/ATP5F1C/ATP6V1F/UQCRHL/NDUFS6/NDUFAB1/NDUFB3/NDUFS8/NDUFB5/ATP6V0B/UQCRC1/COX7A2L/ATP5MG/COX6C/COX4I1/ATP5ME/NDUFV2/ATP5PD/NDUFA1/UQCR11/ATP5PF/UQCRQ/NDUFA3/ATP6V1B1/ATP5MC2/NDUFA6/ATP6V1E2/NDUFA8/NDUFS5/NDUFB1/ATP5…
KEGG_PROTEASOME	KEGG_PROTEASOME	42	0.709882368	2.308558542	2.34E-06	8.73E-05	7.34E-05	5171	tags=93%, list=28%, signal=67%	PSMB3/PSMD14/PSMB5/PSMB9/PSMD2/SEM1/IFNG/PSMD11/PSMA7/POMP/PSMC4/PSMA5/PSMB6/PSMD3/PSME2/PSMB1/PSMD8/PSMB4/PSMD7/PSMA4/PSMB2/PSMB7/PSMA6/PSMB8/PSMD4/PSME3/PSMA2/PSMC2/PSMC6/PSMD12/PSMC3/PSMC5/PSMD1/PSMD13/PSMA3/PSMC1/PSME4/PSMA1/PSME1
KEGG_SPLICEOSOME	KEGG_SPLICEOSOME	125	0.496673103	1.96109836	2.37E-06	8.73E-05	7.34E-05	5711	tags=55%, list=30%, signal=39%	ALYREF/HSPA6/SNRPG/SNRPB/HSPA2/SNRPD1/HSPA1A/HSPA1B/SNRPF/SNRPD2/SNRPA1/EIF4A3/BUD31/THOC3/PPIH/LSM2/MAGOHB/LSM4/SRSF9/PPIL1/LSM5/LSM7/PHF5A/SNRPC/SNRPA/SF3B5/SF3B6/SF3A2/PUF60/WBP11/MAGOH/PRPF4/U2AF2/PRPF19/SNRPE/EFTUD2/SNRPB2/SF3B4/HNRNPC/DDX23/NCBP2/SART1/SNRNP27/LSM3/LSM8/ISY1/RBM17/USP39/SNRPD3/PRPF31/TXNL4A/PRPF40B/BCAS2/SNRNP40/PCBP1/SMNDC1/PRPF40A/LSM6/U2SURP/SNU13/SF3B2/CTNNBL1/NCBP1/CWC…
KEGG_OOCYTE_MEIOSIS	KEGG_OOCYTE_MEIOSIS	94	0.539581402	2.050887391	4.45E-06	0.00013654	0.000114825	2479	tags=31%, list=13%, signal=27%	CALML3/SPDYC/CDC20/PLK1/ESPL1/CCNB2/MAD2L1/PKMYT1/CCNB1/SGO1/BUB1/CALML5/CDC25C/CCNE1/AURKA/CDK1/PTTG1/SMC1B/FBXO5/CCNE2/CDK2/MAD2L2/ANAPC11/MAPK12/YWHAG/YWHAZ/YWHAQ/PPP2R1B/ADCY5
KEGG_ALZHEIMERS_DISEASE	KEGG_ALZHEIMERS_DISEASE	147	0.471550476	1.907384783	6.55E-06	0.000172228	0.000144837	5163	tags=58%, list=28%, signal=42%	CALML3/COX7B2/CALML5/GAPDH/NDUFA4L2/GRIN2D/CDK5R1/CYCS/CYC1/COX7A2/ATP5MC3/COX6A1/ATP2A3/NDUFA9/COX5B/ATP5F1B/ATP5MC1/NDUFB4/COX7B/COX8A/COX6B1/BID/NDUFB9/COX5A/UQCRH/MME/UQCRFS1/ATP5F1D/NDUFB7/NDUFB6/ATP5F1C/HSD17B10/UQCRHL/NDUFS6/NDUFAB1/NDUFB3/NDUFS8/PSENEN/NDUFB5/UQCRC1/COX7A2L/CDK5/FADD/ADAM17/COX6C/COX4I1/NDUFV2/ATP5PD/NDUFA1/UQCR11/ATP5PF/UQCRQ/NDUFA3/CALM2/ATP5MC2/NDUFA6/IL1B/NDUFA8/NDUFS…
KEGG_PYRIMIDINE_METABOLISM	KEGG_PYRIMIDINE_METABOLISM	89	0.550288065	2.047936365	1.17E-05	0.000269737	0.000226839	3662	tags=49%, list=20%, signal=40%	CDA/RRM2/TK1/TXNRD1/UCK2/TYMS/PRIM1/POLE2/DTYMK/NME1/POLR3G/NME1-NME2/PNP/POLA2/NUDT2/CTPS1/POLR2J/NME2/UPP1/POLE/PRIM2/POLE4/POLD1/POLR2H/POLD2/CAD/DCK/RRM1/PNPT1/NME4/TYMP/ENTPD8/POLR2K/NT5C3A/DUT/NT5E/NT5M/UMPS/POLE3/POLR2I/NT5C/POLR2G/CANT1/POLD4
KEGG_SYSTEMIC_LUPUS_ERYTHEMATOSUS	KEGG_SYSTEMIC_LUPUS_ERYTHEMATOSUS	108	-0.551367604	-1.843390021	1.87E-05	0.000338713	0.000284844	2836	tags=36%, list=15%, signal=31%	C3/C8A/HLA-DQA1/HLA-DRB1/H2AC12/H3C13/HLA-DPA1/H2BC6/HLA-DMA/H3C11/HLA-DQB1/HLA-DPB1/C5/C2/HLA-DRB5/HLA-DOA/C8B/C4B/C4A/H2BC14/H2AC14/H2AC4/CD40LG/H3C1/H2AC21/CTSG/H4C13/H4C5/H4C4/H3C7/H4C2/C7/ELANE/H4C3/H4C1/H2BC3/H2BC10/C6/H4C6
KEGG_P53_SIGNALING_PATHWAY	KEGG_P53_SIGNALING_PATHWAY	65	0.582328482	2.039630995	1.89E-05	0.000338713	0.000284844	2156	tags=37%, list=11%, signal=33%	SERPINB5/CCNB2/RRM2/CCNB1/GTSE1/CCNE1/CDK1/CDKN2A/CHEK1/SERPINE1/PMAIP1/IGFBP3/CCNE2/CDK2/CYCS/CHEK2/CDK6/PERP/CDK4/SFN/ADGRB1/BID/TP53I3/GADD45A
KEGG_PARKINSONS_DISEASE	KEGG_PARKINSONS_DISEASE	119	0.491138765	1.913164784	2.02E-05	0.000338713	0.000284844	5196	tags=63%, list=28%, signal=46%	COX7B2/UCHL1/GPR37/NDUFA4L2/CYCS/CYC1/VDAC3/COX7A2/ATP5MC3/COX6A1/NDUFA9/COX5B/ATP5F1B/ATP5MC1/NDUFB4/COX7B/COX8A/COX6B1/NDUFB9/COX5A/VDAC2/UQCRH/VDAC1/UQCRFS1/ATP5F1D/NDUFB7/NDUFB6/ATP5F1C/UQCRHL/NDUFS6/NDUFAB1/NDUFB3/NDUFS8/NDUFB5/UQCRC1/COX7A2L/COX6C/COX4I1/NDUFV2/SEPTIN5/ATP5PD/HTRA2/NDUFA1/UQCR11/ATP5PF/UQCRQ/NDUFA3/ATP5MC2/NDUFA6/UBE2L3/NDUFA8/NDUFS5/NDUFB1/SLC25A5/ATP5PO/NDUFA10/NDUFB2/NDU…
KEGG_RIBOSOME	KEGG_RIBOSOME	85	0.531445156	1.960998773	6.18E-05	0.000947901	0.000797148	7185	tags=80%, list=38%, signal=50%	MRPL13/RPS26/RPS7/RPLP0/RPS16/RPL35/RPS21/RPS19/RPL26L1/RPL22L1/RPL27/RPL18A/RPL35A/RPS15/RSL24D1/RPS5/RPL36/RPS3/RPL38/RPL39/RPL17/RPS10/RPL8/RPLP1/RPS29/RPSA/RPL41/FAU/RPS2/RPL18/RPS27A/RPS17/RPL19/RPS15A/RPS11/RPS18/RPL24/RPL36A/RPL9/RPS6/RPS3A/RPL32/RPL29/RPS20/RPL27A/RPL23A/RPL28/UBA52/RPL37/RPLP2/RPL30/RPL31/RPL13/RPL6/RPS8/RPL4/RPL10/RPS12/RPL13A/RPL7/RPL37A/RPS9/RPL36AL/RPS28/RPL5/RPL7A/R…
KEGG_MISMATCH_REPAIR	KEGG_MISMATCH_REPAIR	22	0.752103612	2.054289332	8.48E-05	0.001199656	0.001008864	2461	tags=59%, list=13%, signal=51%	EXO1/RFC4/RFC3/PCNA/RFC5/RFC2/MSH2/RPA3/LIG1/POLD1/POLD2/MSH6/SSBP1
KEGG_HOMOLOGOUS_RECOMBINATION	KEGG_HOMOLOGOUS_RECOMBINATION	26	0.702844445	2.01015452	0.000218289	0.002868944	0.002412671	4372	tags=69%, list=23%, signal=53%	RAD51/RAD54L/EME1/BLM/XRCC2/RAD54B/BRCA2/RPA3/SEM1/POLD1/POLD2/SSBP1/XRCC3/RAD51C/POLD4/NBN/MUS81/POLD3
KEGG_CITRATE_CYCLE_TCA_CYCLE	KEGG_CITRATE_CYCLE_TCA_CYCLE	29	0.637213991	1.888408292	0.000953646	0.011698057	0.009837611	5768	tags=69%, list=31%, signal=48%	PCK1/OGDHL/IDH2/MDH2/ACLY/MDH1/IDH3G/IDH1/DLD/DLAT/FH/SDHB/SDHA/CS/IDH3B/SDHD/PCK2/IDH3A/PDHA1/SUCLG1
KEGG_HUNTINGTONS_DISEASE	KEGG_HUNTINGTONS_DISEASE	163	0.372560577	1.518564373	0.001826984	0.021010322	0.017668863	5306	tags=59%, list=28%, signal=43%	COX7B2/PPARGC1A/NDUFA4L2/CYCS/CYC1/VDAC3/COX7A2/ATP5MC3/COX6A1/NDUFA9/POLR2J/COX5B/CLTCL1/ATP5F1B/AP2S1/ATP5MC1/NDUFB4/COX7B/COX8A/COX6B1/NDUFB9/COX5A/POLR2H/VDAC2/PPARG/UQCRH/VDAC1/HDAC2/UQCRFS1/ATP5F1D/NDUFB7/NDUFB6/SOD2/ATP5F1C/POLR2K/UQCRHL/NDUFS6/NDUFAB1/NDUFB3/NDUFS8/NDUFB5/AP2M1/UQCRC1/COX7A2L/AP2A1/COX6C/COX4I1/POLR2I/NDUFV2/POLR2G/ATP5PD/DCTN2/NDUFA1/UQCR11/GPX1/ATP5PF/UQCRQ/NDUFA3/ATP5M…
KEGG_PROGESTERONE_MEDIATED_OOCYTE_MATURATION	KEGG_PROGESTERONE_MEDIATED_OOCYTE_MATURATION	73	0.475821165	1.690724094	0.002865007	0.031009489	0.026077774	1839	tags=22%, list=10%, signal=20%	SPDYC/CCNA2/PLK1/CCNB2/MAD2L1/PKMYT1/CCNB1/BUB1/CDC25C/CDC25A/CDK1/CDK2/MAD2L2/ANAPC11/CCNA1/MAPK12
KEGG_PATHOGENIC_ESCHERICHIA_COLI_INFECTION	KEGG_PATHOGENIC_ESCHERICHIA_COLI_INFECTION	49	0.516904371	1.712361336	0.003514065	0.035921557	0.030208632	2639	tags=35%, list=14%, signal=30%	TUBA3C/TUBB2B/TUBB3/TUBB4A/TUBA1C/TUBA1B/KRT18/TUBA4A/TUBB6/ARPC1A/TUBB/ARPC1B/ITGB1/YWHAZ/YWHAQ/ARPC3/ACTG1
KEGG_ASTHMA	KEGG_ASTHMA	20	-0.670612746	-1.682815123	0.005498289	0.05324659	0.044778311	3971	tags=75%, list=21%, signal=59%	HLA-DQA2/HLA-DOB/HLA-DMB/HLA-DRA/HLA-DQA1/HLA-DRB1/HLA-DPA1/HLA-DMA/HLA-DQB1/HLA-DPB1/HLA-DRB5/HLA-DOA/CD40LG/FCER1A/MS4A2
KEGG_ALPHA_LINOLENIC_ACID_METABOLISM	KEGG_ALPHA_LINOLENIC_ACID_METABOLISM	15	-0.703013545	-1.641713294	0.008542845	0.07673954	0.064534968	1709	tags=47%, list=9%, signal=42%	JMJD7-PLA2G4B/PLA2G3/PLA2G4E/PLA2G2A/PLA2G10/PLA2G12B/PLA2G1B
KEGG_LINOLEIC_ACID_METABOLISM	KEGG_LINOLEIC_ACID_METABOLISM	17	-0.687204231	-1.636477896	0.008896037	0.07673954	0.064534968	1709	tags=47%, list=9%, signal=43%	JMJD7-PLA2G4B/PLA2G3/PLA2G4E/PLA2G2A/PLA2G10/PLA2G12B/PLA2G1B/ALOX15
KEGG_NUCLEOTIDE_EXCISION_REPAIR	KEGG_NUCLEOTIDE_EXCISION_REPAIR	42	0.52495884	1.707181736	0.00917538	0.07673954	0.064534968	4423	tags=48%, list=24%, signal=36%	RFC4/POLE2/RFC3/PCNA/RFC5/RFC2/RPA3/POLE/CUL4A/POLE4/LIG1/POLD1/POLD2/POLE3/RAD23A/POLD4/GTF2H3/RBX1/POLD3/RAD23B
KEGG_BASE_EXCISION_REPAIR	KEGG_BASE_EXCISION_REPAIR	34	0.55794604	1.727648833	0.00961595	0.076927599	0.064693118	4593	tags=59%, list=24%, signal=45%	NEIL3/POLE2/FEN1/PCNA/UNG/TDG/POLE/POLE4/LIG1/POLD1/POLD2/SMUG1/PARP2/APEX1/POLE3/POLD4/LIG3/POLD3/APEX2/POLB
KEGG_LONG_TERM_DEPRESSION	KEGG_LONG_TERM_DEPRESSION	54	-0.53056985	-1.600589044	0.011204647	0.085902293	0.072240487	4193	tags=39%, list=22%, signal=30%	GNAO1/BRAF/PLCB4/PRKG1/RYR1/ITPR3/GNAQ/ITPR1/GUCY1A1/PLCB2/PRKCB/ITPR2/JMJD7-PLA2G4B/PLA2G3/PLA2G4E/PLA2G2A/GUCY1A2/PLA2G10/PLA2G12B/PLA2G1B/GRIA1
KEGG_VIRAL_MYOCARDITIS	KEGG_VIRAL_MYOCARDITIS	58	-0.496787167	-1.512405768	0.015597389	0.114796781	0.096539627	3971	tags=38%, list=21%, signal=30%	HLA-DQA2/HLA-E/HLA-DOB/HLA-DMB/HLA-DRA/CD28/ITGAL/HLA-DQA1/MYH10/HLA-DRB1/DMD/HLA-DPA1/HLA-DMA/HLA-DQB1/HLA-DPB1/HLA-DRB5/SGCG/HLA-DOA/LAMA2/SGCA/MYH11/CD40LG
KEGG_ALLOGRAFT_REJECTION	KEGG_ALLOGRAFT_REJECTION	30	-0.571218047	-1.5787163	0.020165433	0.142709215	0.120012898	3971	tags=50%, list=21%, signal=39%	HLA-DQA2/HLA-E/HLA-DOB/HLA-DMB/HLA-DRA/CD28/HLA-DQA1/HLA-DRB1/HLA-DPA1/HLA-DMA/HLA-DQB1/HLA-DPB1/HLA-DRB5/HLA-DOA/CD40LG
KEGG_PURINE_METABOLISM	KEGG_PURINE_METABOLISM	135	0.342782292	1.367640322	0.021682169	0.147759965	0.124260382	3841	tags=41%, list=20%, signal=33%	RRM2/GUCY2C/PRIM1/POLE2/ENPP1/NME1/POLR3G/PDE10A/ADA/AK4/NME1-NME2/PAICS/HPRT1/PNP/POLA2/ADSS1/PKM/ENTPD2/PPAT/NUDT2/POLR2J/NME2/XDH/GMPS/POLE/PRIM2/POLE4/POLD1/DGUOK/POLR2H/POLD2/DCK/RRM1/PNPT1/ADSL/NME4/ENTPD8/ADCY5/POLR2K/NT5C3A/PRPS2/NT5E/ADCY3/NT5M/GUK1/POLE3/POLR2I/NT5C/POLR2G/ATIC/CANT1/POLD4/APRT/GART/PDE3A
KEGG_INTESTINAL_IMMUNE_NETWORK_FOR_IGA_PRODUCTION	KEGG_INTESTINAL_IMMUNE_NETWORK_FOR_IGA_PRODUCTION	36	-0.543166065	-1.540693249	0.024278311	0.159543188	0.134169614	3971	tags=53%, list=21%, signal=42%	HLA-DQA2/HLA-DOB/HLA-DMB/HLA-DRA/CCL28/CD28/TNFRSF13C/TNFSF13/HLA-DQA1/HLA-DRB1/HLA-DPA1/ITGA4/HLA-DMA/HLA-DQB1/HLA-DPB1/HLA-DRB5/HLA-DOA/CD40LG/PIGR
KEGG_ECM_RECEPTOR_INTERACTION	KEGG_ECM_RECEPTOR_INTERACTION	71	0.39395163	1.405411889	0.026106144	0.165638981	0.139295939	1910	tags=32%, list=10%, signal=29%	VTN/COL2A1/HMMR/LAMC2/SV2A/ITGA5/COL11A1/SPP1/IBSP/COL5A3/COL1A1/ITGA11/COL6A1/LAMB3/COL3A1/LAMA3/COL5A2/COL6A2/THBS2/COL1A2/COL5A1/CHAD/ITGB1
KEGG_BASAL_TRANSCRIPTION_FACTORS	KEGG_BASAL_TRANSCRIPTION_FACTORS	30	0.51168339	1.523775099	0.02766421	0.169673822	0.142689084	4775	tags=50%, list=25%, signal=37%	TAF6/GTF2A2/GTF2IRD1/GTF2E2/GTF2E1/TAF13/GTF2H3/TAF5/TAF11/TBPL1/TAF2/GTF2F2/TBP/TAF9/TAF10
KEGG_PROTEIN_EXPORT	KEGG_PROTEIN_EXPORT	24	0.53012407	1.482230508	0.032437047	0.191638731	0.161160718	7629	tags=79%, list=41%, signal=47%	SEC61G/SEC11C/SRPRB/SEC61B/SRP72/SEC61A1/SEC61A2/SEC11A/SRP68/SRP14/SPCS2/SRP54/IMMP2L/SRP9/IMMP1L/SPCS1/OXA1L/SRPRA/HSPA5
KEGG_RNA_DEGRADATION	KEGG_RNA_DEGRADATION	56	0.42351865	1.434708859	0.033328475	0.191638731	0.161160718	4919	tags=46%, list=26%, signal=34%	LSM1/HSPD1/ENO2/LSM2/LSM4/LSM5/EXOSC5/LSM7/EXOSC4/PNPT1/ENO1/PATL1/EXOSC2/DCPS/ENO3/CNOT9/MPHOSPH6/LSM3/EXOSC3/LSM8/EXOSC9/EXOSC8/HSPA9/EDC3/CNOT3/LSM6
KEGG_GLYCOLYSIS_GLUCONEOGENESIS	KEGG_GLYCOLYSIS_GLUCONEOGENESIS	47	0.452619248	1.491328732	0.037286058	0.20585995	0.17312021	2381	tags=40%, list=13%, signal=35%	PCK1/PFKP/GAPDH/ALDH3B2/ADH1C/PGK1/TPI1/LDHA/ADH7/ALDOA/GPI/PKM/PGAM1/PGM2/HK2/ENO2/ALDOC/ALDH1B1/ENO1
KEGG_GALACTOSE_METABOLISM	KEGG_GALACTOSE_METABOLISM	20	0.552838687	1.469559079	0.038039339	0.20585995	0.17312021	4039	tags=50%, list=22%, signal=39%	PFKP/AKR1B1/GLA/PGM2/HK2/GALK1/B4GALT1/B4GALT2/PGM1/PFKM
KEGG_AMINOACYL_TRNA_BIOSYNTHESIS	KEGG_AMINOACYL_TRNA_BIOSYNTHESIS	41	0.456943289	1.474171759	0.044068559	0.228658066	0.192292538	5697	tags=49%, list=30%, signal=34%	MARS1/GARS1/YARS2/TARS1/DARS2/FARSB/DARS1/FARSA/VARS1/SARS2/CARS1/KARS1/IARS1/WARS1/NARS1/AARS1/RARS1/NARS2/RARS2/MARS2
KEGG_ADIPOCYTOKINE_SIGNALING_PATHWAY	KEGG_ADIPOCYTOKINE_SIGNALING_PATHWAY	59	0.405584645	1.376987359	0.045499112	0.228658066	0.192292538	770	tags=10%, list=4%, signal=10%	NPY/PCK1/SLC2A1/CPT1C/PPARGC1A/POMC
KEGG_GLUTATHIONE_METABOLISM	KEGG_GLUTATHIONE_METABOLISM	44	0.418695931	1.369089323	0.045980155	0.228658066	0.192292538	1763	tags=27%, list=9%, signal=25%	RRM2/GCLC/GPX2/G6PD/ANPEP/GCLM/PGD/IDH2/SMS/SRM/GSR/GSTO1
