# Supplementary material for: An immune gene signature to predict prognosis and immunotherapeutic response in lung adenocarcinoma
Source: Sci Rep. 2022 May 17;12:8230. doi: 10.1038/s41598-022-12301-6 (PMC9114138; doi:10.1038/s41598-022-12301-6)
Supplement: Supplementary file 3 — Supplementary Tables. [file 41598_2022_12301_MOESM3_ESM.zip › Supplementary Tables/Table S9.xls]

Tables S9. GSEA analysis of hallmark gene sets in IGSPP subgroups
ID	Description	setSize	enrichmentScore	NES	pvalue	p.adjust	qvalues	rank	leading_edge	core_enrichment
HALLMARK_E2F_TARGETS	HALLMARK_E2F_TARGETS	200	0.76207814	3.115422862	1.00E-10	8.33E-10	4.21E-10	2358	tags=60%, list=13%, signal=53%	BIRC5/MYBL2/CDKN3/CDC20/CDCA3/DEPDC1/PLK1/ESPL1/AURKB/BUB1B/CCNB2/MAD2L1/RRM2/KIF4A/KIF2C/HMMR/UBE2S/KIF18B/DLGAP5/RAD51AP1/SPC25/TK1/MELK/CCNE1/CDCA8/DSCC1/AURKA/TOP2A/GINS4/SPC24/CDC25A/SPAG5/MKI67/HMGA1/UBE2T/TRIP13/CDK1/CENPE/ORC6/RACGAP1/CDKN2A/CENPM/CHEK1/ASF1B/MCM2/GINS1/PLK4/CKS2/MTHFD2/DIAPH3/TACC3/KPNA2/MCM4/CKS1B/H2AX/MCM7/E2F8/RNASEH2A/STMN1/PTTG1/H2AZ1/BRCA1/RFC3/NCAPD2/LMNB1/ATAD2/N…
HALLMARK_EPITHELIAL_MESENCHYMAL_TRANSITION	HALLMARK_EPITHELIAL_MESENCHYMAL_TRANSITION	197	0.562156676	2.29348227	1.00E-10	8.33E-10	4.21E-10	3047	tags=48%, list=16%, signal=40%	SCG2/SFRP1/DKK1/MFAP5/SPOCK1/COL7A1/VEGFC/LAMC2/CDH2/PLOD2/CXCL8/PTHLH/LOXL2/TGFBI/GREM1/PFN2/ITGA5/SERPINE1/LGALS1/SERPINE2/COL11A1/MCM7/CTHRC1/SPP1/ANPEP/ADAM12/MMP14/RGS4/POSTN/COL12A1/IGFBP3/COL5A3/PLAUR/LOX/MMP3/COL1A1/SNAI2/LRRC15/MEST/BASP1/INHBA/COL3A1/SLC6A8/LAMA3/PDLIM4/COL5A2/CALU/COL6A2/THBS2/EDIL3/COL1A2/PTX3/BMP1/GPC1/PCOLCE/AREG/TPM2/FSTL3/COL5A1/FAP/MXRA5/IL32/THY1/ENO2/ITGB1/PLOD…
HALLMARK_G2M_CHECKPOINT	HALLMARK_G2M_CHECKPOINT	198	0.74940947	3.045924648	1.00E-10	8.33E-10	4.21E-10	1945	tags=49%, list=10%, signal=45%	UBE2C/CENPA/BIRC5/MYBL2/PBK/TPX2/TROAP/CDC45/CDKN3/CDC20/SLC7A5/CCNA2/EXO1/PLK1/ESPL1/AURKB/NEK2/CCNB2/MAD2L1/GINS2/KIF4A/KIF2C/TTK/HMMR/UBE2S/KIF23/CDC6/NDC80/BUB1/PRC1/AURKA/RAD54L/TOP2A/NUSAP1/CDC25A/MKI67/POLQ/HMGA1/CDK1/MT2A/CENPE/ORC6/RACGAP1/UCK2/KIF15/KIF11/KNL1/CHEK1/CENPF/MCM2/PLK4/CKS2/TACC3/KPNA2/CKS1B/H2AX/E2F1/HOXC10/STMN1/PTTG1/H2AZ1/DTYMK/E2F2/TRAIP/STIL/LMNB1/INCENP/TFDP1/FBXO5/D…
HALLMARK_GLYCOLYSIS	HALLMARK_GLYCOLYSIS	190	0.569562039	2.31163464	1.00E-10	8.33E-10	4.21E-10	2446	tags=36%, list=13%, signal=32%	ANGPTL4/STC1/CENPA/STC2/DEPDC1/ARTN/HMMR/PKP2/EGLN3/GCLC/PLOD2/AURKA/TGFBI/CDK1/KIF20A/PFKP/GPR87/SLC16A3/CHST1/ERO1A/G6PD/DDIT4/BIK/STMN1/MIF/SPAG4/IGFBP3/TFF3/FKBP4/PYGL/SLC25A10/PGK1/TPI1/AK4/LDHA/TGFA/ALDOA/FAM162A/MET/PKM/PGAM1/TPBG/IER3/GPC1/EFNA3/DSC2/PGM2/COL5A1/HK2/P4HA1/ME1/ENO2/SAP30/GALK1/CLDN3/B4GALT1/PLOD1/PPFIA4/TXN/PSMC4/VEGFA/B4GALT4/CHST4/VCAN/GOT1/ENO1/B3GNT3/ABCB6/PPIA
HALLMARK_MTORC1_SIGNALING	HALLMARK_MTORC1_SIGNALING	199	0.613630694	2.503159401	1.00E-10	8.33E-10	4.21E-10	3787	tags=54%, list=20%, signal=43%	STC1/SLC2A1/SLC7A5/PLK1/RRM2/EGLN3/BUB1/GCLC/PLOD2/AURKA/CDC25A/PSAT1/TXNRD1/MLLT11/MCM2/ERO1A/MTHFD2/GAPDH/PHGDH/MCM4/G6PD/NAMPT/DDIT4/TRIB3/ELOVL6/ASNS/FADS2/TOMM40/POLR3G/TFRC/SLC7A11/CCNF/PGK1/TPI1/AK4/TUBG1/LDHA/TUBA4A/PSPH/SHMT2/SLC2A3/GLA/HPRT1/IFRD1/ALDOA/UNG/PNP/GPI/HSPE1/CCT6A/DDX39A/PSMD14/HSPD1/PSMB5/FADS1/EBP/HMBS/GSR/HK2/DHCR7/SQLE/IGFBP5/P4HA1/GMPS/PDAP1/ME1/ATP5MC1/PNO1/EEF1E1/PSM…
HALLMARK_MYC_TARGETS_V1	HALLMARK_MYC_TARGETS_V1	199	0.668346033	2.726357517	1.00E-10	8.33E-10	4.21E-10	4871	tags=73%, list=26%, signal=55%	CDC45/CDC20/CCNA2/MAD2L1/MCM2/RFC4/KPNA2/MCM4/TYMS/MCM7/H2AZ1/TFDP1/NME1/RANBP1/PCNA/MCM6/SNRPG/PGK1/RAN/LDHA/CCT2/SNRPD1/CDK2/HPRT1/IFRD1/MCM5/PSMB3/CYC1/HSPE1/SNRPD2/CCT5/VDAC3/PSMD14/HSPD1/SNRPA1/XPOT/CTPS1/SRM/AIMP2/CDK4/PA2G4/CCT4/LSM2/PRDX4/NOP16/RPLP0/UBA2/RUVBL2/PHB2/COX5A/PPM1G/EIF3B/PSMA7/POLD2/NOP56/BUB3/CAD/VDAC1/HDAC2/PSMC4/LSM7/TCP1/CCT7/FBL/RRM1/PHB/YWHAQ/PPIA/SSBP1/PSMD3/SNRPA/HDG…
HALLMARK_HYPOXIA	HALLMARK_HYPOXIA	189	0.530022727	2.146635335	3.36E-10	2.40E-09	1.21E-09	2865	tags=38%, list=15%, signal=32%	IGFBP1/PCK1/ANGPTL4/AKAP12/STC1/STC2/SLC2A1/INHA/ADM/TGFBI/MT2A/SULT2B1/EDN2/ACKR3/PFKP/SERPINE1/ERO1A/GAPDH/TMEM45A/PPARGC1A/DDIT4/MIF/IGFBP3/B4GALNT2/PLAUR/LOX/SCARB1/PLIN2/PGK1/TPI1/ERRFI1/AK4/LDHA/CP/SLC2A3/ALDOA/FAM162A/SLC2A5/GPI/TPBG/IER3/GPC1/HAS1/EFNA3/PGM2/DTNA/HOXB9/NOCT/COL5A1/HK2/P4HA1/ENO2/SAP30/CSRP2/GALK1/CAVIN3/PPFIA4/ALDOC/SRPX/VEGFA/PDK1/NDRG1/ENO1/JMJD6/DDIT3/MT1E/TES/GBE1/PDG…
HALLMARK_OXIDATIVE_PHOSPHORYLATION	HALLMARK_OXIDATIVE_PHOSPHORYLATION	199	0.487301815	1.987831005	5.39E-08	3.37E-07	1.70E-07	5842	tags=63%, list=31%, signal=44%	MRPS12/LDHA/ATP5MF/MRPL15/CYCS/IDH2/TIMM8B/GPI/CYC1/MRPL11/VDAC3/COX7A2/ATP5MC3/COX6A1/NDUFA9/COX5B/ATP5F1B/ATP5MC1/NDUFB4/TIMM10/COX7B/COX8A/COX6B1/TIMM50/PHB2/COX5A/VDAC2/COX17/UQCRH/MRPS15/VDAC1/UQCRFS1/ATP5F1D/TIMM13/NDUFB7/NDUFB6/TOMM22/ATP5F1C/HSD17B10/ATP6V1F/MDH2/NDUFS6/NDUFAB1/NDUFB3/NDUFS8/MRPL34/OPA1/NDUFB5/MRPS11/ATP6V0B/UQCRC1/COX7A2L/ECI1/ATP5MG/COX6C/MDH1/COX4I1/HCCS/ATP5ME/NDUFV2/…
HALLMARK_MITOTIC_SPINDLE	HALLMARK_MITOTIC_SPINDLE	199	0.47991265	1.957688676	1.26E-07	6.69E-07	3.38E-07	1566	tags=19%, list=8%, signal=18%	BIRC5/TPX2/PLK1/ESPL1/NEK2/CCNB2/ANLN/KIF4A/KIF2C/TTK/KIF23/NDC80/DLGAP5/BUB1/PRC1/AURKA/TOP2A/NUSAP1/PIF1/CDK1/CENPE/RACGAP1/KIF15/KIF11/ECT2/CENPF/RHOF/FSCN1/KIF3C/LMNB1/INCENP/FBXO5/KIF20B/TUBA4A/WASF1/KNTC1/SASS6/KIF22
HALLMARK_MYC_TARGETS_V2	HALLMARK_MYC_TARGETS_V2	58	0.67253374	2.329457425	1.34E-07	6.69E-07	3.38E-07	4166	tags=71%, list=22%, signal=55%	PLK1/PLK4/MCM4/UNG/MCM5/PUS1/HSPE1/BYSL/TBRG4/HSPD1/NOP2/SRM/AIMP2/CDK4/HK2/MRTO4/PA2G4/DCTPP1/NOP16/NOC4L/IPO4/NOP56/EXOSC5/WDR43/PHB/PPAN/MYC/TCOF1/RRP9/CBX3/PES1/NIP7/NDUFAF4/FARSA/IMP4/GNL3/NOLC1/RRP12/WDR74/GRWD1/RABEPK
HALLMARK_DNA_REPAIR	HALLMARK_DNA_REPAIR	147	0.466364128	1.862399222	1.32E-05	5.86E-05	2.96E-05	5243	tags=51%, list=28%, signal=37%	CDA/RAD51/ZWINT/RFC4/TYMS/PRIM1/FEN1/RFC3/ALYREF/NME1/PCNA/ADA/RFC5/RFC2/HPRT1/PNP/POLA2/POLR2J/SAC3D1/RPA3/ARL6IP1/POLE4/LIG1/POLD1/DGUOK/POLR2H/COX17/TAF6/NELFE/GTF2A2/TARBP2/NME4/TMED2/POLR2K/DAD1/NT5C3A/DUT/ADRM1/SSRP1/UMPS/RALA/VPS37D/GUK1/GTF3C5/BRF2/POLR2I/NT5C/POLR2G/CANT1/POLD4/TAF13/MRPL40/NCBP2/APRT/GTF2H3/RAE1/SEC61A1/GSDME/AAAS/RBX1/ITPA/POLD3/SUPT4H1/POLB/SNAPC5/TAF9/TAF10/ERCC1/PDE…
HALLMARK_UNFOLDED_PROTEIN_RESPONSE	HALLMARK_UNFOLDED_PROTEIN_RESPONSE	112	0.515562338	1.981161694	1.41E-05	5.86E-05	2.96E-05	4920	tags=46%, list=26%, signal=34%	IGFBP1/STC2/SLC7A5/EIF4EBP1/PSAT1/ERO1A/MTHFD2/CKS1B/H2AX/DDIT4/ASNS/CEBPB/CHAC1/LSM1/EIF4A3/XPOT/DKC1/LSM4/BANF1/NOP56/VEGFA/EXOSC5/SRPRB/TARS1/EXOSC4/YWHAZ/PREB/YIF1A/RRP9/DDX10/CEBPG/EIF2S1/EXOSC2/EIF4G1/PDIA6/ATF4/SHC1/POP4/NOLC1/KHSRP/PAIP1/EXOSC9/HYOU1/HSP90B1/NHP2/HSPA9/IARS1/KDELR3/ARFGAP1/EIF4E/PDIA5/FKBP14
HALLMARK_SPERMATOGENESIS	HALLMARK_SPERMATOGENESIS	86	0.522917916	1.942662931	6.05E-05	0.000232517	0.000117482	1787	tags=33%, list=10%, signal=30%	TUBA3C/SCG3/CLGN/CDKN3/NEK2/CCNB2/NCAPH/KIF2C/TTK/NEFH/TNNI3/BUB1/RPL39L/AURKA/CDK1/ELOVL3/YBX2/RFC4/POMC/SCG5/DBF4/EZH2/HSPA2/SLC2A5/VDAC3/CNIH2/TOPBP1/CCNA1
HALLMARK_ESTROGEN_RESPONSE_LATE	HALLMARK_ESTROGEN_RESPONSE_LATE	186	0.404619631	1.627536631	9.97E-05	0.000356111	0.00017993	1787	tags=23%, list=10%, signal=21%	GAL/ASCL1/SERPINA5/CDC20/SLC7A5/GJB3/GINS2/RET/CDC6/S100A9/LAMC2/TOP2A/NPY1R/SLC16A1/KIF20A/SULT2B1/CYP4F11/CPE/TRIM29/PLK4/RNASEH2A/PCP4/STIL/PTGES/OPN3/TFF3/FKBP4/SCARB1/MEST/GLA/HPRT1/IDH2/KRT19/PRSS23/UGDH/NXT1/PERP/TPBG/SFN/PPIF/AREG/DHCR7/CCNA1
HALLMARK_TNFA_SIGNALING_VIA_NFKB	HALLMARK_TNFA_SIGNALING_VIA_NFKB	197	0.37700942	1.538119992	0.000526727	0.001671985	0.000844793	3353	tags=34%, list=18%, signal=28%	IL1A/KYNU/FOSL1/SPHK1/G0S2/PLAU/ACKR3/SERPINE1/IL23A/TNFAIP6/NAMPT/CCL20/FJX1/DUSP4/GFPT2/PLAUR/MSC/CXCL10/LAMB3/SLC2A3/INHBA/PHLDA2/CEBPB/CSF2/RIPK2/PTX3/DNAJB4/IER3/BIRC3/LIF/JAG1/ATP2B1/AREG/DUSP5/CLCF1/PTGS2/CXCL11/TGIF1/RELB/IL15RA/B4GALT1/PMEPA1/IER5/GADD45A/VEGFA/TAP1/MXD1/SOD2/BCL3/BCL2A1/TNFSF9/NFKB2/TNC/CCL4/MYC/CXCL1/IL6/ZC3H12A/MARCKS/SLC2A6/TNFRSF9/GCH1/PHLDA1/NFIL3/TNIP2/NFKBIE
HALLMARK_UV_RESPONSE_UP	HALLMARK_UV_RESPONSE_UP	150	0.401880478	1.601084906	0.000535035	0.001671985	0.000844793	3311	tags=34%, list=18%, signal=28%	GAL/SHOX2/CTSV/COL2A1/GGH/RET/CCNE1/FURIN/RFC4/H2AX/FEN1/ASNS/MMP14/NPTX2/TFRC/FKBP4/TUBA4A/HSPA2/CDK2/SLC6A8/ALDOA/KCNH2/MAPK8IP2/CDC34/PPAT/APOM/PPIF/AP2S1/PDAP1/ENO2/BID/POLR2H/MSX1/TAP1/YKT6/HSPA13/SIGMAR1/TARS1/PARP2/FMO1/SOD2/ATP6V1F/CLCN2/STIP1/CEBPG/IL6/GCH1/POLE3/DDX21/BSG/EPCAM
HALLMARK_XENOBIOTIC_METABOLISM	HALLMARK_XENOBIOTIC_METABOLISM	169	0.365668991	1.466235672	0.003100188	0.009118201	0.004607091	1991	tags=21%, list=11%, signal=19%	VTN/IGFBP1/ABCC2/CYP17A1/KYNU/CDA/DDC/HES6/GCLC/MT2A/SERPINE1/SMOX/ADH1C/AKR1C2/AKR1C3/PTGES/VNN1/HNF4A/PTGR1/MPP2/PGD/TDO2/SHMT2/HPRT1/ADH7/PYCR1/UGDH/UPP1/XDH/GSR/AHCY/GSTO1/HSD11B1/PTS/ARG2
HALLMARK_REACTIVE_OXYGEN_SPECIES_PATHWAY	HALLMARK_REACTIVE_OXYGEN_SPECIES_PATHWAY	48	0.527311755	1.737248087	0.004126805	0.011055365	0.005585869	4020	tags=46%, list=21%, signal=36%	GCLC/TXNRD1/PFKP/SRXN1/G6PD/GCLM/CDKN2D/GSR/NDUFB4/PRDX4/TXN/ABCC1/PRDX1/SBNO2/SOD2/NQO1/GLRX2/GLRX/SELENOS/PRDX2/NDUFA6/ATOX1
HALLMARK_ANGIOGENESIS	HALLMARK_ANGIOGENESIS	34	0.583807224	1.80332759	0.004201039	0.011055365	0.005585869	2795	tags=44%, list=15%, signal=38%	VTN/STC1/SERPINA5/SPP1/POSTN/FGFR1/COL3A1/COL5A2/PF4/JAG1/MSX1/VEGFA/VCAN/TIMP1/JAG2
HALLMARK_PANCREAS_BETA_CELLS	HALLMARK_PANCREAS_BETA_CELLS	25	0.616003934	1.762792366	0.009509026	0.022697978	0.011468452	382	tags=32%, list=2%, signal=31%	CHGA/SST/INSM1/GCG/PCSK1/SCGN/SYT13/NEUROD1
HALLMARK_CHOLESTEROL_HOMEOSTASIS	HALLMARK_CHOLESTEROL_HOMEOSTASIS	72	0.434498356	1.584443558	0.009533151	0.022697978	0.011468452	3375	tags=35%, list=18%, signal=29%	ANXA13/GLDC/AVPR1A/TRIB3/FADS2/PLAUR/ERRFI1/GPX8/ETHE1/EBP/ACAT2/JAG1/DHCR7/SQLE/ATF5/TNFRSF12A/ALDOC/PPARG/ACTG1/S100A11/SCD/NSDHL/SEMA3B/NFIL3/FDPS
HALLMARK_APOPTOSIS	HALLMARK_APOPTOSIS	159	0.334508405	1.324243122	0.017559779	0.039908588	0.020164339	2579	tags=21%, list=14%, signal=18%	F2/IL1A/NEFH/BCL2L10/TOP2A/EREG/AVPR1A/PMAIP1/BIK/BRCA1/HMGB2/KRT18/CDK2/IER3/BIRC3/EBP/GSR/AIFM3/CCNA1/ENO2/BID/TNFRSF12A/VDAC2/GADD45A/TAP1/ANXA1/SOD2/SLC20A1/HSPB1/DDIT3/H1-0/DIABLO/TIMP1
HALLMARK_KRAS_SIGNALING_UP	HALLMARK_KRAS_SIGNALING_UP	189	0.326225403	1.321239527	0.020211248	0.043937495	0.022199997	1867	tags=19%, list=10%, signal=17%	SCG3/IGF2/ANGPTL4/AKAP12/SNAP25/WNT7A/TMEM158/EREG/MMP11/G0S2/PLAU/MMP10/CPE/ERO1A/DCBLD2/PLEK2/SPP1/PCP4/CCL20/SCG5/IGFBP3/GFPT2/PLAUR/GABRA3/MMD/CXCL10/MMP9/INHBA/MYCN/CSF2/BIRC3/LIF/EPHB2/PPBP/PTGS2/HSD11B1
HALLMARK_APICAL_SURFACE	HALLMARK_APICAL_SURFACE	38	0.500571641	1.607032391	0.023017889	0.047953936	0.024229357	2588	tags=39%, list=14%, signal=34%	RHCG/LYPD3/DCBLD2/PCSK9/BRCA1/PLAUR/GATA3/THY1/B4GALT1/ATP6V0A4/SRPX/SULF2/AFAP1L2/HSPB1/ADIPOR2
HALLMARK_INFLAMMATORY_RESPONSE	HALLMARK_INFLAMMATORY_RESPONSE	186	0.302320821	1.216051255	0.046068593	0.092137187	0.046553526	2990	tags=24%, list=16%, signal=20%	IL1A/SPHK1/ADM/CXCL8/BDKRB1/EREG/CCL7/FFAR2/ITGA5/SERPINE1/DCBLD2/TNFAIP6/NAMPT/CD70/PDPN/CCL20/NDP/MMP14/PCDH7/PLAUR/CCL24/CXCL10/INHBA/RIPK2/MET/TPBG/LIF/ATP2B1/CXCL11/SLC7A1/PVR/CXCL9/IL15RA/HIF1A/MXD1/SLC7A2/TIMP1/TNFSF9/ADRM1/MYC/EMP3/IL6/NMI/TNFRSF9
HALLMARK_COAGULATION	HALLMARK_COAGULATION	118	0.330242495	1.277905345	0.04952291	0.095236365	0.048119427	2243	tags=23%, list=12%, signal=20%	TF/F2/KLK8/CTSV/FGA/MMP11/PLAU/FURIN/MMP10/SERPINE1/F12/C8G/MMP14/F2RL2/HNF4A/PROC/MMP3/MMP9/APOA1/PRSS23/BMP1/PF4/CTSK/SH2B2/DUSP14/ANXA1/FGG
